# Supplementary material for: Transcriptome Profile Identifies Actin as an Essential Regulator of Cardiac Myosin Binding Protein C3 Hypertrophic Cardiomyopathy in a Zebrafish Model
Source: Int J Mol Sci. 2022 Aug 9;23(16):8840. doi: 10.3390/ijms23168840 (PMC9408294; doi:10.3390/ijms23168840)
Supplement: Supplementary file 1 [file ijms-23-08840-s001.zip]

Archive with 6 entries (6 files):
- MYBPC3 Supplementary Figure S1_jpg.jpg
- MYBPC3 Supplementary Figure S2_jpg.jpg
- MYPBC3 Supplemental videos.pdf
- Supplementary material 1_jpg.jpg
- Supplementary Table S1 physiologic growth.xlsx
- Supplementary Table S2 hypertrophic growth.xlsx
