# Supplementary material for: Transcriptome Profile Identifies Actin as an Essential Regulator of Cardiac Myosin Binding Protein C3 Hypertrophic Cardiomyopathy in a Zebrafish Model
Source: Int J Mol Sci. 2022 Aug 9;23(16):8840. doi: 10.3390/ijms23168840 (PMC9408294; doi:10.3390/ijms23168840)
Supplement: Supplementary file 1 [file ijms-23-08840-s001.zip › Supplementary Table S1 physiologic growth.xlsx]

## Sheet: Control 3 months vs 5 days
id	MYBPC3_5D_C	MYBPC3_3M_C	AveExpr	FC	FC_hr	logFC	P.Value	adj.P.Val	ID	Gene.stable.ID.version	Gene.description	Chromosome.scaffold.name	Gene.start..bp.	Gene.end..bp.	Strand	Karyotype.band	Gene.name	Source.of.gene.name	Gene.type	Source..gene.	Version..gene.	Gene...GC.content
ENSDARG00000087390	0.000604226	2.4339	1.21725	4028.12	4028.12	11.9759	1.11607e-13	3.95659e-11	ENSDARG00000087390	ENSDARG00000087390.3	hemoglobin, beta embryonic 1.3 [Source:ZFIN;Acc:ZDB-GENE-131120-128]	3	55131289	55132052	1	NA	hbbe1.3	ZFIN	protein_coding	ensembl_havana	3	45.42
ENSDARG00000103639	0.000143309	0.563285	0.281714	3930.56	3930.56	11.9405	9.08549e-10	5.08564e-08	ENSDARG00000103639	ENSDARG00000103639.2	si:dkey-36i7.3 [Source:ZFIN;Acc:ZDB-GENE-131127-316]	15	12251044	12270857	-1	NA	si:dkey-36i7.3	ZFIN	protein_coding	ensembl_havana	2	33.38
ENSDARG00000038153	0.00151733	5.5864	2.79396	3681.74	3681.74	11.8462	0.00119796	0.00905308	ENSDARG00000038153	ENSDARG00000038153.6	lectin, galactoside-binding, soluble, 2b [Source:ZFIN;Acc:ZDB-GENE-040426-1590]	6	603278	609887	-1	NA	lgals2b	ZFIN	protein_coding	ensembl_havana	6	35.26
ENSDARG00000079305	0.00136061	4.96182	2.48159	3646.78	3646.78	11.8324	9.0084e-07	1.95259e-05	ENSDARG00000079305	ENSDARG00000079305.6	hemoglobin alpha embryonic-3 [Source:ZFIN;Acc:ZDB-GENE-990706-3]	3	55146418	55147788	-1	NA	hbae3	ZFIN	protein_coding	ensembl_havana	6	38.22
ENSDARG00000089124	0.000956772	3.06424	1.5326	3202.68	3202.68	11.6451	2.77729e-11	2.81309e-09	ENSDARG00000089124	ENSDARG00000089124.4	hemoglobin, alpha embryonic 1.3 [Source:ZFIN;Acc:ZDB-GENE-061207-39]	3	55138413	55139127	-1	NA	hbae1.3	ZFIN	protein_coding	ensembl_havana	4	47.27
ENSDARG00000073699	0.000418646	1.12906	0.564738	2696.93	2696.93	11.3971	4.10644e-14	1.84535e-11	ENSDARG00000073699	ENSDARG00000073699.4	collagen, type IX, alpha 1a [Source:ZFIN;Acc:ZDB-GENE-080721-25]	11	11274940	11301357	-1	NA	col9a1a	ZFIN	protein_coding	ensembl_havana	4	36.74
ENSDARG00000023151	0.000658778	1.69823	0.849443	2577.84	2577.84	11.3319	1.67265e-14	9.88286e-12	ENSDARG00000023151	ENSDARG00000023151.11	uncoupling protein 1 [Source:ZFIN;Acc:ZDB-GENE-010503-1]	1	53374454	53388914	1	NA	ucp1	ZFIN	protein_coding	ensembl_havana	11	35.33
ENSDARG00000020956	-0.000507051	-1.23479	-0.617647	2435.23	2435.23	11.2498	5.60173e-16	1.05135e-12	ENSDARG00000020956	ENSDARG00000020956.7	phosphoenolpyruvate carboxykinase 2 (mitochondrial) [Source:ZFIN;Acc:ZDB-GENE-040426-2266]	24	12920019	12938922	-1	NA	pck2	ZFIN	protein_coding	ensembl_havana	7	34.17
ENSDARG00000040298	0.000931552	2.23705	1.11899	2401.43	2401.43	11.2297	6.92652e-07	1.56514e-05	ENSDARG00000040298	ENSDARG00000040298.9	apolipoprotein A-IV b, tandem duplicate 1 [Source:ZFIN;Acc:ZDB-GENE-030131-1263]	16	23913943	23916263	1	NA	apoa4b.1	ZFIN	protein_coding	ensembl_havana	9	38.47
ENSDARG00000032639	0.00110202	2.55013	1.27562	2314.05	2314.05	11.1762	3.21774e-08	1.08564e-06	ENSDARG00000032639	ENSDARG00000032639.6	CD36 molecule (thrombospondin receptor) [Source:ZFIN;Acc:ZDB-GENE-040718-55]	4	22658472	22671469	-1	NA	cd36	ZFIN	protein_coding	ensembl_havana	6	33.37
ENSDARG00000115405	-0.000286538	-0.64846	-0.324373	2263.09	2263.09	11.1441	1.4288e-12	2.5048e-10	ENSDARG00000115405	ENSDARG00000115405.1	hemoglobin beta embryonic-1.2 [Source:ZFIN;Acc:ZDB-GENE-090501-3]	3	55122662	55123439	1	NA	hbbe1.2	ZFIN	protein_coding	ensembl_havana	1	44.73
ENSDARG00000022767	0.000857645	1.84538	0.923117	2151.68	2151.68	11.0712	1.89609e-08	6.82805e-07	ENSDARG00000022767	ENSDARG00000022767.8	apolipoprotein Bb, tandem duplicate 1 [Source:ZFIN;Acc:ZDB-GENE-030131-9732]	20	31269778	31285980	1	NA	apobb.1	ZFIN	protein_coding	ensembl_havana	8	37.76
ENSDARG00000001870	0.000261032	0.559476	0.279869	2143.32	2143.32	11.0656	2.87436e-11	2.86592e-09	ENSDARG00000001870	ENSDARG00000001870.10	ATPase Na+/K+ transporting subunit alpha 1a, tandem duplicate 4 [Source:ZFIN;Acc:ZDB-GENE-001212-4]	1	1689775	1706159	1	NA	atp1a1a.4	ZFIN	protein_coding	ensembl_havana	10	39.8
ENSDARG00000099185	0.000989693	2.11396	1.05748	2135.98	2135.98	11.0607	7.04273e-06	0.000113031	ENSDARG00000099185	ENSDARG00000099185.3	chitinase, acidic.2 [Source:ZFIN;Acc:ZDB-GENE-040426-2014]	11	24001993	24008739	1	NA	chia.2	ZFIN	protein_coding	ensembl	3	36.37
ENSDARG00000029069	0.000685999	1.4568	0.728743	2123.62	2123.62	11.0523	1.32831e-05	0.000197029	ENSDARG00000029069	ENSDARG00000029069.5	troponin I type 2a (skeletal, fast), tandem duplicate 4 [Source:ZFIN;Acc:ZDB-GENE-040625-119]	25	31276842	31288658	1	NA	tnni2a.4	ZFIN	protein_coding	ensembl_havana	5	31.14
ENSDARG00000070480	0.000420016	0.835934	0.418177	1990.24	1990.24	10.9587	1.26549e-15	1.61507e-12	ENSDARG00000070480	ENSDARG00000070480.7	anterior gradient 2 [Source:NCBI gene;Acc:335616]	19	30400372	30404096	-1	NA	agr2	ZFIN	protein_coding	ensembl_havana	7	36.72
ENSDARG00000068088	0.00152073	2.95476	1.47814	1942.99	1942.99	10.9241	5.7278e-06	9.4788e-05	ENSDARG00000068088	ENSDARG00000068088.4	transcobalamin beta a [Source:ZFIN;Acc:ZDB-GENE-060531-123]	5	30617915	30620625	-1	NA	tcnba	ZFIN	protein_coding	ensembl_havana	4	35.93
ENSDARG00000035458	0.000215264	0.409347	0.204781	1901.6	1901.6	10.893	1.28519e-14	8.04025e-12	ENSDARG00000035458	ENSDARG00000035458.8	ATPase sarcoplasmic/endoplasmic reticulum Ca2+ transporting 1, like [Source:ZFIN;Acc:ZDB-GENE-041229-2]	12	13244149	13263658	1	NA	atp2a1l	ZFIN	protein_coding	ensembl_havana	8	37.53
ENSDARG00000000212	0.00121586	2.3009	1.15106	1892.4	1892.4	10.886	6.00375e-08	1.85257e-06	ENSDARG00000000212	ENSDARG00000000212.11	keratin 97 [Source:ZFIN;Acc:ZDB-GENE-040718-78]	22	11756040	11759106	1	NA	krt97	ZFIN	protein_coding	ensembl_havana	11	40.76
ENSDARG00000054753	0.0013673	2.55783	1.2796	1870.72	1870.72	10.8694	1.65448e-10	1.1943e-08	ENSDARG00000054753	ENSDARG00000054753.8	collagen, type X, alpha 1a [Source:ZFIN;Acc:ZDB-GENE-030131-8373]	17	15542077	15546862	-1	NA	col10a1a	ZFIN	protein_coding	ensembl_havana	8	40.41
ENSDARG00000090185	-0.000446194	-0.802424	-0.401435	1798.37	1798.37	10.8125	7.96631e-09	3.20521e-07	ENSDARG00000090185	ENSDARG00000090185.3	si:dkeyp-73b11.8 [Source:ZFIN;Acc:ZDB-GENE-131120-176]	25	26754578	26758253	-1	NA	si:dkeyp-73b11.8	ZFIN	protein_coding	ensembl_havana	3	32.51
ENSDARG00000035958	0.00177188	3.17545	1.58861	1792.13	1792.13	10.8075	2.90027e-08	1.00147e-06	ENSDARG00000035958	ENSDARG00000035958.9	troponin I type 2b (skeletal, fast), tandem duplicate 1 [Source:ZFIN;Acc:ZDB-GENE-050417-49]	7	39399747	39406763	1	NA	tnni2b.1	ZFIN	protein_coding	ensembl_havana	9	34.5
ENSDARG00000095863	0.000569764	1.02093	0.510751	1791.85	1791.85	10.8072	1.19798e-11	1.36024e-09	ENSDARG00000095863	ENSDARG00000095863.2	antifreeze protein type IV [Source:ZFIN;Acc:ZDB-GENE-030131-5217]	16	45912647	45917683	-1	NA	afp4	ZFIN	protein_coding	ensembl_havana	2	34.58
ENSDARG00000043729	0.000457434	0.806854	0.403656	1763.87	1763.87	10.7845	8.33486e-11	6.81877e-09	ENSDARG00000043729	ENSDARG00000043729.8	placenta associated 8, tandem duplicate 1 [Source:ZFIN;Acc:ZDB-GENE-050809-124]	10	11382365	11385155	-1	NA	plac8.1	ZFIN	protein_coding	ensembl_havana	8	34.36
ENSDARG00000042245	0.00101681	1.79246	0.89674	1762.82	1762.82	10.7837	3.08567e-12	4.38507e-10	ENSDARG00000042245	ENSDARG00000042245.6	myosin, light chain 13 [Source:ZFIN;Acc:ZDB-GENE-040426-1593]	2	2470687	2481947	1	NA	myl13	ZFIN	protein_coding	ensembl	6	30.72
ENSDARG00000012422	0.00174176	3.03415	1.51795	1742.01	1742.01	10.7665	1.40745e-07	3.90946e-06	ENSDARG00000012422	ENSDARG00000012422.11	collagen, type XI, alpha 2 [Source:ZFIN;Acc:ZDB-GENE-000208-23]	19	7179740	7225206	-1	NA	col11a2	ZFIN	protein_coding	ensembl_havana	11	35.91
ENSDARG00000003902	0.000310035	0.539901	0.270106	1741.42	1741.42	10.766	0.000109236	0.00120307	ENSDARG00000003902	ENSDARG00000003902.9	cathepsin L.1 [Source:ZFIN;Acc:ZDB-GENE-040718-61]	17	27456804	27461321	1	NA	ctsl.1	ZFIN	protein_coding	ensembl_havana	9	35.81
ENSDARG00000009018	0.000605099	1.04936	0.524982	1734.19	1734.19	10.76	2.52841e-18	4.03358e-14	ENSDARG00000009018	ENSDARG00000009018.12	Rh family, B glycoprotein (gene/pseudogene) [Source:NCBI gene;Acc:337596]	16	29265796	29277164	-1	NA	rhbg	ZFIN	protein_coding	ensembl_havana	12	33.62
ENSDARG00000036834	0.00188669	3.17505	1.58847	1682.87	1682.87	10.7167	6.00109e-06	9.86962e-05	ENSDARG00000036834	ENSDARG00000036834.10	keratin 92 [Source:ZFIN;Acc:ZDB-GENE-050417-363]	19	5349656	5352199	-1	NA	krt92	ZFIN	protein_coding	ensembl_havana	10	44.5
ENSDARG00000024492	0.0030871	5.15994	2.58151	1671.45	1671.45	10.7069	8.58244e-07	1.87813e-05	ENSDARG00000024492	ENSDARG00000024492.9	procollagen, type IX, alpha 2 [Source:ZFIN;Acc:ZDB-GENE-030131-9786]	19	38422059	38467554	1	NA	col9a2	ZFIN	protein_coding	ensembl_havana	9	38.29
ENSDARG00000037790	-0.000150059	-0.24015	-0.12015	1600.37	1600.37	10.6442	3.40081e-15	3.5002e-12	ENSDARG00000037790	ENSDARG00000037790.5	parvalbumin 8 [Source:ZFIN;Acc:ZDB-GENE-030805-3]	3	61154219	61162750	-1	NA	pvalb8	ZFIN	protein_coding	ensembl_havana	5	35.88
ENSDARG00000100133	0.000365293	0.584083	0.292224	1598.94	1598.94	10.6429	4.61415e-15	4.32997e-12	ENSDARG00000100133	ENSDARG00000100133.2	chondromodulin [Source:NCBI gene;Acc:791772]	9	53725128	53744243	1	NA	cnmd	ZFIN	protein_coding	ensembl_havana	2	34.71
ENSDARG00000061858	-0.000706501	-1.10085	-0.550778	1558.17	1558.17	10.6056	3.19943e-12	4.51686e-10	ENSDARG00000061858	ENSDARG00000061858.7	zgc:153968 [Source:ZFIN;Acc:ZDB-GENE-061027-211]	3	21225750	21230668	1	NA	zgc:153968	ZFIN	protein_coding	ensembl_havana	7	35.15
ENSDARG00000079274	0.000569842	0.864107	0.432339	1516.4	1516.4	10.5664	2.82742e-07	7.2265e-06	ENSDARG00000079274	ENSDARG00000079274.4	serine protease 59, tandem duplicate 1 [Source:ZFIN;Acc:ZDB-GENE-030131-1173]	16	26012569	26013851	1	NA	prss59.1	ZFIN	protein_coding	ensembl_havana	4	44.43
ENSDARG00000101324	0.0059964	9.04841	4.5272	1508.97	1508.97	10.5594	2.01546e-07	5.34866e-06	ENSDARG00000101324	ENSDARG00000101324.2	apolipoprotein A-Ib [Source:ZFIN;Acc:ZDB-GENE-050302-172]	15	102925	108414	-1	NA	apoa1b	ZFIN	protein_coding	ensembl	2	44.97
ENSDARG00000097008	0.00218102	3.27916	1.64067	1503.5	1503.5	10.5541	1.04412e-07	3.03681e-06	ENSDARG00000097008	ENSDARG00000097008.3	opsin 1 (cone pigments), medium-wave-sensitive, 1 [Source:NCBI gene;Acc:30503]	6	41181869	41183823	1	NA	opn1mw1	ZFIN	protein_coding	ensembl_havana	3	41.79
ENSDARG00000079302	0.000444792	0.650368	0.325406	1462.18	1462.18	10.5139	2.44251e-08	8.60163e-07	ENSDARG00000079302	ENSDARG00000079302.4	actinodin2 [Source:ZFIN;Acc:ZDB-GENE-041105-2]	2	31762852	31767827	-1	NA	and2	ZFIN	protein_coding	ensembl	4	38.59
ENSDARG00000040747	2.20959e-05	0.0321913	0.0161067	1456.89	1456.89	10.5087	1.01686e-07	2.9727e-06	ENSDARG00000040747	ENSDARG00000040747.6	transmembrane 4 L six family member 4 [Source:ZFIN;Acc:ZDB-GENE-040801-231]	22	38127467	38137908	-1	NA	tm4sf4	ZFIN	protein_coding	ensembl_havana	6	31.93
ENSDARG00000044566	0.00115683	1.67897	0.840065	1451.36	1451.36	10.5032	0.000162628	0.00167543	ENSDARG00000044566	ENSDARG00000044566.4	fatty acid binding protein 6, ileal (gastrotropin) [Source:ZFIN;Acc:ZDB-GENE-040625-49]	21	30043054	30047353	1	NA	fabp6	ZFIN	protein_coding	ensembl_havana	4	32.47
ENSDARG00000104418	-0.000159523	-0.222535	-0.111347	1395	1395	10.446	1.6261e-08	6.00489e-07	ENSDARG00000104418	ENSDARG00000104418.3		11	28078148	28086924	-1	NA	BX248318.1	Clone-based (Ensembl) gene	processed_transcript	ensembl_havana	3	32.77
ENSDARG00000012944	0.0012271	1.70316	0.852194	1387.95	1387.95	10.4387	5.56072e-09	2.33141e-07	ENSDARG00000012944	ENSDARG00000012944.12	myosin, heavy polypeptide 2, fast muscle specific [Source:ZFIN;Acc:ZDB-GENE-020604-1]	5	32206378	32217579	1	NA	myhz2	ZFIN	protein_coding	ensembl_havana	12	38.52
ENSDARG00000023082	0.000394147	0.54627	0.273332	1385.96	1385.96	10.4367	6.04484e-13	1.35593e-10	ENSDARG00000023082	ENSDARG00000023082.9	keratin, type 1, gene 19d [Source:ZFIN;Acc:ZDB-GENE-060316-1]	19	5324653	5332784	-1	NA	krt1-19d	ZFIN	protein_coding	ensembl_havana	9	33.4
ENSDARG00000056950	0.00313672	4.29109	2.14712	1368.02	1368.02	10.4179	1.1335e-07	3.25129e-06	ENSDARG00000056950	ENSDARG00000056950.8	epiphycan [Source:ZFIN;Acc:ZDB-GENE-041008-9]	4	16317296	16334362	-1	NA	epyc	ZFIN	protein_coding	ensembl_havana	8	37.99
ENSDARG00000007576	0.00155327	2.05188	1.02672	1321.01	1321.01	10.3674	1.14441e-10	8.8197e-09	ENSDARG00000007576	ENSDARG00000007576.11	crystallin, beta B1, like 1 [Source:ZFIN;Acc:ZDB-GENE-100112-3]	14	46301973	46310549	-1	NA	crybb1l1	ZFIN	protein_coding	ensembl_havana	11	32.77
ENSDARG00000013871	-0.00175061	-2.29542	-1.14858	1311.21	1311.21	10.3567	1.19829e-13	4.14519e-11	ENSDARG00000013871	ENSDARG00000013871.9	solute carrier family 5 member 1 [Source:ZFIN;Acc:ZDB-GENE-040426-1524]	10	17135631	17159761	-1	NA	slc5a1	ZFIN	protein_coding	ensembl_havana	9	33.93
ENSDARG00000059227	0.0033858	4.42418	2.21378	1306.69	1306.69	10.3517	1.6238e-05	0.000233795	ENSDARG00000059227	ENSDARG00000059227.8	fatty acid binding protein 1b, tandem duplicate 1 [Source:NCBI gene;Acc:554095]	8	999421	1006174	1	NA	fabp1b.1	ZFIN	protein_coding	ensembl_havana	8	34.48
ENSDARG00000016081	-0.000211814	-0.276425	-0.138319	1305.04	1305.04	10.3499	3.99489e-12	5.40088e-10	ENSDARG00000016081	ENSDARG00000016081.7	claudin 15-like a [Source:ZFIN;Acc:ZDB-GENE-010328-12]	2	5508542	5517438	-1	NA	cldn15la	ZFIN	protein_coding	ensembl_havana	7	37.98
ENSDARG00000090850	-0.000189534	-0.240076	-0.120133	1266.67	1266.67	10.3068	1.26151e-15	1.61507e-12	ENSDARG00000090850	ENSDARG00000090850.6	serine (or cysteine) proteinase inhibitor, clade A (alpha-1 antiproteinase, antitrypsin), member 1, like [Source:ZFIN;Acc:ZDB-GENE-040721-3]	20	10538025	10541197	1	NA	serpina1l	ZFIN	protein_coding	ensembl_havana	6	38.13
ENSDARG00000088330	0.00266358	3.35441	1.67854	1259.36	1259.36	10.2985	1.18031e-09	6.35059e-08	ENSDARG00000088330	ENSDARG00000088330.5	hemoglobin, alpha embryonic 1.3 [Source:ZFIN;Acc:ZDB-GENE-061207-39]	3	55127549	55128258	-1	NA	hbae1.3	ZFIN	protein_coding	ensembl_havana	5	47.75
ENSDARG00000097635	0.000319972	0.402586	0.201453	1258.19	1258.19	10.2971	2.47717e-11	2.56612e-09	ENSDARG00000097635	ENSDARG00000097635.3	wu:fb18f06 [Source:ZFIN;Acc:ZDB-GENE-030131-261]	15	46356879	46358766	1	NA	wu:fb18f06	ZFIN	protein_coding	havana	3	33.69
ENSDARG00000045592	0.0013833	1.72369	0.862537	1246.07	1246.07	10.2832	1.73349e-07	4.69514e-06	ENSDARG00000045592	ENSDARG00000045592.6	troponin I type 2a (skeletal, fast), tandem duplicate 1 [Source:ZFIN;Acc:ZDB-GENE-041114-60]	25	31222069	31236549	1	NA	tnni2a.1	ZFIN	protein_coding	ensembl_havana	6	35.6
ENSDARG00000007275	0.0012128	1.5058	0.753505	1241.59	1241.59	10.278	8.49203e-13	1.74804e-10	ENSDARG00000007275	ENSDARG00000007275.11	si:ch211-251b21.1 [Source:ZFIN;Acc:ZDB-GENE-060809-5]	8	47633438	47665026	1	NA	si:ch211-251b21.1	ZFIN	protein_coding	ensembl_havana	11	37.92
ENSDARG00000056248	0.004248	5.26343	2.63384	1239.04	1239.04	10.275	2.7541e-06	5.11481e-05	ENSDARG00000056248	ENSDARG00000056248.7	si:dkey-183i3.5 [Source:ZFIN;Acc:ZDB-GENE-030131-8568]	21	25187210	25197103	1	NA	si:dkey-183i3.5	ZFIN	protein_coding	ensembl_havana	7	37.46
ENSDARG00000056781	0.000339079	0.418303	0.209321	1233.65	1233.65	10.2687	3.58675e-07	8.87812e-06	ENSDARG00000056781	ENSDARG00000056781.6	zonadhesin, like [Source:ZFIN;Acc:ZDB-GENE-060131-2]	7	26326462	26365420	1	NA	zanl	ZFIN	protein_coding	havana	6	37.95
ENSDARG00000103543	0.00390493	4.74808	2.37599	1215.92	1215.92	10.2478	3.2791e-06	5.92429e-05	ENSDARG00000103543	ENSDARG00000103543.2	guanine nucleotide binding protein (G protein), gamma transducing activity polypeptide 2b [Source:ZFIN;Acc:ZDB-GENE-091020-4]	12	3249054	3252263	-1	NA	gngt2b	ZFIN	protein_coding	ensembl	2	26.51
ENSDARG00000040466	-0.00114983	-1.3723	-0.686725	1193.48	1193.48	10.221	3.37108e-12	4.71744e-10	ENSDARG00000040466	ENSDARG00000040466.7	villin 1 [Source:ZFIN;Acc:ZDB-GENE-040426-799]	9	44907768	44953664	-1	NA	vil1	ZFIN	protein_coding	ensembl_havana	7	35.32
ENSDARG00000053973	0.00170024	2.02906	1.01538	1193.39	1193.39	10.2209	9.64944e-12	1.13189e-09	ENSDARG00000053973	ENSDARG00000053973.6	fetuin B [Source:ZFIN;Acc:ZDB-GENE-050208-4]	22	37888249	37900135	1	NA	fetub	ZFIN	protein_coding	ensembl	6	35.48
ENSDARG00000069503	0.00038908	0.462399	0.231394	1188.44	1188.44	10.2149	1.24992e-13	4.19788e-11	ENSDARG00000069503	ENSDARG00000069503.4	claudin h [Source:ZFIN;Acc:ZDB-GENE-010328-8]	21	25739295	25741411	-1	NA	cldnh	ZFIN	protein_coding	ensembl_havana	4	39.63
ENSDARG00000103295	-0.00173573	-2.02345	-1.01259	1165.76	1165.76	10.1871	2.47746e-13	7.31907e-11	ENSDARG00000103295	ENSDARG00000103295.3	cytochrome P450, family 3, subfamily A, polypeptide 65 [Source:ZFIN;Acc:ZDB-GENE-050604-1]	1	59338175	59348118	-1	NA	cyp3a65	ZFIN	protein_coding	ensembl	3	42.02
ENSDARG00000113599	0.00147635	1.71873	0.860103	1164.17	1164.17	10.1851	6.99578e-14	2.79009e-11	ENSDARG00000113599	ENSDARG00000113599.1	hemoglobin beta embryonic-1.1 [Source:ZFIN;Acc:ZDB-GENE-030616-7]	3	55114097	55114874	1	NA	hbbe1.1	ZFIN	protein_coding	ensembl_havana	1	44.99
ENSDARG00000037789	0.00804763	8.96684	4.48744	1114.22	1114.22	10.1218	0.00156553	0.01136	ENSDARG00000037789	ENSDARG00000037789.9	parvalbumin 1 [Source:ZFIN;Acc:ZDB-GENE-040625-57]	3	61193890	61205711	-1	NA	pvalb1	ZFIN	protein_coding	ensembl_havana	9	31.53
ENSDARG00000006220	0.00125767	1.39413	0.697693	1108.5	1108.5	10.1144	8.95236e-09	3.54385e-07	ENSDARG00000006220	ENSDARG00000006220.12	UDP glucuronosyltransferase 1 family, polypeptide A1 [Source:ZFIN;Acc:ZDB-GENE-071004-4]	9	9969987	10003782	-1	NA	ugt1a1	ZFIN	protein_coding	ensembl_havana	12	36.18
ENSDARG00000067990	0.0024769	2.70928	1.35588	1093.82	1093.82	10.0952	1.33302e-05	0.000197544	ENSDARG00000067990	ENSDARG00000067990.7	myosin, heavy polypeptide 1.1, skeletal muscle [Source:ZFIN;Acc:ZDB-GENE-000322-5]	5	32298624	32309129	-1	NA	myhz1.1	ZFIN	protein_coding	ensembl_havana	7	39.7
ENSDARG00000105644	-0.00143793	-1.56554	-0.783487	1088.74	1088.74	10.0884	9.22856e-12	1.09054e-09	ENSDARG00000105644	ENSDARG00000105644.2	zgc:172079 [Source:ZFIN;Acc:ZDB-GENE-080204-103]	7	26451869	26457208	-1	NA	zgc:172079	ZFIN	protein_coding	havana	2	32.98
ENSDARG00000015866	0.00589086	6.3331	3.1695	1075.07	1075.07	10.0702	9.75064e-08	2.85941e-06	ENSDARG00000015866	ENSDARG00000015866.8	apolipoprotein A-II [Source:ZFIN;Acc:ZDB-GENE-030131-1046]	16	23978978	23980354	1	NA	apoa2	ZFIN	protein_coding	ensembl_havana	8	39.07
ENSDARG00000030215	0.00220439	2.36372	1.18296	1072.28	1072.28	10.0665	1.23571e-07	3.49526e-06	ENSDARG00000030215	ENSDARG00000030215.10	matrilin 1 [Source:ZFIN;Acc:ZDB-GENE-050307-3]	19	43314700	43338280	1	NA	matn1	ZFIN	protein_coding	ensembl_havana	10	38.21
ENSDARG00000055514	0.00135634	1.44827	0.724814	1067.78	1067.78	10.0604	2.23362e-11	2.34427e-09	ENSDARG00000055514	ENSDARG00000055514.7	ictacalcin 2 [Source:ZFIN;Acc:ZDB-GENE-070822-9]	16	23487051	23491093	1	NA	icn2	ZFIN	protein_coding	ensembl_havana	7	31.44
ENSDARG00000002589	0.000501355	0.521597	0.261049	1040.37	1040.37	10.0229	1.29388e-06	2.67547e-05	ENSDARG00000002589	ENSDARG00000002589.11	myosin light chain, phosphorylatable, fast skeletal muscle b [Source:ZFIN;Acc:ZDB-GENE-040912-115]	12	15002757	15010996	1	NA	mylpfb	ZFIN	protein_coding	ensembl_havana	11	33.29
ENSDARG00000079647	-0.000962575	-0.990048	-0.495505	1028.54	1028.54	10.0064	1.61368e-08	5.96594e-07	ENSDARG00000079647	ENSDARG00000079647.5	mucin 13b, cell surface associated [Source:ZFIN;Acc:ZDB-GENE-080220-61]	12	16106459	16122514	1	NA	muc13b	ZFIN	protein_coding	ensembl_havana	5	34.24
ENSDARG00000094910	-0.00136815	-1.39276	-0.697065	1017.99	1017.99	9.9915	6.90645e-12	8.508e-10	ENSDARG00000094910	ENSDARG00000094910.3	si:dkey-22i16.7 [Source:ZFIN;Acc:ZDB-GENE-090313-259]	1	43945629	43948826	-1	NA	si:dkey-22i16.7	ZFIN	protein_coding	havana	3	30.71
ENSDARG00000055539	-0.000234964	-0.237363	-0.118799	1010.21	1010.21	9.98044	2.95666e-07	7.49881e-06	ENSDARG00000055539	ENSDARG00000055539.7	ependymin-like 2 [Source:ZFIN;Acc:ZDB-GENE-091204-250]	21	28513057	28523548	-1	NA	epdl2	ZFIN	protein_coding	ensembl_havana	7	35.66
ENSDARG00000075931	-0.0022537	-2.26206	-1.13216	1003.71	1003.71	9.97112	2.14061e-12	3.25229e-10	ENSDARG00000075931	ENSDARG00000075931.6	acyl-CoA synthetase long chain family member 5 [Source:ZFIN;Acc:ZDB-GENE-040912-169]	12	31438579	31461412	-1	NA	acsl5	ZFIN	protein_coding	ensembl_havana	6	35.8
ENSDARG00000092730	-0.00143	-1.42711	-0.714269	997.977	997.977	9.96286	1.10969e-15	1.61507e-12	ENSDARG00000092730	ENSDARG00000092730.3	enamelin [Source:ZFIN;Acc:ZDB-GENE-071005-4]	1	43901966	43905263	-1	NA	enam	ZFIN	protein_coding	ensembl_havana	3	37.14
ENSDARG00000103878	-0.00175452	-1.73479	-0.868275	988.756	988.756	9.94947	2.04039e-09	1.00464e-07	ENSDARG00000103878	ENSDARG00000103878.2	alanyl (membrane) aminopeptidase b [Source:ZFIN;Acc:ZDB-GENE-030131-1253]	25	10811551	10827771	1	NA	anpepb	ZFIN	protein_coding	ensembl_havana	2	34.29
ENSDARG00000103019	0.000445896	0.43896	0.219703	984.443	984.443	9.94316	2.70655e-10	1.82184e-08	ENSDARG00000103019	ENSDARG00000103019.2	glutathione S-transferase pi 2 [Source:ZFIN;Acc:ZDB-GENE-050601-1]	14	3495542	3503708	1	NA	gstp2	ZFIN	protein_coding	ensembl_havana	2	33.3
ENSDARG00000089310	-0.0009301	-0.914955	-0.457943	983.717	983.717	9.9421	5.44854e-15	4.57477e-12	ENSDARG00000089310	ENSDARG00000089310.4	GC vitamin D binding protein [Source:ZFIN;Acc:ZDB-GENE-040718-307]	5	45677781	45725008	1	NA	gc	ZFIN	protein_coding	ensembl	4	35.97
ENSDARG00000097959	0.00187128	1.82824	0.915055	976.998	976.998	9.93221	1.08971e-07	3.15697e-06	ENSDARG00000097959	ENSDARG00000097959.2	si:dkey-248g15.3 [Source:ZFIN;Acc:ZDB-GENE-131127-95]	17	2549503	2555215	1	NA	si:dkey-248g15.3	ZFIN	protein_coding	ensembl_havana	2	32
ENSDARG00000062592	-0.00108886	-1.04911	-0.525101	963.495	963.495	9.91213	5.78781e-12	7.328e-10	ENSDARG00000062592	ENSDARG00000062592.7	myosin, light chain 10, regulatory [Source:ZFIN;Acc:ZDB-GENE-050417-421]	10	33171501	33179988	1	NA	myl10	ZFIN	protein_coding	ensembl	7	32.81
ENSDARG00000100406	-0.000272479	-0.259195	-0.129734	951.246	951.246	9.89368	6.00766e-16	1.06489e-12	ENSDARG00000100406	ENSDARG00000100406.3	zgc:112265 [Source:ZFIN;Acc:ZDB-GENE-050626-133]	11	37201483	37229533	1	NA	zgc:112265	ZFIN	protein_coding	ensembl_havana	3	36.24
ENSDARG00000101986	-0.00025239	-0.239468	-0.11986	948.804	948.804	9.88997	7.67616e-16	1.28903e-12	ENSDARG00000101986	ENSDARG00000101986.2	interferon regulatory factor 6 [Source:ZFIN;Acc:ZDB-GENE-040426-1137]	22	1170294	1182165	1	NA	irf6	ZFIN	protein_coding	ensembl_havana	2	36.97
ENSDARG00000078622	-0.000957854	-0.905694	-0.453326	945.544	945.544	9.885	3.5738e-10	2.28508e-08	ENSDARG00000078622	ENSDARG00000078622.5	secretory calcium-binding phosphoprotein 5 [Source:ZFIN;Acc:ZDB-GENE-090313-256]	1	43909933	43915567	-1	NA	scpp5	ZFIN	protein_coding	ensembl_havana	5	33.33
ENSDARG00000092155	0.0033396	3.12668	1.56501	936.244	936.244	9.87074	6.27588e-06	0.000102277	ENSDARG00000092155	ENSDARG00000092155.3	apolipoprotein C-II [Source:ZFIN;Acc:ZDB-GENE-030131-2168]	16	23984179	23994642	1	NA	apoc2	ZFIN	protein_coding	ensembl_havana	3	34.57
ENSDARG00000096616	-0.00277315	-2.57552	-1.28915	928.735	928.735	9.85912	1.27667e-14	8.04025e-12	ENSDARG00000096616	ENSDARG00000096616.2	si:ch211-255p10.3 [Source:ZFIN;Acc:ZDB-GENE-121214-339]	12	4677193	4683325	-1	NA	si:ch211-255p10.3	ZFIN	protein_coding	havana	2	33.3
ENSDARG00000076838	-0.000721987	-0.669965	-0.335344	927.947	927.947	9.8579	1.00533e-14	6.88382e-12	ENSDARG00000076838	ENSDARG00000076838.6	apolipoprotein M [Source:ZFIN;Acc:ZDB-GENE-010605-5]	2	42228741	42234561	-1	NA	apom	ZFIN	protein_coding	ensembl_havana	6	35.32
ENSDARG00000029230	-0.000189114	-0.175275	-0.0877322	926.822	926.822	9.85615	1.6489e-12	2.7259e-10	ENSDARG00000029230	ENSDARG00000029230.8	purine nucleoside phosphorylase 4b [Source:ZFIN;Acc:ZDB-GENE-040426-1887]	16	36807924	36834633	-1	NA	pnp4b	ZFIN	protein_coding	ensembl_havana	8	34.53
ENSDARG00000061355	-0.00320334	-2.9482	-1.4757	920.351	920.351	9.84604	5.71472e-13	1.31175e-10	ENSDARG00000061355	ENSDARG00000061355.5	amine oxidase copper containing 1 [Source:ZFIN;Acc:ZDB-GENE-061103-112]	24	40001290	40009446	-1	NA	aoc1	ZFIN	protein_coding	ensembl_havana	5	39.11
ENSDARG00000073742	0.00319562	2.93737	1.47028	919.188	919.188	9.84422	0.00308487	0.0199262	ENSDARG00000073742	ENSDARG00000073742.5	serine protease 59, tandem duplicate 2 [Source:ZFIN;Acc:ZDB-GENE-110408-10]	16	26017360	26018694	1	NA	prss59.2	ZFIN	protein_coding	ensembl_havana	5	44.49
ENSDARG00000024433	0.00381109	3.49956	1.75168	918.257	918.257	9.84275	1.50556e-12	2.58261e-10	ENSDARG00000024433	ENSDARG00000024433.9	parvalbumin 4 [Source:ZFIN;Acc:ZDB-GENE-040625-48]	3	61174750	61185746	-1	NA	pvalb4	ZFIN	protein_coding	ensembl_havana	9	35.47
ENSDARG00000053853	-0.00265387	-2.40312	-1.20289	905.515	905.515	9.82259	5.97812e-10	3.55191e-08	ENSDARG00000053853	ENSDARG00000053853.5	solute carrier family 13 member 2 [Source:ZFIN;Acc:ZDB-GENE-040426-2389]	21	39100289	39118502	1	NA	slc13a2	ZFIN	protein_coding	ensembl_havana	5	35.79
ENSDARG00000073750	0.00132175	1.17215	0.586734	886.814	886.814	9.79249	6.80781e-11	5.82333e-09	ENSDARG00000073750	ENSDARG00000073750.5	crystallin, gamma M2d18 [Source:ZFIN;Acc:ZDB-GENE-040625-154]	9	22120874	22122637	-1	NA	crygm2d18	ZFIN	protein_coding	ensembl_havana	5	40.14
ENSDARG00000092947	0.006818	6.02477	3.01579	883.656	883.656	9.78734	2.11986e-09	1.0359e-07	ENSDARG00000092947	ENSDARG00000092947.4	type I cytokeratin, enveloping layer [Source:ZFIN;Acc:ZDB-GENE-991008-6]	19	5362420	5364649	-1	NA	cyt1	ZFIN	protein_coding	ensembl_havana	4	43.23
ENSDARG00000020866	-0.00022982	-0.202991	-0.10161	883.259	883.259	9.78669	8.00056e-09	3.21493e-07	ENSDARG00000020866	ENSDARG00000020866.10	apolipoprotein A-IV b, tandem duplicate 2 [Source:ZFIN;Acc:ZDB-GENE-030131-3143]	16	23947196	23948538	1	NA	apoa4b.2	ZFIN	protein_coding	ensembl_havana	10	42.81
ENSDARG00000103459	-0.000265186	-0.232244	-0.116255	875.779	875.779	9.77442	9.97036e-13	1.90615e-10	ENSDARG00000103459	ENSDARG00000103459.3	envoplakin b [Source:ZFIN;Acc:ZDB-GENE-030131-212]	KN149912.1	57102	76613	-1	NA	evplb	ZFIN	protein_coding	ensembl	3	37.98
ENSDARG00000070427	-0.00137024	-1.18599	-0.593682	865.536	865.536	9.75745	1.83293e-16	5.3165e-13	ENSDARG00000070427	ENSDARG00000070427.5	S100 calcium binding protein V1 [Source:ZFIN;Acc:ZDB-GENE-080407-1]	16	28754403	28760006	1	NA	s100v1	ZFIN	protein_coding	ensembl_havana	5	34.17
ENSDARG00000014196	0.00495429	4.27139	2.13817	862.16	862.16	9.75181	1.20151e-07	3.40565e-06	ENSDARG00000014196	ENSDARG00000014196.6	myosin, light chain 1, alkali; skeletal, fast [Source:ZFIN;Acc:ZDB-GENE-030131-8109]	9	38994232	39005317	-1	NA	myl1	ZFIN	protein_coding	ensembl_havana	6	37.18
ENSDARG00000052905	0.000266205	0.228829	0.114547	859.595	859.595	9.74751	8.28291e-09	3.31171e-07	ENSDARG00000052905	ENSDARG00000052905.6	zgc:165423 [Source:ZFIN;Acc:ZDB-GENE-070720-11]	3	39540014	39550089	1	NA	zgc:165423	ZFIN	protein_coding	ensembl_havana	6	36.15
ENSDARG00000089475	0.00165108	1.41862	0.710136	859.209	859.209	9.74687	8.40267e-11	6.85667e-09	ENSDARG00000089475	ENSDARG00000089475.6	hemoglobin, alpha embryonic 1.1 [Source:ZFIN;Acc:ZDB-GENE-980526-80]	3	55120330	55121125	-1	NA	hbae1.1	ZFIN	protein_coding	ensembl_havana	6	46.98
ENSDARG00000020574	0.00792249	6.75681	3.38236	852.863	852.863	9.73617	2.74412e-05	0.000366335	ENSDARG00000020574	ENSDARG00000020574.10	ATPase sarcoplasmic/endoplasmic reticulum Ca2+ transporting 1 [Source:ZFIN;Acc:ZDB-GENE-020905-1]	3	26081343	26157066	1	NA	atp2a1	ZFIN	protein_coding	ensembl_havana	10	37.06
ENSDARG00000108475	-0.00188939	-1.57878	-0.790334	835.602	835.602	9.70667	5.021e-15	4.45001e-12	ENSDARG00000108475	ENSDARG00000108475.2	otospiralin [Source:ZFIN;Acc:ZDB-GENE-120601-1]	24	26302781	26304386	-1	NA	otos	ZFIN	protein_coding	ensembl	2	34.43
ENSDARG00000100635	0.000233681	0.191755	0.0959946	820.588	820.588	9.68051	1.88927e-07	5.06547e-06	ENSDARG00000100635	ENSDARG00000100635.2	chitinase, acidic.1 [Source:ZFIN;Acc:ZDB-GENE-040426-1994]	11	23993298	24000171	1	NA	chia.1	ZFIN	protein_coding	ensembl	2	34.57
ENSDARG00000013522	-0.00219009	-1.78916	-0.895677	816.936	816.936	9.67408	1.30142e-12	2.33275e-10	ENSDARG00000013522	ENSDARG00000013522.8	phosphoenolpyruvate carboxykinase 1 (soluble) [Source:ZFIN;Acc:ZDB-GENE-030909-11]	6	60055168	60062097	1	NA	pck1	ZFIN	protein_coding	ensembl_havana	8	42.45
ENSDARG00000087301	0.00223994	1.81445	0.908347	810.047	810.047	9.66186	3.31258e-08	1.11254e-06	ENSDARG00000087301	ENSDARG00000087301.6	crystallin, gamma M2d14 [Source:ZFIN;Acc:ZDB-GENE-070822-20]	9	22146301	22158784	-1	NA	crygm2d14	ZFIN	protein_coding	ensembl_havana	6	36.69
ENSDARG00000045677	0.00822935	6.51938	3.26381	792.21	792.21	9.62974	0.000274929	0.00261112	ENSDARG00000045677	ENSDARG00000045677.7	opsin 1 (cone pigments), short-wave-sensitive 1 [Source:NCBI gene;Acc:30582]	4	13577665	13580348	-1	NA	opn1sw1	ZFIN	protein_coding	ensembl_havana	7	41.32
ENSDARG00000105341	-0.00180639	-1.4066	-0.704205	778.683	778.683	9.60489	9.77848e-16	1.55996e-12	ENSDARG00000105341	ENSDARG00000105341.2	si:dkey-9l20.3 [Source:ZFIN;Acc:ZDB-GENE-090313-369]	23	3538463	3641439	1	NA	si:dkey-9l20.3	ZFIN	protein_coding	ensembl_havana	2	40.99
ENSDARG00000005108	-0.00209451	-1.62659	-0.814341	776.597	776.597	9.60102	1.02021e-16	3.25508e-13	ENSDARG00000005108	ENSDARG00000005108.8	occludin a [Source:ZFIN;Acc:ZDB-GENE-040426-2685]	10	2924775	2943474	-1	NA	oclna	ZFIN	protein_coding	ensembl_havana	8	35.65
ENSDARG00000002193	0.00285661	2.20784	1.10535	772.89	772.89	9.59412	3.45237e-06	6.16404e-05	ENSDARG00000002193	ENSDARG00000002193.10	rhodopsin [Source:NCBI gene;Acc:30295]	8	54076195	54077740	-1	NA	rho	ZFIN	protein_coding	ensembl	10	56.66
ENSDARG00000016319	-0.00104903	-0.802935	-0.401992	765.404	765.404	9.58008	2.53897e-14	1.32801e-11	ENSDARG00000016319	ENSDARG00000016319.11	complement component 9 [Source:ZFIN;Acc:ZDB-GENE-050522-442]	5	32345187	32355289	1	NA	c9	ZFIN	protein_coding	ensembl_havana	11	36.18
ENSDARG00000031483	-0.00445606	-3.33746	-1.67096	748.97	748.97	9.54876	1.85083e-12	2.95264e-10	ENSDARG00000031483	ENSDARG00000031483.9	collagen, type IX, alpha 1b [Source:ZFIN;Acc:ZDB-GENE-040426-2410]	13	39119460	39160018	-1	NA	col9a1b	ZFIN	protein_coding	ensembl_havana	9	33.37
ENSDARG00000013963	-0.00180644	-1.34908	-0.675444	746.819	746.819	9.54462	1.42757e-13	4.7446e-11	ENSDARG00000013963	ENSDARG00000013963.8	major intrinsic protein of lens fiber b [Source:ZFIN;Acc:ZDB-GENE-050706-86]	23	6637611	6641223	-1	NA	mipb	ZFIN	protein_coding	ensembl_havana	8	42.43
ENSDARG00000012076	0.000266828	0.197867	0.0990671	741.554	741.554	9.53441	1.22889e-09	6.57868e-08	ENSDARG00000012076	ENSDARG00000012076.9	apolipoprotein A-Ia [Source:NCBI gene;Acc:30355]	5	37978501	37981521	1	NA	apoa1a	ZFIN	protein_coding	ensembl_havana	9	37.93
ENSDARG00000105274	0.000998122	0.720562	0.36078	721.917	721.917	9.49569	3.10305e-09	1.43072e-07	ENSDARG00000105274	ENSDARG00000105274.2		KN150214.1	2983	23863	1	NA	CABZ01074130.1	Clone-based (Ensembl) gene	protein_coding	ensembl	2	36.5
ENSDARG00000016918	-0.0006457	-0.458987	-0.229816	710.837	710.837	9.47337	3.19381e-07	8.00486e-06	ENSDARG00000016918	ENSDARG00000016918.11	angiotensin I converting enzyme 2 [Source:ZFIN;Acc:ZDB-GENE-041114-6]	11	29981678	29996357	-1	NA	ace2	ZFIN	protein_coding	ensembl_havana	11	34.11
ENSDARG00000070331	-0.000751589	-0.525379	-0.263065	699.025	699.025	9.4492	2.01862e-15	2.30022e-12	ENSDARG00000070331	ENSDARG00000070331.6	mucin 5.1, oligomeric mucus/gel-forming [Source:ZFIN;Acc:ZDB-GENE-120822-1]	25	8356707	8400166	1	NA	muc5.1	ZFIN	protein_coding	ensembl_havana	6	36.22
ENSDARG00000116608	-0.00415235	-2.87167	-1.43791	691.578	691.578	9.43375	3.14267e-13	8.50527e-11	ENSDARG00000116608	ENSDARG00000116608.1	paired-like homeodomain 1 [Source:ZFIN;Acc:ZDB-GENE-060421-3623]	21	45816030	45824439	1	NA	pitx1	ZFIN	protein_coding	ensembl	1	34.41
ENSDARG00000007697	0.00603481	4.1002	2.05312	679.425	679.425	9.40817	3.94161e-09	1.75889e-07	ENSDARG00000007697	ENSDARG00000007697.9	fatty acid binding protein 7, brain, a [Source:ZFIN;Acc:ZDB-GENE-000627-1]	17	15433518	15435887	1	NA	fabp7a	ZFIN	protein_coding	ensembl_havana	9	29.83
ENSDARG00000088514	0.00127445	0.857033	0.429154	672.475	672.475	9.39334	4.37689e-09	1.90971e-07	ENSDARG00000088514	ENSDARG00000088514.4	actinodin1 [Source:ZFIN;Acc:ZDB-GENE-030131-9105]	24	26277390	26283359	-1	NA	and1	ZFIN	protein_coding	ensembl	4	42.18
ENSDARG00000089361	0.00388982	2.58812	1.29601	665.358	665.358	9.37799	1.95117e-06	3.81692e-05	ENSDARG00000089361	ENSDARG00000089361.3	wu:fb59d01 [Source:ZFIN;Acc:ZDB-GENE-030131-1098]	10	2587234	2595731	1	NA	wu:fb59d01	ZFIN	protein_coding	ensembl	3	39.06
ENSDARG00000010267	-0.000793688	-0.520721	-0.260757	656.077	656.077	9.35772	5.40868e-13	1.26889e-10	ENSDARG00000010267	ENSDARG00000010267.13	dihydropyrimidine dehydrogenase b [Source:NCBI gene;Acc:405829]	2	19824190	20120904	-1	NA	dpydb	ZFIN	protein_coding	ensembl_havana	13	36.55
ENSDARG00000116164	0.00556348	3.62485	1.81521	651.544	651.544	9.34772	7.11841e-06	0.000114073	ENSDARG00000116164	ENSDARG00000116164.1	crystallin, gamma M2d8 [Source:ZFIN;Acc:ZDB-GENE-040718-321]	9	22134731	22135576	-1	NA	crygm2d8	ZFIN	protein_coding	ensembl_havana	1	41.49
ENSDARG00000007276	0.000581929	0.376581	0.188581	647.125	647.125	9.3379	5.84528e-07	1.35439e-05	ENSDARG00000007276	ENSDARG00000007276.10	elastase 3 like [Source:ZFIN;Acc:ZDB-GENE-060710-2]	5	26111596	26118855	-1	NA	ela3l	ZFIN	protein_coding	ensembl_havana	10	34.5
ENSDARG00000091996	-0.00115818	-0.746174	-0.373666	644.265	644.265	9.33151	6.2311e-14	2.65079e-11	ENSDARG00000091996	ENSDARG00000091996.2	transcobalamin beta b [Source:ZFIN;Acc:ZDB-GENE-030131-12]	5	30614532	30615901	-1	NA	tcnbb	ZFIN	protein_coding	ensembl_havana	2	37.3
ENSDARG00000091609	-0.00041695	-0.265114	-0.132765	635.84	635.84	9.31252	1.1557e-09	6.24978e-08	ENSDARG00000091609	ENSDARG00000091609.3	serine peptidase inhibitor, Kazal type 4 [Source:ZFIN;Acc:ZDB-GENE-130821-1]	1	12135129	12138612	1	NA	spink4	ZFIN	protein_coding	ensembl_havana	3	35.13
ENSDARG00000090268	0.00727384	4.53875	2.27301	623.982	623.982	9.28536	1.41145e-07	3.91259e-06	ENSDARG00000090268	ENSDARG00000090268.5	keratin type 1 c19e [Source:ZFIN;Acc:ZDB-GENE-050506-95]	19	5339364	5345932	-1	NA	krtt1c19e	ZFIN	protein_coding	ensembl_havana	5	38.47
ENSDARG00000005112	-0.00419162	-2.58483	-1.29451	616.665	616.665	9.26834	2.30971e-16	6.14113e-13	ENSDARG00000005112	ENSDARG00000005112.8	cadherin 17, LI cadherin (liver-intestine) [Source:ZFIN;Acc:ZDB-GENE-030910-3]	16	26774182	26802798	1	NA	cdh17	ZFIN	protein_coding	ensembl_havana	8	34.73
ENSDARG00000068457	0.00815397	4.92495	2.46655	603.994	603.994	9.23839	2.78593e-08	9.64077e-07	ENSDARG00000068457	ENSDARG00000068457.7	troponin T type 3b (skeletal, fast) [Source:ZFIN;Acc:ZDB-GENE-030520-2]	7	39444843	39460363	1	NA	tnnt3b	ZFIN	protein_coding	ensembl_havana	7	36.22
ENSDARG00000020741	8.28779e-06	0.00492752	0.0024679	594.551	594.551	9.21566	7.2826e-13	1.5388e-10	ENSDARG00000020741	ENSDARG00000020741.12	fibrinogen alpha chain [Source:ZFIN;Acc:ZDB-GENE-031010-21]	1	10063501	10071539	-1	NA	fga	ZFIN	protein_coding	ensembl_havana	12	36.88
ENSDARG00000069018	-0.00475766	-2.81401	-1.40938	591.468	591.468	9.20816	1.4346e-14	8.80237e-12	ENSDARG00000069018	ENSDARG00000069018.6	cytochrome P450, family 7, subfamily A, polypeptide 1 [Source:ZFIN;Acc:ZDB-GENE-040426-1296]	2	22150134	22152797	-1	NA	cyp7a1	ZFIN	protein_coding	ensembl_havana	6	40.77
ENSDARG00000077688	-0.00456231	-2.68861	-1.34658	589.308	589.308	9.20288	7.12733e-12	8.71282e-10	ENSDARG00000077688	ENSDARG00000077688.4	carboxypeptidase O [Source:NCBI gene;Acc:100005630]	1	5576151	5587575	1	NA	cpo	ZFIN	protein_coding	ensembl_havana	4	34.44
ENSDARG00000030349	0.00753765	4.37763	2.19258	580.768	580.768	9.18182	0.000176515	0.00179818	ENSDARG00000030349	ENSDARG00000030349.9	crystallin, beta A2a [Source:ZFIN;Acc:ZDB-GENE-040625-8]	6	13780205	13783634	-1	NA	cryba2a	ZFIN	protein_coding	ensembl_havana	9	36.03
ENSDARG00000005485	-0.000317405	-0.180764	-0.0905407	569.507	569.507	9.15357	1.76702e-09	8.82293e-08	ENSDARG00000005485	ENSDARG00000005485.8	upper zone of growth plate and cartilage matrix associated b [Source:NCBI gene;Acc:405870]	25	7982979	7988936	1	NA	ucmab	ZFIN	protein_coding	ensembl_havana	8	33.43
ENSDARG00000008803	0.000332931	0.189514	0.0949236	569.23	569.23	9.15287	1.93023e-14	1.11974e-11	ENSDARG00000008803	ENSDARG00000008803.9	myristoylated alanine-rich protein kinase C substrate b [Source:ZFIN;Acc:ZDB-GENE-030131-1921]	17	15534815	15539701	1	NA	marcksb	ZFIN	protein_coding	ensembl_havana	9	39.31
ENSDARG00000051939	-0.00484963	-2.75945	-1.38215	569.003	569.003	9.15229	8.68543e-15	6.29812e-12	ENSDARG00000051939	ENSDARG00000051939.7	pyruvate carboxylase b [Source:ZFIN;Acc:ZDB-GENE-000831-1]	7	60457138	60831105	-1	NA	pcxb	ZFIN	protein_coding	ensembl_havana	7	36.66
ENSDARG00000032836	-0.0019914	-1.13085	-0.566419	567.866	567.866	9.14941	3.35684e-17	1.78505e-13	ENSDARG00000032836	ENSDARG00000032836.7	parvalbumin 5 [Source:ZFIN;Acc:ZDB-GENE-050417-336]	3	61208544	61218375	-1	NA	pvalb5	ZFIN	protein_coding	ensembl_havana	7	40.46
ENSDARG00000002696	0.00209332	1.18322	0.592656	565.235	565.235	9.14271	6.12246e-07	1.40737e-05	ENSDARG00000002696	ENSDARG00000002696.10	guanine nucleotide binding protein (G protein), beta polypeptide 3b [Source:ZFIN;Acc:ZDB-GENE-040426-2280]	19	5106226	5135345	-1	NA	gnb3b	ZFIN	protein_coding	ensembl_havana	10	37.48
ENSDARG00000099111	-0.00442826	-2.47995	-1.24219	560.029	560.029	9.12936	1.68937e-15	1.99633e-12	ENSDARG00000099111	ENSDARG00000099111.3	zgc:175280 [Source:ZFIN;Acc:ZDB-GENE-080219-39]	5	67812062	67834257	1	NA	zgc:175280	ZFIN	protein_coding	ensembl	3	34.55
ENSDARG00000018621	-0.00625652	-3.47398	-1.74012	555.257	555.257	9.11701	1.59618e-14	9.60898e-12	ENSDARG00000018621	ENSDARG00000018621.11	solute carrier family 6 member 19a, tandem duplicate 1 [Source:ZFIN;Acc:ZDB-GENE-070620-2]	19	663796	677713	-1	NA	slc6a19a.1	ZFIN	protein_coding	ensembl_havana	11	42.28
ENSDARG00000039423	-0.00515496	-2.8582	-1.43168	554.457	554.457	9.11493	6.94135e-13	1.48638e-10	ENSDARG00000039423	ENSDARG00000039423.6	si:ch211-217g15.3 [Source:NCBI gene;Acc:368914]	13	24585224	24588220	-1	NA	AL831745.1	Clone-based (Ensembl) gene	antisense	ensembl_havana	6	33.5
ENSDARG00000094041	0.000427278	0.236038	0.118233	552.423	552.423	9.10963	1.19076e-15	1.61507e-12	ENSDARG00000094041	ENSDARG00000094041.5	keratin 17 [Source:ZFIN;Acc:ZDB-GENE-060503-86]	19	5367330	5372572	-1	NA	krt17	ZFIN	protein_coding	ensembl_havana	5	39.42
ENSDARG00000099197	0.0161436	8.84626	4.4312	547.972	547.972	9.09796	6.84443e-05	0.000803452	ENSDARG00000099197	ENSDARG00000099197.3	actin alpha cardiac muscle 1b [Source:ZFIN;Acc:ZDB-GENE-000322-1]	17	117024	125091	-1	NA	actc1b	ZFIN	protein_coding	ensembl	3	36.08
ENSDARG00000038439	0.00474065	2.58772	1.29623	545.857	545.857	9.09238	5.81984e-08	1.8063e-06	ENSDARG00000038439	ENSDARG00000038439.6	fatty acid binding protein 10a, liver basic [Source:NCBI gene;Acc:171481]	16	52512025	52516915	1	NA	fabp10a	ZFIN	protein_coding	ensembl	6	38.95
ENSDARG00000076790	0.00492652	2.68311	1.34402	544.625	544.625	9.08912	1.4571e-07	4.01967e-06	ENSDARG00000076790	ENSDARG00000076790.4	crystallin, gamma M2d16 [Source:ZFIN;Acc:ZDB-GENE-071004-53]	9	22157282	22158325	-1	NA	crygm2d16	ZFIN	protein_coding	ensembl_havana	4	38.98
ENSDARG00000099117	-0.00233027	-1.26745	-0.634891	543.908	543.908	9.08722	3.20091e-14	1.54762e-11	ENSDARG00000099117	ENSDARG00000099117.2	si:dkey-33i11.4 [Source:NCBI gene;Acc:569335]	16	45228101	45235947	-1	NA	si:dkey-33i11.4	ZFIN	protein_coding	ensembl_havana	2	31.69
ENSDARG00000045143	-0.00198308	-1.07342	-0.537703	541.291	541.291	9.08026	3.14556e-13	8.50527e-11	ENSDARG00000045143	ENSDARG00000045143.5	hemoglobin beta embryonic-2 [Source:ZFIN;Acc:ZDB-GENE-040702-1]	12	20349865	20350629	-1	NA	hbbe2	ZFIN	protein_coding	ensembl_havana	5	45.23
ENSDARG00000090286	-0.00303365	-1.64027	-0.821652	540.693	540.693	9.07867	2.62023e-13	7.6001e-11	ENSDARG00000090286	ENSDARG00000090286.6	serpin peptidase inhibitor, clade A (alpha-1 antiproteinase, antitrypsin), member 1 [Source:ZFIN;Acc:ZDB-GENE-030131-1421]	20	10544100	10547411	1	NA	serpina1	ZFIN	protein_coding	ensembl_havana	6	37.62
ENSDARG00000094310	0.00354579	1.90439	0.953969	537.085	537.085	9.06901	2.26054e-06	4.31885e-05	ENSDARG00000094310	ENSDARG00000094310.2	si:ch211-255g12.6 [Source:ZFIN;Acc:ZDB-GENE-081104-198]	8	6954984	6958173	1	NA	si:ch211-255g12.6	ZFIN	protein_coding	havana	2	36.49
ENSDARG00000102004	-0.00206104	-1.10617	-0.554114	536.702	536.702	9.06798	4.33506e-09	1.89872e-07	ENSDARG00000102004	ENSDARG00000102004.2	apolipoprotein Ea [Source:ZFIN;Acc:ZDB-GENE-010724-18]	19	10855158	10859694	1	NA	apoea	ZFIN	protein_coding	ensembl_havana	2	36.37
ENSDARG00000104721	-0.00451887	-2.42445	-1.21448	536.517	536.517	9.06748	3.29355e-10	2.13152e-08	ENSDARG00000104721	ENSDARG00000104721.2	si:dkey-203a12.9 [Source:ZFIN;Acc:ZDB-GENE-141216-334]	14	15620640	15625472	1	NA	si:dkey-203a12.9	ZFIN	protein_coding	ensembl_havana	2	29.32
ENSDARG00000017882	-0.00579878	-3.06335	-1.53457	528.274	528.274	9.04514	1.89257e-11	2.04693e-09	ENSDARG00000017882	ENSDARG00000017882.10	retinol dehydrogenase 1 [Source:ZFIN;Acc:ZDB-GENE-030912-15]	9	48673093	48701035	-1	NA	rdh1	ZFIN	protein_coding	ensembl_havana	10	39.44
ENSDARG00000012972	0.00398574	2.10305	1.05352	527.644	527.644	9.04342	2.08213e-08	7.42261e-07	ENSDARG00000012972	ENSDARG00000012972.8	cofilin 1 (non-muscle), like [Source:ZFIN;Acc:ZDB-GENE-040426-2770]	13	33606739	33609427	1	NA	cfl1l	ZFIN	protein_coding	ensembl_havana	8	37
ENSDARG00000061120	-0.00328131	-1.72222	-0.862749	524.856	524.856	9.03578	3.5153e-11	3.35911e-09	ENSDARG00000061120	ENSDARG00000061120.8	solute carrier family 43 member 2b [Source:ZFIN;Acc:ZDB-GENE-041212-6]	10	24371921	24391716	-1	NA	slc43a2b	ZFIN	protein_coding	ensembl_havana	8	35.46
ENSDARG00000030270	0.00252646	1.3205	0.661511	522.667	522.667	9.02975	1.7204e-09	8.65791e-08	ENSDARG00000030270	ENSDARG00000030270.10	troponin T type 3a (skeletal, fast) [Source:ZFIN;Acc:ZDB-GENE-000322-3]	25	31405266	31418457	1	NA	tnnt3a	ZFIN	protein_coding	ensembl_havana	10	32.82
ENSDARG00000001431	0.00272857	1.40064	0.701686	513.325	513.325	9.00373	2.35463e-10	1.62612e-08	ENSDARG00000001431	ENSDARG00000001431.11	actinin alpha 3b [Source:ZFIN;Acc:ZDB-GENE-030131-2040]	7	6969909	7133475	1	NA	actn3b	ZFIN	protein_coding	ensembl_havana	11	37.99
ENSDARG00000068507	0.010704	5.48943	2.75006	512.838	512.838	9.00236	0.000138791	0.0014707	ENSDARG00000068507	ENSDARG00000068507.5	crystallin, beta B1 [Source:ZFIN;Acc:ZDB-GENE-010813-1]	10	44021147	44027391	-1	NA	crybb1	ZFIN	protein_coding	ensembl_havana	5	35.5
ENSDARG00000070918	-0.0060184	-3.08312	-1.54457	512.283	512.283	9.0008	1.28578e-17	1.0256e-13	ENSDARG00000070918	ENSDARG00000070918.6	si:ch211-284e20.8 [Source:ZFIN;Acc:ZDB-GENE-050208-451]	22	38229321	38240168	1	NA	si:ch211-284e20.8	ZFIN	protein_coding	ensembl_havana	6	40.79
ENSDARG00000056873	-0.00516928	-2.64523	-1.3252	511.722	511.722	8.99922	4.13081e-13	1.02169e-10	ENSDARG00000056873	ENSDARG00000056873.5	actinodin3 [Source:ZFIN;Acc:ZDB-GENE-040724-185]	10	22848556	22854758	-1	NA	and3	ZFIN	protein_coding	ensembl_havana	5	33.48
ENSDARG00000058462	-0.0032115	-1.63635	-0.819779	509.527	509.527	8.99302	3.715e-10	2.36117e-08	ENSDARG00000058462	ENSDARG00000058462.5	zgc:158846 [Source:ZFIN;Acc:ZDB-GENE-070209-50]	6	39336731	39344259	-1	NA	zgc:158846	ZFIN	protein_coding	ensembl_havana	5	37.57
ENSDARG00000069826	0.000493244	0.251207	0.12585	509.297	509.297	8.99236	2.13085e-09	1.03869e-07	ENSDARG00000069826	ENSDARG00000069826.5	crystallin, gamma M2d15 [Source:ZFIN;Acc:ZDB-GENE-040718-322]	9	22116600	22117430	-1	NA	crygm2d15	ZFIN	protein_coding	ensembl_havana	5	43.08
ENSDARG00000069981	0.00141193	0.714121	0.357766	505.776	505.776	8.98235	6.59561e-11	5.68756e-09	ENSDARG00000069981	ENSDARG00000069981.6	chondroitin sulfate proteoglycan 5a [Source:ZFIN;Acc:ZDB-GENE-080425-4]	16	42319438	42390640	-1	NA	cspg5a	ZFIN	protein_coding	ensembl_havana	6	34.62
ENSDARG00000042010	0.00282256	1.42714	0.714979	505.618	505.618	8.9819	1.62916e-10	1.18136e-08	ENSDARG00000042010	ENSDARG00000042010.6	pyruvate kinase L/R [Source:ZFIN;Acc:ZDB-GENE-010907-1]	16	54450407	54455573	-1	NA	pklr	ZFIN	protein_coding	ensembl	6	49.37
ENSDARG00000057460	0.00739771	3.72634	1.86687	503.716	503.716	8.97647	2.1161e-05	0.000292405	ENSDARG00000057460	ENSDARG00000057460.7	crystallin, gamma M2d13 [Source:ZFIN;Acc:ZDB-GENE-040718-105]	9	22091161	22092089	-1	NA	crygm2d13	ZFIN	protein_coding	ensembl_havana	7	40.8
ENSDARG00000103342	-0.00455828	-2.28964	-1.1471	502.304	502.304	8.97242	1.02219e-08	3.95801e-07	ENSDARG00000103342	ENSDARG00000103342.2	wu:fa56d06 [Source:ZFIN;Acc:ZDB-GENE-030131-9298]	KN149797.1	55555	70688	-1	NA	wu:fa56d06	ZFIN	protein_coding	ensembl	2	35.48
ENSDARG00000041925	0.00537871	2.69796	1.35167	501.599	501.599	8.97039	9.02209e-09	3.56261e-07	ENSDARG00000041925	ENSDARG00000041925.9	crystallin, beta A2b [Source:ZFIN;Acc:ZDB-GENE-040718-324]	9	11554089	11560432	-1	NA	cryba2b	ZFIN	protein_coding	ensembl_havana	9	32.85
ENSDARG00000019228	-0.00470287	-2.35258	-1.17864	500.245	500.245	8.96649	3.05633e-10	2.01062e-08	ENSDARG00000019228	ENSDARG00000019228.10	monoacylglycerol O-acyltransferase 2 [Source:ZFIN;Acc:ZDB-GENE-041010-186]	10	32534814	32610776	-1	NA	mogat2	ZFIN	protein_coding	ensembl_havana	10	36.27
ENSDARG00000055192	0.00107566	0.537636	0.269356	499.819	499.819	8.96526	3.78111e-09	1.70155e-07	ENSDARG00000055192	ENSDARG00000055192.7	zgc:136930 [Source:ZFIN;Acc:ZDB-GENE-060312-16]	2	32780138	32790887	1	NA	zgc:136930	ZFIN	protein_coding	ensembl_havana	7	37.66
ENSDARG00000056087	-0.00167801	-0.838414	-0.420046	499.647	499.647	8.96477	2.13292e-12	3.25229e-10	ENSDARG00000056087	ENSDARG00000056087.6	ECRG4 augurin precursor a [Source:NCBI gene;Acc:791762]	9	6371919	6380653	-1	NA	ecrg4a	ZFIN	protein_coding	ensembl_havana	6	36.1
ENSDARG00000036832	0.00796561	3.94953	1.97875	495.823	495.823	8.95368	1.42246e-11	1.59807e-09	ENSDARG00000036832	ENSDARG00000036832.10	type I cytokeratin, enveloping layer, like [Source:ZFIN;Acc:ZDB-GENE-061026-4]	19	5356421	5358455	-1	NA	cyt1l	ZFIN	protein_coding	ensembl_havana	10	44.82
ENSDARG00000041339	-0.00165035	-0.816241	-0.408945	494.588	494.588	8.95008	7.38819e-12	8.99724e-10	ENSDARG00000041339	ENSDARG00000041339.10	zgc:92380 [Source:ZFIN;Acc:ZDB-GENE-040801-221]	9	48007081	48039964	1	NA	zgc:92380	ZFIN	protein_coding	ensembl_havana	10	34.85
ENSDARG00000052057	-0.00249961	-1.23602	-0.619261	494.487	494.487	8.94979	9.42191e-14	3.45535e-11	ENSDARG00000052057	ENSDARG00000052057.7	procollagen C-endopeptidase enhancer b [Source:ZFIN;Acc:ZDB-GENE-080722-44]	7	50849142	50873496	1	NA	pcolceb	ZFIN	protein_coding	ensembl_havana	7	34.96
ENSDARG00000099200	-0.00305863	-1.50796	-0.755507	493.017	493.017	8.94549	2.56007e-09	1.21913e-07	ENSDARG00000099200	ENSDARG00000099200.2	zgc:123103 [Source:ZFIN;Acc:ZDB-GENE-051030-105]	19	42547699	42551338	-1	NA	zgc:123103	ZFIN	protein_coding	ensembl_havana	2	39.07
ENSDARG00000022261	-0.0031594	-1.55513	-0.779143	492.222	492.222	8.94317	2.10103e-06	4.06275e-05	ENSDARG00000022261	ENSDARG00000022261.9	PDZ domain containing 1 [Source:ZFIN;Acc:ZDB-GENE-031222-1]	9	5862040	5892075	1	NA	pdzk1	ZFIN	protein_coding	ensembl_havana	9	35.55
ENSDARG00000035694	-0.00174488	-0.852247	-0.426996	488.429	488.429	8.932	6.5547e-10	3.83732e-08	ENSDARG00000035694	ENSDARG00000035694.9	starmaker [Source:NCBI gene;Acc:386700]	19	3137518	3167878	-1	NA	stm	ZFIN	protein_coding	ensembl_havana	9	31.06
ENSDARG00000073874	-0.00211889	-1.03127	-0.516692	486.7	486.7	8.92689	5.61173e-13	1.29745e-10	ENSDARG00000073874	ENSDARG00000073874.5	crystallin, gamma M2d6 [Source:ZFIN;Acc:ZDB-GENE-040625-145]	9	22181416	22182396	-1	NA	crygm2d6	ZFIN	protein_coding	ensembl_havana	5	39.25
ENSDARG00000076126	7.27618	0.0149818	3.64558	0.00205903	-485.667	-8.92382	0.000326611	0.00303108	ENSDARG00000076126	ENSDARG00000076126.4	actin alpha cardiac muscle 1a [Source:ZFIN;Acc:ZDB-GENE-040520-4]	19	47549568	47555956	-1	NA	actc1a	ZFIN	protein_coding	ensembl_havana	4	37.11
ENSDARG00000052336	0.00324015	1.56423	0.783736	482.765	482.765	8.91518	1.98522e-08	7.1169e-07	ENSDARG00000052336	ENSDARG00000052336.7	OCIA domain containing 2 [Source:ZFIN;Acc:ZDB-GENE-041014-253]	20	23238833	23244193	1	NA	ociad2	ZFIN	protein_coding	ensembl_havana	7	36.24
ENSDARG00000099470	-0.00542582	-2.60646	-1.30594	480.381	480.381	8.90803	5.8907e-10	3.51964e-08	ENSDARG00000099470	ENSDARG00000099470.2	mucin 5.3 [Source:ZFIN;Acc:ZDB-GENE-040426-1562]	7	72291181	72337942	-1	NA	muc5.3	ZFIN	protein_coding	ensembl_havana	2	38.05
ENSDARG00000024548	0.009792	4.66625	2.33802	476.537	476.537	8.89644	0.000142845	0.00150465	ENSDARG00000024548	ENSDARG00000024548.9	crystallin, beta A4 [Source:ZFIN;Acc:ZDB-GENE-050522-143]	10	44042033	44051808	1	NA	cryba4	ZFIN	protein_coding	ensembl	9	30.12
ENSDARG00000071090	2.81632	0.00591589	1.41112	0.00210057	-476.06	-8.895	3.63728e-12	5.0457e-10	ENSDARG00000071090	ENSDARG00000071090.6	actinin, alpha 2b [Source:ZFIN;Acc:ZDB-GENE-051127-39]	17	20122019	20143946	-1	NA	actn2b	ZFIN	protein_coding	ensembl_havana	6	36.05
ENSDARG00000097902	-0.00173476	-0.823039	-0.412387	474.438	474.438	8.89008	2.10722e-11	2.2411e-09	ENSDARG00000097902	ENSDARG00000097902.3	si:ch73-204p21.2 [Source:ZFIN;Acc:ZDB-GENE-050208-49]	17	16046132	16084578	1	NA	si:ch73-204p21.2	ZFIN	protein_coding	havana	3	33.87
ENSDARG00000100697	-0.000310557	-0.146891	-0.0736008	472.992	472.992	8.88567	5.45745e-12	6.99299e-10	ENSDARG00000100697	ENSDARG00000100697.2		16	51192655	51214029	1	NA	FQ323156.1	Clone-based (Ensembl) gene	processed_transcript	havana	2	33.82
ENSDARG00000053875	0.00546011	2.57132	1.28839	470.929	470.929	8.87937	6.98559e-07	1.57608e-05	ENSDARG00000053875	ENSDARG00000053875.7	crystallin, beta A1b [Source:ZFIN;Acc:ZDB-GENE-040718-326]	21	39185461	39195314	1	NA	cryba1b	ZFIN	protein_coding	ensembl_havana	7	33.8
ENSDARG00000103687	-0.00588498	-2.74219	-1.37404	465.964	465.964	8.86408	5.76955e-11	5.08517e-09	ENSDARG00000103687	ENSDARG00000103687.2	syncollin, tandem duplicate 2 [Source:ZFIN;Acc:ZDB-GENE-141212-321]	21	25226558	25227191	1	NA	sycn.2	ZFIN	protein_coding	havana	2	43.69
ENSDARG00000100095	-0.00478771	-2.2177	-1.11124	463.207	463.207	8.85551	4.04646e-12	5.44753e-10	ENSDARG00000100095	ENSDARG00000100095.3	annexin A1b [Source:ZFIN;Acc:ZDB-GENE-030131-6554]	5	65022287	65037525	-1	NA	anxa1b	ZFIN	protein_coding	ensembl_havana	3	36.65
ENSDARG00000102555	-0.00205387	-0.949438	-0.475746	462.267	462.267	8.85258	3.28797e-09	1.50511e-07	ENSDARG00000102555	ENSDARG00000102555.2	si:dkey-33i11.9 [Source:ZFIN;Acc:ZDB-GENE-060503-262]	16	45172793	45178430	-1	NA	si:dkey-33i11.9	ZFIN	protein_coding	havana	2	37.07
ENSDARG00000075963	3.78272	0.00820305	1.89546	0.00216856	-461.135	-8.84905	7.59177e-05	0.000879212	ENSDARG00000075963	ENSDARG00000075963.5	major histocompatibility complex class I UBA [Source:ZFIN;Acc:ZDB-GENE-990415-145]	19	7072854	7101100	1	NA	mhc1uba	ZFIN	protein_coding	ensembl_havana	5	32.38
ENSDARG00000053831	-0.0061711	-2.83863	-1.4224	459.988	459.988	8.84545	6.27841e-17	2.22577e-13	ENSDARG00000053831	ENSDARG00000053831.6	vitronectin b [Source:ZFIN;Acc:ZDB-GENE-041116-1]	21	39067512	39081107	-1	NA	vtnb	ZFIN	protein_coding	ensembl_havana	6	33.86
ENSDARG00000015662	-0.00748939	-3.42204	-1.71476	456.918	456.918	8.83579	9.09124e-13	1.80382e-10	ENSDARG00000015662	ENSDARG00000015662.11	phospholipase A2, group XIIB [Source:ZFIN;Acc:ZDB-GENE-040426-2771]	13	4671698	4683595	1	NA	pla2g12b	ZFIN	protein_coding	ensembl_havana	11	35.95
ENSDARG00000095896	-0.00313567	-1.4306	-0.71687	456.235	456.235	8.83363	2.99932e-12	4.31064e-10	ENSDARG00000095896	ENSDARG00000095896.2	POU class 3 homeobox 3b [Source:NCBI gene;Acc:30321]	6	14949950	14953352	1	NA	pou3f3b	ZFIN	protein_coding	ensembl	2	45.61
ENSDARG00000035832	-0.00394602	-1.75015	-0.877049	443.523	443.523	8.79286	1.79186e-06	3.54439e-05	ENSDARG00000035832	ENSDARG00000035832.6	peptide YYb [Source:ZFIN;Acc:ZDB-GENE-060215-2]	12	10304435	10315039	-1	NA	pyyb	ZFIN	protein_coding	ensembl_havana	6	34.05
ENSDARG00000102442	-0.00848501	-3.7354	-1.87194	440.235	440.235	8.78213	8.56626e-13	1.75077e-10	ENSDARG00000102442	ENSDARG00000102442.3	folate receptor [Source:ZFIN;Acc:ZDB-GENE-070615-23]	15	47341856	47350232	1	NA	folr	ZFIN	protein_coding	ensembl	3	34.34
ENSDARG00000007654	-0.00126993	-0.557252	-0.279261	438.804	438.804	8.77743	1.06855e-08	4.11256e-07	ENSDARG00000007654	ENSDARG00000007654.11	N-ethylmaleimide-sensitive factor a [Source:ZFIN;Acc:ZDB-GENE-030616-37]	3	34766989	34801041	-1	NA	nsfa	ZFIN	protein_coding	ensembl_havana	11	34.73
ENSDARG00000044684	0.00288799	1.24066	0.621773	429.592	429.592	8.74682	3.05563e-08	1.04494e-06	ENSDARG00000044684	ENSDARG00000044684.6	retinol binding protein 4, like [Source:ZFIN;Acc:ZDB-GENE-030131-7591]	21	20338613	20342096	-1	NA	rbp4l	ZFIN	protein_coding	ensembl_havana	6	37.86
ENSDARG00000102750	-0.00500771	-2.12938	-1.06719	425.219	425.219	8.73206	2.94907e-13	8.18201e-11	ENSDARG00000102750	ENSDARG00000102750.2	cadherin 1, type 1, E-cadherin (epithelial) [Source:ZFIN;Acc:ZDB-GENE-010606-1]	7	53059299	53117237	-1	NA	cdh1	ZFIN	protein_coding	ensembl_havana	2	35.11
ENSDARG00000036041	-0.00288746	-1.22602	-0.614453	424.601	424.601	8.72996	3.95181e-13	9.99653e-11	ENSDARG00000036041	ENSDARG00000036041.8	coagulation factor II (thrombin) [Source:ZFIN;Acc:ZDB-GENE-030131-4606]	7	38750871	38760158	1	NA	f2	ZFIN	protein_coding	ensembl_havana	8	35.72
ENSDARG00000008969	-0.00184351	-0.772811	-0.387327	419.207	419.207	8.71152	2.252e-12	3.37335e-10	ENSDARG00000008969	ENSDARG00000008969.12	fibrinogen beta chain [Source:ZFIN;Acc:ZDB-GENE-030131-9261]	1	10051763	10059496	1	NA	fgb	ZFIN	protein_coding	ensembl_havana	12	34.21
ENSDARG00000003615	-0.00724381	-3.01313	-1.51018	415.959	415.959	8.7003	2.22784e-14	1.24704e-11	ENSDARG00000003615	ENSDARG00000003615.11	solute carrier family 26 member 3, tandem duplicate 2 [Source:ZFIN;Acc:ZDB-GENE-041210-179]	4	18804317	18823032	1	NA	slc26a3.2	ZFIN	protein_coding	ensembl_havana	11	30.51
ENSDARG00000053448	-0.00865384	-3.58059	-1.79462	413.757	413.757	8.69264	6.51897e-14	2.7081e-11	ENSDARG00000053448	ENSDARG00000053448.8	si:ch211-251f6.6 [Source:ZFIN;Acc:ZDB-GENE-030131-3219]	10	8058850	8079830	-1	NA	si:ch211-251f6.6	ZFIN	protein_coding	ensembl_havana	8	38.62
ENSDARG00000038106	-0.00520236	-2.14654	-1.07587	412.61	412.61	8.68863	4.8188e-12	6.3271e-10	ENSDARG00000038106	ENSDARG00000038106.7	solute carrier family 37 member 4a [Source:ZFIN;Acc:ZDB-GENE-040426-2230]	15	9294620	9315566	1	NA	slc37a4a	ZFIN	protein_coding	ensembl_havana	7	34.6
ENSDARG00000014053	7.44707e-05	0.0304089	0.0152417	408.333	408.333	8.6736	1.29941e-09	6.89831e-08	ENSDARG00000014053	ENSDARG00000014053.10	olfactomedin 1b [Source:ZFIN;Acc:ZDB-GENE-040801-228]	21	6751405	6813561	1	NA	olfm1b	ZFIN	protein_coding	ensembl_havana	10	37.24
ENSDARG00000029747	-0.00481193	-1.95377	-0.97929	406.026	406.026	8.66543	7.75452e-11	6.45994e-09	ENSDARG00000029747	ENSDARG00000029747.9	meprin A, alpha (PABA peptide hydrolase), tandem duplicate 1 [Source:ZFIN;Acc:ZDB-GENE-041001-209]	20	35473288	35481584	1	NA	mep1a.1	ZFIN	protein_coding	ensembl_havana	9	38.68
ENSDARG00000104256	-0.00391531	-1.58812	-0.796019	405.619	405.619	8.66398	5.09864e-12	6.61289e-10	ENSDARG00000104256	ENSDARG00000104256.2	beta-carotene oxygenase 1 [Source:ZFIN;Acc:ZDB-GENE-010508-1]	7	65261354	65290474	1	NA	bco1	ZFIN	protein_coding	ensembl_havana	2	32.58
ENSDARG00000102332	-0.00519652	-2.08671	-1.04595	401.558	401.558	8.64947	2.96664e-10	1.97195e-08	ENSDARG00000102332	ENSDARG00000102332.2	serine peptidase inhibitor, Kunitz type 1 a [Source:ZFIN;Acc:ZDB-GENE-040426-2169]	17	1998041	2039511	-1	NA	spint1a	ZFIN	protein_coding	ensembl	2	33.05
ENSDARG00000030411	0.0211556	8.44591	4.23353	399.229	399.229	8.64107	0.00293258	0.0191226	ENSDARG00000030411	ENSDARG00000030411.7	crystallin, gamma N2 [Source:NCBI gene;Acc:445034]	24	41305391	41312459	-1	NA	crygn2	ZFIN	protein_coding	ensembl_havana	7	33.41
ENSDARG00000042780	-0.00886003	-3.50765	-1.75825	395.896	395.896	8.62898	2.00032e-13	6.1765e-11	ENSDARG00000042780	ENSDARG00000042780.6	apolipoprotein Ba [Source:ZFIN;Acc:ZDB-GENE-070702-4]	17	30704068	30727966	1	NA	apoba	ZFIN	protein_coding	ensembl_havana	6	36.5
ENSDARG00000045887	-0.00736426	-2.89676	-1.45206	393.354	393.354	8.61969	9.67439e-18	1.0256e-13	ENSDARG00000045887	ENSDARG00000045887.8	matrix metallopeptidase 30 [Source:ZFIN;Acc:ZDB-GENE-060421-5765]	10	38643304	38663746	1	NA	mmp30	ZFIN	protein_coding	ensembl	8	35.18
ENSDARG00000057714	-0.00365703	-1.43407	-0.718866	392.142	392.142	8.61523	5.06271e-10	3.08854e-08	ENSDARG00000057714	ENSDARG00000057714.7	cytidine monophospho-N-acetylneuraminic acid hydroxylase [Source:NCBI gene;Acc:431739]	4	2228754	2250264	1	NA	cmah	ZFIN	protein_coding	ensembl_havana	7	33.87
ENSDARG00000095756	1.21718	0.00310891	0.610143	0.00255419	-391.513	-8.61292	2.0057e-12	3.11029e-10	ENSDARG00000095756	ENSDARG00000095756.2	si:ch211-190k17.19 [Source:ZFIN;Acc:ZDB-GENE-070912-167]	2	49799470	49801011	1	NA	si:ch211-190k17.19	ZFIN	protein_coding	havana	2	40.34
ENSDARG00000104441	4.85559	0.0124378	2.43401	0.00256154	-390.39	-8.60877	3.72933e-11	3.52035e-09	ENSDARG00000104441	ENSDARG00000104441.2	heat shock protein family, member 7 (cardiovascular) [Source:ZFIN;Acc:ZDB-GENE-041010-136]	23	24258323	24263474	-1	NA	hspb7	ZFIN	protein_coding	ensembl	2	33.85
ENSDARG00000113572	-0.000129469	-0.05054	-0.0253348	390.363	390.363	8.60867	6.01816e-11	5.27515e-09	ENSDARG00000113572	ENSDARG00000113572.1	si:dkey-102c8.3 [Source:ZFIN;Acc:ZDB-GENE-050208-328]	22	10090673	10097227	1	NA	si:dkey-102c8.3	ZFIN	protein_coding	ensembl_havana	1	35.67
ENSDARG00000103917	-0.000251523	-0.0981032	-0.0491773	390.036	390.036	8.60746	1.67599e-12	2.75641e-10	ENSDARG00000103917	ENSDARG00000103917.3	zinc finger protein 185 with LIM domain [Source:ZFIN;Acc:ZDB-GENE-061103-355]	14	14620830	14643190	-1	NA	znf185	ZFIN	protein_coding	ensembl_havana	3	34.29
ENSDARG00000098011	-0.006081	-2.36383	-1.18495	388.723	388.723	8.6026	4.84269e-11	4.40202e-09	ENSDARG00000098011	ENSDARG00000098011.2		15	30922926	30924032	1	NA	BX000438.2	Clone-based (Ensembl) gene	antisense	havana	2	39.84
ENSDARG00000016793	0.0142129	5.4873	2.75075	386.077	386.077	8.59275	0.000198441	0.00198541	ENSDARG00000016793	ENSDARG00000016793.10	crystallin, beta B1, like 2 [Source:ZFIN;Acc:ZDB-GENE-070822-18]	1	44439661	44448387	1	NA	crybb1l2	ZFIN	protein_coding	ensembl_havana	10	34.47
ENSDARG00000056239	-0.00930017	-3.58683	-1.79807	385.674	385.674	8.59124	6.52884e-13	1.40749e-10	ENSDARG00000056239	ENSDARG00000056239.7	transmembrane protein 45B [Source:NCBI gene;Acc:402977]	21	25236297	25247052	1	NA	tmem45b	ZFIN	protein_coding	ensembl_havana	7	33.66
ENSDARG00000067997	-0.00539355	-2.06109	-1.03324	382.14	382.14	8.57796	0.000149084	0.00156069	ENSDARG00000067997	ENSDARG00000067997.6	myosin, heavy polypeptide 1.3, skeletal muscle [Source:ZFIN;Acc:ZDB-GENE-070705-74]	5	32262499	32274383	-1	NA	myhz1.3	ZFIN	protein_coding	ensembl_havana	6	38.42
ENSDARG00000009014	-4.78042e-06	-0.00182385	-0.000914314	381.524	381.524	8.57563	9.88795e-08	2.89436e-06	ENSDARG00000009014	ENSDARG00000009014.12	collagen, type XI, alpha 1b [Source:ZFIN;Acc:ZDB-GENE-070912-607]	2	15389193	15563194	-1	NA	col11a1b	ZFIN	protein_coding	ensembl_havana	12	34.19
ENSDARG00000074001	0.00224187	0.847074	0.424658	377.842	377.842	8.56164	1.39452e-07	3.88251e-06	ENSDARG00000074001	ENSDARG00000074001.4	crystallin, gamma MX, like 2 [Source:ZFIN;Acc:ZDB-GENE-050522-401]	12	30842677	30846055	-1	NA	crygmxl2	ZFIN	protein_coding	ensembl_havana	4	37.64
ENSDARG00000112049	-0.00725492	-2.64703	-1.32714	364.861	364.861	8.5112	7.04991e-11	5.99825e-09	ENSDARG00000112049	ENSDARG00000112049.1	claudin 15a [Source:ZFIN;Acc:ZDB-GENE-040426-1305]	7	20826240	20836625	-1	NA	cldn15a	ZFIN	protein_coding	ensembl	1	33.07
ENSDARG00000006757	-0.00778424	-2.83668	-1.42223	364.414	364.414	8.50943	9.20116e-13	1.81217e-10	ENSDARG00000006757	ENSDARG00000006757.7	kelch-like family member 41b [Source:NCBI gene;Acc:321064]	6	3680651	3692280	1	NA	klhl41b	ZFIN	protein_coding	ensembl	7	39.29
ENSDARG00000040427	-0.00780224	-2.84297	-1.42539	364.379	364.379	8.5093	4.48512e-07	1.07677e-05	ENSDARG00000040427	ENSDARG00000040427.6	acyl-CoA thioesterase 19 [Source:ZFIN;Acc:ZDB-GENE-041114-124]	25	31714335	31739309	-1	NA	acot19	ZFIN	protein_coding	ensembl_havana	6	35.48
ENSDARG00000017441	0.0239169	8.6714	4.34766	362.564	362.564	8.50209	0.000104927	0.00116365	ENSDARG00000017441	ENSDARG00000017441.11	myosin, light polypeptide 3, skeletal muscle [Source:ZFIN;Acc:ZDB-GENE-000322-6]	1	7538909	7554463	1	NA	mylz3	ZFIN	protein_coding	ensembl_havana	11	32.52
ENSDARG00000071592	-0.0100375	-3.631	-1.82052	361.745	361.745	8.49883	7.83568e-13	1.64477e-10	ENSDARG00000071592	ENSDARG00000071592.4	aquaporin 8a, tandem duplicate 2 [Source:ZFIN;Acc:ZDB-GENE-070112-1802]	12	20354691	20362061	-1	NA	aqp8a.2	ZFIN	protein_coding	ensembl_havana	4	34
ENSDARG00000105411	-0.00729671	-2.63851	-1.3229	361.602	361.602	8.49826	3.16435e-16	6.73079e-13	ENSDARG00000105411	ENSDARG00000105411.2	si:ch211-113d11.5 [Source:ZFIN;Acc:ZDB-GENE-030131-6391]	14	46221004	46228094	-1	NA	si:ch211-113d11.5	ZFIN	protein_coding	havana	2	37.94
ENSDARG00000018478	-0.00523681	-1.8919	-0.94857	361.27	361.27	8.49694	6.75336e-14	2.76247e-11	ENSDARG00000018478	ENSDARG00000018478.9	alanine--glyoxylate and serine--pyruvate aminotransferase b [Source:ZFIN;Acc:ZDB-GENE-010302-3]	2	22676743	22688651	-1	NA	agxtb	ZFIN	protein_coding	ensembl_havana	9	36.39
ENSDARG00000012667	-0.00714081	-2.57839	-1.29276	361.078	361.078	8.49617	2.73315e-15	2.9068e-12	ENSDARG00000012667	ENSDARG00000012667.11	transcription factor AP-2 beta [Source:ZFIN;Acc:ZDB-GENE-050417-394]	20	47686629	47704973	-1	NA	tfap2b	ZFIN	protein_coding	ensembl	11	35.08
ENSDARG00000009544	-0.00280643	-1.01242	-0.507615	360.752	360.752	8.49486	4.51323e-10	2.807e-08	ENSDARG00000009544	ENSDARG00000009544.7	claudin b [Source:ZFIN;Acc:ZDB-GENE-010328-2]	21	25765734	25766840	1	NA	cldnb	ZFIN	protein_coding	ensembl_havana	7	44.53
ENSDARG00000104829	-0.00863082	-3.11036	-1.5595	360.378	360.378	8.49337	1.53787e-11	1.69198e-09	ENSDARG00000104829	ENSDARG00000104829.2	zgc:112146 [Source:ZFIN;Acc:ZDB-GENE-050417-237]	3	49074008	49079318	1	NA	zgc:112146	ZFIN	protein_coding	ensembl	2	35.12
ENSDARG00000057064	-0.00588289	-2.11848	-1.06218	360.108	360.108	8.49229	7.28319e-11	6.12763e-09	ENSDARG00000057064	ENSDARG00000057064.8	glutamyl aminopeptidase [Source:ZFIN;Acc:ZDB-GENE-050309-218]	13	12543634	12581388	-1	NA	enpep	ZFIN	protein_coding	ensembl_havana	8	35.26
ENSDARG00000103034	-0.0084643	-3.03766	-1.52306	358.879	358.879	8.48735	9.33173e-12	1.09867e-09	ENSDARG00000103034	ENSDARG00000103034.2	cysteine-rich venom protein natrin-1-like [Source:NCBI gene;Acc:100536500]	16	49005321	49017878	1	NA	CABZ01068499.1	Clone-based (Ensembl) gene	protein_coding	ensembl	2	34.29
ENSDARG00000051861	-0.00162973	-0.579506	-0.290568	355.584	355.584	8.47405	1.60527e-09	8.22117e-08	ENSDARG00000051861	ENSDARG00000051861.6	plakophilin 3a [Source:ZFIN;Acc:ZDB-GENE-060512-114]	25	22151271	22191983	-1	NA	pkp3a	ZFIN	protein_coding	ensembl_havana	6	36.51
ENSDARG00000095796	-0.00755521	-2.67674	-1.34215	354.291	354.291	8.46879	2.56322e-10	1.74375e-08	ENSDARG00000095796	ENSDARG00000095796.3	si:dkey-87o1.2 [Source:ZFIN;Acc:ZDB-GENE-110411-217]	16	17714664	17719792	1	NA	si:dkey-87o1.2	ZFIN	protein_coding	ensembl_havana	3	33.79
ENSDARG00000096874	-0.00786864	-2.75679	-1.38233	350.352	350.352	8.45266	8.06181e-11	6.66374e-09	ENSDARG00000096874	ENSDARG00000096874.2	transmembrane protein 176l.3b [Source:ZFIN;Acc:ZDB-GENE-080829-14]	7	66565572	66576522	1	NA	tmem176l.3b	ZFIN	protein_coding	ensembl_havana	2	34.77
ENSDARG00000061173	-0.00608758	-2.12054	-1.06331	348.338	348.338	8.44435	1.51525e-09	7.8229e-08	ENSDARG00000061173	ENSDARG00000061173.9	suppression of tumorigenicity 14a [Source:ZFIN;Acc:ZDB-GENE-030131-6496]	18	44532199	44566188	1	NA	st14a	ZFIN	protein_coding	ensembl_havana	9	37.24
ENSDARG00000087359	-0.00946461	-3.28498	-1.64722	347.08	347.08	8.43912	3.39251e-13	8.87224e-11	ENSDARG00000087359	ENSDARG00000087359.5	complement component c3a, duplicate 2 [Source:ZFIN;Acc:ZDB-GENE-990415-36]	1	56229674	56266731	1	NA	c3a.2	ZFIN	protein_coding	ensembl_havana	5	40.99
ENSDARG00000068515	-0.00618892	-2.1425	-1.07435	346.184	346.184	8.43539	7.67998e-08	2.30082e-06	ENSDARG00000068515	ENSDARG00000068515.7	chitin synthase 1 [Source:ZFIN;Acc:ZDB-GENE-030131-1188]	13	285874	303137	-1	NA	chs1	ZFIN	protein_coding	ensembl_havana	7	41.24
ENSDARG00000067995	0.00138864	0.479388	0.240388	345.221	345.221	8.43138	1.4537e-06	2.96938e-05	ENSDARG00000067995	ENSDARG00000067995.7	myosin, heavy polypeptide 1.2, skeletal muscle [Source:ZFIN;Acc:ZDB-GENE-070705-73]	5	32281815	32293002	-1	NA	myhz1.2	ZFIN	protein_coding	ensembl_havana	7	39.86
ENSDARG00000018351	0.00255053	0.879934	0.441242	345	345	8.43045	1.91674e-08	6.89463e-07	ENSDARG00000018351	ENSDARG00000018351.10	4-hydroxyphenylpyruvate dioxygenase a [Source:NCBI gene;Acc:394142]	5	2815021	2852285	1	NA	hpda	ZFIN	protein_coding	ensembl_havana	10	36.3
ENSDARG00000037845	-0.00426885	-1.47043	-0.73735	344.456	344.456	8.42818	4.43814e-09	1.93183e-07	ENSDARG00000037845	ENSDARG00000037845.6	collagen, type IX, alpha 3 [Source:ZFIN;Acc:ZDB-GENE-030131-9799]	23	495514	524780	-1	NA	col9a3	ZFIN	protein_coding	ensembl_havana	6	37.43
ENSDARG00000037402	-0.00697693	-2.3797	-1.19334	341.081	341.081	8.41397	1.94664e-12	3.04459e-10	ENSDARG00000037402	ENSDARG00000037402.6	lens intrinsic membrane protein 2.3 [Source:ZFIN;Acc:ZDB-GENE-040718-327]	15	19646902	19660757	1	NA	lim2.3	ZFIN	protein_coding	ensembl_havana	6	35.1
ENSDARG00000012281	-0.0044948	-1.5319	-0.768195	340.815	340.815	8.41285	2.93649e-12	4.23945e-10	ENSDARG00000012281	ENSDARG00000012281.8	zgc:65851 [Source:ZFIN;Acc:ZDB-GENE-030131-9669]	5	13671614	13685047	-1	NA	zgc:65851	ZFIN	protein_coding	ensembl_havana	8	36.22
ENSDARG00000100223	-0.00418035	-1.41202	-0.708101	337.776	337.776	8.39992	6.47985e-11	5.60288e-09	ENSDARG00000100223	ENSDARG00000100223.2	glycoprotein A33 (transmembrane), paralog a [Source:ZFIN;Acc:ZDB-GENE-080229-4]	1	65705	71523	-1	NA	gpa33a	ZFIN	protein_coding	ensembl_havana	2	47.19
ENSDARG00000010083	-0.000635646	-0.213948	-0.107292	336.584	336.584	8.39482	2.49658e-11	2.57786e-09	ENSDARG00000010083	ENSDARG00000010083.12	RNA binding fox-1 homolog 3a [Source:ZFIN;Acc:ZDB-GENE-111213-1]	12	32729470	33251465	1	NA	rbfox3a	ZFIN	protein_coding	ensembl_havana	12	35.82
ENSDARG00000019260	0.00437633	1.47068	0.737527	336.053	336.053	8.39254	4.85757e-08	1.54215e-06	ENSDARG00000019260	ENSDARG00000019260.8	dehydrogenase/reductase (SDR family) member 9 [Source:ZFIN;Acc:ZDB-GENE-030131-1249]	9	48706038	48736388	-1	NA	dhrs9	ZFIN	protein_coding	ensembl_havana	8	38.35
ENSDARG00000102453	0.00188194	0.630568	0.316225	335.063	335.063	8.38829	2.44303e-07	6.33717e-06	ENSDARG00000102453	ENSDARG00000102453.3	solute carrier family 1 member 2b [Source:ZFIN;Acc:ZDB-GENE-030131-7779]	25	37366698	37407757	1	NA	slc1a2b	ZFIN	protein_coding	ensembl_havana	3	44.52
ENSDARG00000042993	0.0114057	3.80818	1.90979	333.884	333.884	8.3832	0.00312688	0.0201507	ENSDARG00000042993	ENSDARG00000042993.9	serine protease 1 [Source:ZFIN;Acc:ZDB-GENE-010131-7]	16	25080764	25085327	-1	NA	prss1	ZFIN	protein_coding	ensembl_havana	9	33.57
ENSDARG00000101423	-0.0071244	-2.36453	-1.18583	331.892	331.892	8.37457	2.02233e-12	3.11713e-10	ENSDARG00000101423	ENSDARG00000101423.2	cytochrome P450, family 2, subfamily Y, polypeptide 3 [Source:ZFIN;Acc:ZDB-GENE-050522-490]	15	16175	32151	-1	NA	cyp2y3	ZFIN	protein_coding	ensembl	2	39.53
ENSDARG00000053862	0.00425739	1.4091	0.706678	330.977	330.977	8.37059	4.1057e-07	9.98448e-06	ENSDARG00000053862	ENSDARG00000053862.7	crystallin, gamma MX [Source:ZFIN;Acc:ZDB-GENE-030131-7732]	12	30838167	30841679	-1	NA	crygmx	ZFIN	protein_coding	ensembl_havana	7	34.53
ENSDARG00000103929	-0.00564799	-1.86713	-0.93639	330.583	330.583	8.36887	2.01023e-08	7.18694e-07	ENSDARG00000103929	ENSDARG00000103929.1	immunoglobulin-like domain containing receptor 1a [Source:ZFIN;Acc:ZDB-GENE-040426-1412]	1	44839	50247	-1	NA	ildr1a	ZFIN	protein_coding	ensembl_havana	1	52.25
ENSDARG00000105187	-0.00187363	-0.615365	-0.308619	328.435	328.435	8.35947	2.34067e-09	1.12982e-07	ENSDARG00000105187	ENSDARG00000105187.2	glycine cleavage system protein H (aminomethyl carrier), b [Source:ZFIN;Acc:ZDB-GENE-040718-319]	7	67451108	67463021	1	NA	gcshb	ZFIN	protein_coding	ensembl_havana	2	37.9
ENSDARG00000057437	-0.0091378	-2.96337	-1.48625	324.297	324.297	8.34117	4.48067e-16	8.93502e-13	ENSDARG00000057437	ENSDARG00000057437.6	apolipoprotein Db [Source:ZFIN;Acc:ZDB-GENE-051023-8]	24	26306362	26328721	-1	NA	apodb	ZFIN	protein_coding	ensembl_havana	6	45.93
ENSDARG00000068883	-0.0116931	-3.78347	-1.89758	323.565	323.565	8.33791	3.32031e-13	8.87224e-11	ENSDARG00000068883	ENSDARG00000068883.5	tetraspanin 13a [Source:ZFIN;Acc:ZDB-GENE-040718-19]	15	34592215	34599768	1	NA	tspan13a	ZFIN	protein_coding	ensembl	5	35.35
ENSDARG00000090722	-0.00660847	-2.13685	-1.07173	323.349	323.349	8.33695	1.55983e-12	2.66138e-10	ENSDARG00000090722	ENSDARG00000090722.5	liver-enriched gene 1, tandem duplicate 1 [Source:NCBI gene;Acc:796447]	20	1412193	1421005	1	NA	C20H6orf58	HGNC Symbol	protein_coding	ensembl_havana	5	44.51
ENSDARG00000087324	-0.00412738	-1.3337	-0.668913	323.135	323.135	8.33599	3.91177e-10	2.47146e-08	ENSDARG00000087324	ENSDARG00000087324.6	crystallin, gamma M2d1 [Source:ZFIN;Acc:ZDB-GENE-050522-395]	9	22338578	22339582	-1	NA	crygm2d1	ZFIN	protein_coding	ensembl_havana	6	41.59
ENSDARG00000039131	-0.0105696	-3.41206	-1.71131	322.817	322.817	8.33457	6.16218e-13	1.35593e-10	ENSDARG00000039131	ENSDARG00000039131.5	ATPase Na+/K+ transporting subunit alpha 1a, tandem duplicate 3 [Source:ZFIN;Acc:ZDB-GENE-001212-3]	1	1805294	1815660	1	NA	atp1a1a.3	ZFIN	protein_coding	ensembl_havana	5	39.21
ENSDARG00000116139	-0.0104959	-3.37634	-1.69342	321.682	321.682	8.32949	4.99986e-11	4.51914e-09	ENSDARG00000116139	ENSDARG00000116139.1	caudal type homeobox 1 b [Source:ZFIN;Acc:ZDB-GENE-070615-29]	21	43976075	43992027	-1	NA	cdx1b	ZFIN	protein_coding	ensembl	1	33.98
ENSDARG00000039243	6.0085	0.018692	3.01359	0.00311092	-321.448	-8.32844	1.40941e-07	3.91032e-06	ENSDARG00000039243	ENSDARG00000039243.7	zgc:152791 [Source:ZFIN;Acc:ZDB-GENE-060901-4]	13	37617518	37620290	-1	NA	zgc:152791	ZFIN	protein_coding	ensembl_havana	7	33.29
ENSDARG00000105590	-0.00558634	-1.78545	-0.895519	319.611	319.611	8.32017	3.38628e-13	8.87224e-11	ENSDARG00000105590	ENSDARG00000105590.2	si:cabz01007794.1 [Source:ZFIN;Acc:ZDB-GENE-160728-147]	7	2021025	2047639	-1	NA	si:cabz01007794.1	ZFIN	protein_coding	havana	2	40.59
ENSDARG00000096905	-0.0145726	-4.59536	-2.30497	315.343	315.343	8.30078	2.48977e-12	3.69481e-10	ENSDARG00000096905	ENSDARG00000096905.2	si:ch73-23l24.1 [Source:ZFIN;Acc:ZDB-GENE-131127-400]	6	15250672	15259419	1	NA	si:ch73-23l24.1	ZFIN	protein_coding	havana	2	31.9
ENSDARG00000060711	-0.00539121	-1.6948	-0.850097	314.364	314.364	8.29629	2.21688e-12	3.33641e-10	ENSDARG00000060711	ENSDARG00000060711.7	synaptic vesicle glycoprotein 2Bb [Source:ZFIN;Acc:ZDB-GENE-030131-2789]	25	11034750	11088839	-1	NA	sv2bb	ZFIN	protein_coding	ensembl_havana	7	34.16
ENSDARG00000002986	-0.00801478	-2.50965	-1.25883	313.127	313.127	8.29061	2.55291e-17	1.62906e-13	ENSDARG00000002986	ENSDARG00000002986.10	guanine deaminase [Source:ZFIN;Acc:ZDB-GENE-050522-434]	5	25708369	25723079	-1	NA	gda	ZFIN	protein_coding	ensembl_havana	10	33.43
ENSDARG00000020143	-0.0098151	-3.05819	-1.534	311.581	311.581	8.28346	1.7248e-11	1.88463e-09	ENSDARG00000020143	ENSDARG00000020143.7	phenylalanine hydroxylase [Source:ZFIN;Acc:ZDB-GENE-031006-2]	4	17391680	17409533	-1	NA	pah	ZFIN	protein_coding	ensembl_havana	7	32.24
ENSDARG00000110756	-0.00988179	-3.07069	-1.54029	310.743	310.743	8.27958	3.76198e-15	3.75093e-12	ENSDARG00000110756	ENSDARG00000110756.1	C-type lectin domain family 3, member A [Source:NCBI gene;Acc:100330122]	7	65387374	65397354	1	NA	CLEC3A	HGNC Symbol	protein_coding	ensembl	1	36.58
ENSDARG00000096533	-0.00640725	-1.9684	-0.987401	307.214	307.214	8.2631	1.18164e-10	9.08468e-09	ENSDARG00000096533	ENSDARG00000096533.2	RAMP-like triterpene glycoside receptor [Source:ZFIN;Acc:ZDB-GENE-100727-4]	12	6158225	6159545	-1	NA	rltgr	ZFIN	protein_coding	ensembl_havana	2	34.97
ENSDARG00000010791	-0.000364922	-0.110277	-0.055321	302.193	302.193	8.23933	1.09144e-12	2.03646e-10	ENSDARG00000010791	ENSDARG00000010791.10	deltaA [Source:NCBI gene;Acc:30131]	1	54013457	54026352	1	NA	dla	ZFIN	protein_coding	ensembl_havana	10	37.59
ENSDARG00000097746	-0.00756971	-2.28489	-1.14623	301.847	301.847	8.23767	6.84273e-10	3.98402e-08	ENSDARG00000097746	ENSDARG00000097746.2	si:rp71-77l1.1 [Source:ZFIN;Acc:ZDB-GENE-131121-141]	16	45087810	45094599	-1	NA	si:rp71-77l1.1	ZFIN	protein_coding	havana	2	34.99
ENSDARG00000069817	0.003658	1.08895	0.546304	297.691	297.691	8.21767	2.09804e-06	4.05944e-05	ENSDARG00000069817	ENSDARG00000069817.7	crystallin, gamma M2d17 [Source:ZFIN;Acc:ZDB-GENE-070720-9]	9	22127117	22129839	-1	NA	crygm2d17	ZFIN	protein_coding	ensembl_havana	7	37.24
ENSDARG00000114760	-0.00473031	-1.39314	-0.698937	294.514	294.514	8.20219	2.88764e-12	4.18786e-10	ENSDARG00000114760	ENSDARG00000114760.1	agouti signaling protein, nonagouti homolog (mouse) 2b [Source:ZFIN;Acc:ZDB-GENE-150212-1]	2	7419986	7431590	-1	NA	asip2b	ZFIN	protein_coding	ensembl	1	34.29
ENSDARG00000059163	-0.00507682	-1.48387	-0.744472	292.283	292.283	8.19122	4.97244e-10	3.04761e-08	ENSDARG00000059163	ENSDARG00000059163.8	retinol binding protein 3 [Source:ZFIN;Acc:ZDB-GENE-990415-132]	12	2665081	2670156	1	NA	rbp3	ZFIN	protein_coding	ensembl_havana	8	36.72
ENSDARG00000055416	0.00463017	1.34535	0.674988	290.561	290.561	8.1827	2.7761e-07	7.12584e-06	ENSDARG00000055416	ENSDARG00000055416.8	serpin peptidase inhibitor, clade B (ovalbumin), member 1 [Source:ZFIN;Acc:ZDB-GENE-040718-400]	20	26880668	26888698	1	NA	serpinb1	ZFIN	protein_coding	ensembl_havana	8	35.8
ENSDARG00000089399	-0.00861015	-2.4951	-1.25185	289.785	289.785	8.17884	2.51351e-08	8.81277e-07	ENSDARG00000089399	ENSDARG00000089399.4	transmembrane protein 176l.2 [Source:ZFIN;Acc:ZDB-GENE-080829-12]	16	46639772	46645396	-1	NA	tmem176l.2	ZFIN	protein_coding	havana	4	32.98
ENSDARG00000015445	-0.0060486	-1.75098	-0.878516	289.486	289.486	8.17735	1.15556e-14	7.52434e-12	ENSDARG00000015445	ENSDARG00000015445.10	lens intrinsic membrane protein 2.4 [Source:ZFIN;Acc:ZDB-GENE-040718-104]	19	10537443	10554352	-1	NA	lim2.4	ZFIN	protein_coding	ensembl_havana	10	35.5
ENSDARG00000052063	0.00293342	0.848003	0.425468	289.084	289.084	8.17534	1.02886e-07	3.00336e-06	ENSDARG00000052063	ENSDARG00000052063.8	collagen, type IV, alpha 5 (Alport syndrome) [Source:ZFIN;Acc:ZDB-GENE-030131-2281]	7	51103232	51194430	1	NA	col4a5	ZFIN	protein_coding	ensembl_havana	8	35.57
ENSDARG00000103199	-0.0106844	-3.0596	-1.53514	286.362	286.362	8.16169	1.80575e-11	1.96636e-09	ENSDARG00000103199	ENSDARG00000103199.2	si:dkey-247k7.2 [Source:ZFIN;Acc:ZDB-GENE-031118-45]	16	23339062	23346095	-1	NA	si:dkey-247k7.2	ZFIN	protein_coding	havana	2	30.14
ENSDARG00000040295	0.0194922	5.54529	2.78239	284.488	284.488	8.15222	2.34538e-08	8.2962e-07	ENSDARG00000040295	ENSDARG00000040295.6	apolipoprotein Eb [Source:NCBI gene;Acc:30314]	16	23960744	23963461	1	NA	apoeb	ZFIN	protein_coding	ensembl_havana	6	41.46
ENSDARG00000062363	-0.00843233	-2.39069	-1.19956	283.515	283.515	8.14728	9.40625e-13	1.8412e-10	ENSDARG00000062363	ENSDARG00000062363.8	phosphate regulating endopeptidase homolog, X-linked [Source:ZFIN;Acc:ZDB-GENE-030103-2]	24	25404358	25442346	-1	NA	phex	ZFIN	protein_coding	ensembl_havana	8	34.23
ENSDARG00000003706	2.022	0.00714015	1.01457	0.00353123	-283.187	-8.14561	6.76974e-11	5.82198e-09	ENSDARG00000003706	ENSDARG00000003706.10	ryanodine receptor 2b (cardiac) [Source:ZFIN;Acc:ZDB-GENE-061226-3]	17	20009132	20118244	-1	NA	ryr2b	ZFIN	protein_coding	ensembl_havana	10	35.57
ENSDARG00000042293	-0.0164945	-4.63606	-2.32628	281.067	281.067	8.13477	1.19181e-13	4.14519e-11	ENSDARG00000042293	ENSDARG00000042293.8	carbonic anhydrase IV b [Source:ZFIN;Acc:ZDB-GENE-080815-5]	15	15390882	15401917	1	NA	ca4b	ZFIN	protein_coding	ensembl_havana	8	35.78
ENSDARG00000102981	-0.0147525	-4.14338	-2.07907	280.86	280.86	8.13371	1.1618e-11	1.33339e-09	ENSDARG00000102981	ENSDARG00000102981.2	cytochrome P450, family 2, subfamily K, polypeptide16 [Source:ZFIN;Acc:ZDB-GENE-041010-37]	3	12764894	12780758	1	NA	cyp2k16	ZFIN	protein_coding	ensembl_havana	2	39.28
ENSDARG00000101446	-0.00297801	-0.834147	-0.418562	280.102	280.102	8.12981	1.4061e-09	7.33057e-08	ENSDARG00000101446	ENSDARG00000101446.2	si:dkey-46i9.1 [Source:ZFIN;Acc:ZDB-GENE-141216-493]	7	73630751	73656365	1	NA	si:dkey-46i9.1	ZFIN	protein_coding	ensembl_havana	2	40
ENSDARG00000019521	-0.00976369	-2.73178	-1.37077	279.79	279.79	8.1282	6.01792e-11	5.27515e-09	ENSDARG00000019521	ENSDARG00000019521.11	myeloid-specific peroxidase [Source:ZFIN;Acc:ZDB-GENE-030131-9460]	10	7778870	7785945	-1	NA	mpx	ZFIN	protein_coding	ensembl_havana	11	39.26
ENSDARG00000006207	-0.00527589	-1.4696	-0.73744	278.551	278.551	8.1218	8.92521e-09	3.53749e-07	ENSDARG00000006207	ENSDARG00000006207.8	glutathione peroxidase 1b [Source:ZFIN;Acc:ZDB-GENE-040912-60]	6	42338309	42341219	1	NA	gpx1b	ZFIN	protein_coding	ensembl_havana	8	35.73
ENSDARG00000037873	-0.0091955	-2.55198	-1.28059	277.524	277.524	8.11647	3.64545e-14	1.71047e-11	ENSDARG00000037873	ENSDARG00000037873.7	cytochrome P450, family 3, subfamily c, polypeptide 3 [Source:ZFIN;Acc:ZDB-GENE-041114-102]	3	40947961	40955780	-1	NA	cyp3c3	ZFIN	protein_coding	ensembl_havana	7	33.64
ENSDARG00000069827	0.00170342	0.47177	0.236737	276.955	276.955	8.11351	4.29285e-07	1.03842e-05	ENSDARG00000069827	ENSDARG00000069827.5	crystallin, gamma M2d11 [Source:ZFIN;Acc:ZDB-GENE-071004-42]	9	22098575	22099536	-1	NA	crygm2d11	ZFIN	protein_coding	ensembl_havana	5	41.16
ENSDARG00000011640	-0.00137049	-0.379557	-0.190464	276.95	276.95	8.11348	6.10325e-09	2.51915e-07	ENSDARG00000011640	ENSDARG00000011640.8	synaptotagmin Vb [Source:ZFIN;Acc:ZDB-GENE-050522-134]	24	7686464	7699356	-1	NA	syt5b	ZFIN	protein_coding	ensembl_havana	8	36.57
ENSDARG00000053684	0.0318984	8.79196	4.41193	275.624	275.624	8.10656	6.91583e-08	2.09351e-06	ENSDARG00000053684	ENSDARG00000053684.8	aldolase b, fructose-bisphosphate [Source:NCBI gene;Acc:321664]	14	21106444	21121199	1	NA	aldob	ZFIN	protein_coding	ensembl_havana	8	34.53
ENSDARG00000040799	-0.0102954	-2.83743	-1.42386	275.603	275.603	8.10645	3.62494e-11	3.43197e-09	ENSDARG00000040799	ENSDARG00000040799.4	somatostatin 1, tandem duplicate 1 [Source:ZFIN;Acc:ZDB-GENE-030131-4743]	15	36156986	36158851	1	NA	sst1.1	ZFIN	protein_coding	ensembl_havana	4	38.48
ENSDARG00000004169	0.0152487	4.18473	2.09999	274.432	274.432	8.1003	5.42645e-11	4.83621e-09	ENSDARG00000004169	ENSDARG00000004169.12	stathmin 1a [Source:ZFIN;Acc:ZDB-GENE-031006-14]	19	17205143	17210928	-1	NA	stmn1a	ZFIN	protein_coding	ensembl_havana	12	34.72
ENSDARG00000003411	-0.00842369	-2.31158	-1.16	274.414	274.414	8.10021	7.77528e-15	5.78099e-12	ENSDARG00000003411	ENSDARG00000003411.8	forkhead box A2 [Source:NCBI gene;Acc:30126]	17	42565998	42568498	-1	NA	foxa2	ZFIN	protein_coding	ensembl_havana	8	43.94
ENSDARG00000115610	-0.0145943	-4.00116	-2.00788	274.159	274.159	8.09887	3.94764e-14	1.82541e-11	ENSDARG00000115610	ENSDARG00000115610.1	chemokine (C-C motif) ligand 25a [Source:ZFIN;Acc:ZDB-GENE-110222-1]	2	53582357	53592532	-1	NA	ccl25a	ZFIN	protein_coding	ensembl	1	33.06
ENSDARG00000041864	-0.00752687	-2.06268	-1.0351	274.042	274.042	8.09825	1.04175e-12	1.95518e-10	ENSDARG00000041864	ENSDARG00000041864.7	calpain 3a, (p94) [Source:ZFIN;Acc:ZDB-GENE-040912-97]	17	45305645	45346635	1	NA	capn3a	ZFIN	protein_coding	ensembl	7	36.94
ENSDARG00000012903	-0.0114994	-3.15076	-1.58113	273.993	273.993	8.098	1.53581e-11	1.69198e-09	ENSDARG00000012903	ENSDARG00000012903.10	solute carrier family 34 member 2a [Source:ZFIN;Acc:ZDB-GENE-000524-1]	1	14432434	14442902	1	NA	slc34a2a	ZFIN	protein_coding	ensembl	10	32.64
ENSDARG00000041295	-0.00933357	-2.54463	-1.27698	272.632	272.632	8.09081	1.90205e-11	2.05023e-09	ENSDARG00000041295	ENSDARG00000041295.8	lens intrinsic membrane protein 2.5 [Source:ZFIN;Acc:ZDB-GENE-050320-94]	16	50166421	50181206	-1	NA	lim2.5	ZFIN	protein_coding	ensembl_havana	8	36.45
ENSDARG00000053301	-0.00749265	-2.0423	-1.0249	272.574	272.574	8.0905	9.82417e-13	1.8997e-10	ENSDARG00000053301	ENSDARG00000053301.5	insulinoma-associated 1b [Source:NCBI gene;Acc:323882]	17	41463942	41466145	1	NA	insm1b	ZFIN	protein_coding	ensembl_havana	5	52.36
ENSDARG00000089413	0.00217694	0.591456	0.296816	271.691	271.691	8.08582	1.87596e-06	3.69244e-05	ENSDARG00000089413	ENSDARG00000089413.4	myelin basic protein b [Source:ZFIN;Acc:ZDB-GENE-030429-21]	16	6803342	6849781	-1	NA	mbpb	ZFIN	protein_coding	ensembl_havana	4	36.83
ENSDARG00000075766	-0.0120691	-3.27588	-1.64397	271.427	271.427	8.08442	2.5874e-11	2.66302e-09	ENSDARG00000075766	ENSDARG00000075766.5	saccharopine dehydrogenase a, tandem duplicate 1 [Source:ZFIN;Acc:ZDB-GENE-040718-51]	17	12159529	12175772	1	NA	sccpdha.1	ZFIN	protein_coding	ensembl_havana	5	33.19
ENSDARG00000055185	-0.0155866	-4.21654	-2.11607	270.523	270.523	8.07961	2.01327e-13	6.1765e-11	ENSDARG00000055185	ENSDARG00000055185.4	transmembrane 4 L six family member 5 [Source:ZFIN;Acc:ZDB-GENE-040718-65]	7	21841037	21848205	1	NA	tm4sf5	ZFIN	protein_coding	ensembl_havana	4	32.71
ENSDARG00000014626	-0.0131284	-3.54918	-1.78115	270.343	270.343	8.07865	6.75197e-12	8.38243e-10	ENSDARG00000014626	ENSDARG00000014626.7	distal-less homeobox 3b [Source:NCBI gene;Acc:30585]	12	5708400	5711920	1	NA	dlx3b	ZFIN	protein_coding	ensembl_havana	7	37.03
ENSDARG00000002494	-0.0125014	-3.36115	-1.68682	268.861	268.861	8.07072	2.70171e-12	3.95416e-10	ENSDARG00000002494	ENSDARG00000002494.9	integrin, beta 6 [Source:ZFIN;Acc:ZDB-GENE-100812-2]	11	10975012	11020857	1	NA	itgb6	ZFIN	protein_coding	ensembl_havana	9	35.66
ENSDARG00000068680	0.00184966	0.497035	0.249442	268.716	268.716	8.06994	0.000219149	0.00215608	ENSDARG00000068680	ENSDARG00000068680.4	chymotrypsin-like [Source:ZFIN;Acc:ZDB-GENE-040912-147]	15	37820258	37829160	-1	NA	ctrl	ZFIN	protein_coding	ensembl_havana	4	34.46
ENSDARG00000036239	0.0154091	4.13436	2.07488	268.307	268.307	8.06774	5.22957e-10	3.16612e-08	ENSDARG00000036239	ENSDARG00000036239.6	glycine amidinotransferase (L-arginine:glycine amidinotransferase) [Source:NCBI gene;Acc:266799]	18	35725	46010	-1	NA	gatm	ZFIN	protein_coding	ensembl_havana	6	45.69
ENSDARG00000043128	-0.00731398	-1.95743	-0.982372	267.629	267.629	8.06409	2.68948e-12	3.95416e-10	ENSDARG00000043128	ENSDARG00000043128.6	claudin e [Source:ZFIN;Acc:ZDB-GENE-010328-5]	15	2638884	2640966	-1	NA	cldne	ZFIN	protein_coding	ensembl_havana	6	39.7
ENSDARG00000102138	-0.0160563	-4.28765	-2.15185	267.038	267.038	8.0609	7.42997e-15	5.78099e-12	ENSDARG00000102138	ENSDARG00000102138.2	forkhead box A1 [Source:ZFIN;Acc:ZDB-GENE-990415-78]	17	10318071	10320932	1	NA	foxa1	ZFIN	protein_coding	ensembl_havana	2	43.29
ENSDARG00000098821	0.0171045	4.55954	2.28832	266.57	266.57	8.05837	2.79616e-07	7.16005e-06	ENSDARG00000098821	ENSDARG00000098821.2	SEC14-like protein 1 [Source:NCBI gene;Acc:110439320]	3	59411956	60282382	1	NA	sec14l1	ZFIN	protein_coding	ensembl_havana	2	38.83
ENSDARG00000016691	0.0139783	3.72567	1.86983	266.533	266.533	8.05817	2.23903e-07	5.86042e-06	ENSDARG00000016691	ENSDARG00000016691.9	CD9 molecule b [Source:ZFIN;Acc:ZDB-GENE-040426-2768]	4	4234994	4261673	-1	NA	cd9b	ZFIN	protein_coding	ensembl_havana	9	34.39
ENSDARG00000078522	6.45742e-05	0.0171352	0.0085999	265.357	265.357	8.05179	1.22564e-08	4.63926e-07	ENSDARG00000078522	ENSDARG00000078522.7	si:ch211-80h18.1 [Source:ZFIN;Acc:ZDB-GENE-070705-257]	19	3086851	3127290	-1	NA	si:ch211-80h18.1	ZFIN	protein_coding	ensembl_havana	7	35.14
ENSDARG00000045835	-0.0125285	-3.30469	-1.65861	263.775	263.775	8.04316	6.6902e-10	3.90233e-08	ENSDARG00000045835	ENSDARG00000045835.7	si:dkey-14d8.6 [Source:ZFIN;Acc:ZDB-GENE-041210-124]	4	5531583	5533803	1	NA	si:dkey-14d8.6	ZFIN	protein_coding	ensembl_havana	7	32.82
ENSDARG00000036700	0.0286935	7.56447	3.79658	263.63	263.63	8.04237	2.26295e-05	0.000309083	ENSDARG00000036700	ENSDARG00000036700.7	si:ch211-114n24.6 [Source:ZFIN;Acc:ZDB-GENE-120214-26]	6	6989454	6993046	-1	NA	si:ch211-114n24.6	ZFIN	protein_coding	ensembl_havana	7	44.81
ENSDARG00000012467	-0.0119978	-3.14923	-1.58061	262.485	262.485	8.03609	1.06292e-10	8.2515e-09	ENSDARG00000012467	ENSDARG00000012467.10	serine peptidase inhibitor, Kunitz type 1 b [Source:ZFIN;Acc:ZDB-GENE-071218-1]	20	3218893	3238110	-1	NA	spint1b	ZFIN	protein_coding	ensembl_havana	10	37.09
ENSDARG00000045262	-0.0121644	-3.17825	-1.59521	261.274	261.274	8.02942	1.14784e-15	1.61507e-12	ENSDARG00000045262	ENSDARG00000045262.7	gelsolin b [Source:ZFIN;Acc:ZDB-GENE-030131-8567]	5	63294865	63302944	-1	NA	gsnb	ZFIN	protein_coding	ensembl_havana	7	40.21
ENSDARG00000007407	-0.00810527	-2.11606	-1.06208	261.072	261.072	8.0283	2.41456e-11	2.51762e-09	ENSDARG00000007407	ENSDARG00000007407.9	BARX homeobox 1 [Source:NCBI gene;Acc:553644]	11	27543093	27545719	1	NA	barx1	ZFIN	protein_coding	ensembl_havana	9	39.21
ENSDARG00000069956	0.00346998	0.902711	0.453091	260.149	260.149	8.0232	7.24324e-09	2.94398e-07	ENSDARG00000069956	ENSDARG00000069956.7	PDZ and LIM domain 2 (mystique) [Source:ZFIN;Acc:ZDB-GENE-070308-4]	8	38190233	38317914	-1	NA	pdlim2	ZFIN	protein_coding	ensembl_havana	7	36.12
ENSDARG00000009280	-0.0085694	-2.22877	-1.11867	260.085	260.085	8.02284	1.14754e-11	1.32179e-09	ENSDARG00000009280	ENSDARG00000009280.11	SET and MYND domain containing 1a [Source:ZFIN;Acc:ZDB-GENE-030131-9825]	5	72106837	72126424	-1	NA	smyd1a	ZFIN	protein_coding	ensembl_havana	11	39.01
ENSDARG00000060671	-0.0183278	-4.76468	-2.3915	259.97	259.97	8.0222	1.15687e-12	2.12151e-10	ENSDARG00000060671	ENSDARG00000060671.8	lactase [Source:ZFIN;Acc:ZDB-GENE-081104-434]	9	46369932	46399611	-1	NA	lct	ZFIN	protein_coding	ensembl_havana	8	40.25
ENSDARG00000087013	-0.00925275	-2.3879	-1.19858	258.075	258.075	8.01165	5.37811e-13	1.26889e-10	ENSDARG00000087013	ENSDARG00000087013.4	cubilin (intrinsic factor-cobalamin receptor) [Source:ZFIN;Acc:ZDB-GENE-060228-6]	24	32035759	32150276	-1	NA	cubn	ZFIN	protein_coding	ensembl	4	36.34
ENSDARG00000055523	-0.00894537	-2.29734	-1.15314	256.819	256.819	8.00461	2.86496e-13	8.01838e-11	ENSDARG00000055523	ENSDARG00000055523.6	solute carrier family 22 member 6, like [Source:NCBI gene;Acc:404609]	21	28478663	28494322	1	NA	slc22a6l	ZFIN	protein_coding	ensembl_havana	6	34.14
ENSDARG00000096445	-0.0083761	-2.14264	-1.07551	255.804	255.804	7.99889	4.65352e-10	2.87743e-08	ENSDARG00000096445	ENSDARG00000096445.2	si:ch211-214p16.3 [Source:ZFIN;Acc:ZDB-GENE-120709-93]	17	25649939	25737452	-1	NA	si:ch211-214p16.3	ZFIN	protein_coding	havana	2	35.42
ENSDARG00000021265	-0.00957931	-2.44726	-1.22842	255.474	255.474	7.99703	2.86727e-11	2.86592e-09	ENSDARG00000021265	ENSDARG00000021265.9	myosin binding protein C, fast type b [Source:ZFIN;Acc:ZDB-GENE-050320-80]	24	38301080	38348805	1	NA	mybpc2b	ZFIN	protein_coding	ensembl_havana	9	32.98
ENSDARG00000061634	-0.0155127	-3.94618	-1.98085	254.383	254.383	7.99086	4.47153e-13	1.08907e-10	ENSDARG00000061634	ENSDARG00000061634.9	apoptosis inducing factor mitochondria associated 4 [Source:ZFIN;Acc:ZDB-GENE-070112-2282]	15	25438714	25448626	1	NA	aifm4	ZFIN	protein_coding	ensembl_havana	9	32.82
ENSDARG00000018459	-0.0141371	-3.58062	-1.79738	253.278	253.278	7.98458	6.39978e-13	1.39857e-10	ENSDARG00000018459	ENSDARG00000018459.10	methionine sulfoxide reductase B2 [Source:NCBI gene;Acc:405857]	24	17040211	17049270	-1	NA	msrb2	ZFIN	protein_coding	ensembl_havana	10	34.19
ENSDARG00000042753	-0.0179064	-4.50921	-2.26356	251.822	251.822	7.97626	5.32382e-13	1.26762e-10	ENSDARG00000042753	ENSDARG00000042753.7	cathepsin 12 [Source:ZFIN;Acc:ZDB-GENE-050208-336]	22	16406920	16419126	-1	NA	cts12	ZFIN	protein_coding	ensembl_havana	7	32.21
ENSDARG00000044861	-0.011458	-2.88429	-1.44787	251.726	251.726	7.97571	1.37212e-09	7.18862e-08	ENSDARG00000044861	ENSDARG00000044861.7	opsin 1 (cone pigments), long-wave-sensitive, 2 [Source:NCBI gene;Acc:436716]	11	25481046	25483206	1	NA	opn1lw2	ZFIN	protein_coding	ensembl_havana	7	43.17
ENSDARG00000098162	-0.010232	-2.57162	-1.29093	251.331	251.331	7.97345	8.26136e-11	6.77601e-09	ENSDARG00000098162	ENSDARG00000098162.2	zgc:77748 [Source:ZFIN;Acc:ZDB-GENE-040426-1864]	3	13469704	13473197	1	NA	zgc:77748	ZFIN	protein_coding	ensembl	2	34.8
ENSDARG00000045306	-0.0130351	-3.26271	-1.63788	250.302	250.302	7.96752	7.19323e-13	1.53005e-10	ENSDARG00000045306	ENSDARG00000045306.5	solute carrier family 51 alpha subunit [Source:NCBI gene;Acc:447807]	24	24961899	24983047	-1	NA	slc51a	ZFIN	protein_coding	ensembl_havana	5	36.3
ENSDARG00000043242	-0.0132846	-3.31164	-1.66246	249.284	249.284	7.96165	8.06116e-13	1.68104e-10	ENSDARG00000043242	ENSDARG00000043242.5	si:dkey-222f2.1 [Source:ZFIN;Acc:ZDB-GENE-050208-726]	22	5727753	5739360	1	NA	si:dkey-222f2.1	ZFIN	protein_coding	ensembl_havana	5	37.62
ENSDARG00000042296	-0.0101753	-2.52102	-1.2656	247.76	247.76	7.9528	8.44719e-13	1.74804e-10	ENSDARG00000042296	ENSDARG00000042296.9	distal-less homeobox 5a [Source:NCBI gene;Acc:30569]	19	41470216	41472228	-1	NA	dlx5a	ZFIN	protein_coding	ensembl_havana	9	39.2
ENSDARG00000024160	-0.00774861	-1.91815	-0.96295	247.548	247.548	7.95156	3.02818e-09	1.40025e-07	ENSDARG00000024160	ENSDARG00000024160.10	hydroxyacid oxidase (glycolate oxidase) 1 [Source:ZFIN;Acc:ZDB-GENE-060519-2]	17	4030493	4063581	1	NA	hao1	ZFIN	protein_coding	ensembl_havana	10	35.55
ENSDARG00000039647	0.0030121	0.743923	0.373468	246.979	246.979	7.94824	4.47668e-08	1.43551e-06	ENSDARG00000039647	ENSDARG00000039647.7	solute carrier family 6 member 1b [Source:ZFIN;Acc:ZDB-GENE-041114-57]	11	997100	1024483	-1	NA	slc6a1b	ZFIN	protein_coding	ensembl_havana	7	35.55
ENSDARG00000052099	-0.00527283	-1.30049	-0.652882	246.64	246.64	7.94626	1.26927e-09	6.75326e-08	ENSDARG00000052099	ENSDARG00000052099.5	alanine--glyoxylate and serine--pyruvate aminotransferase a [Source:ZFIN;Acc:ZDB-GENE-040718-16]	6	27112884	27123327	-1	NA	agxta	ZFIN	protein_coding	ensembl_havana	5	34.37
ENSDARG00000013721	-0.0101722	-2.5019	-1.25604	245.954	245.954	7.94225	5.04814e-11	4.53707e-09	ENSDARG00000013721	ENSDARG00000013721.10	glucose-6-phosphatase a, catalytic subunit, tandem duplicate 2 [Source:ZFIN;Acc:ZDB-GENE-050309-17]	12	6041575	6048286	1	NA	g6pca.2	ZFIN	protein_coding	ensembl_havana	10	33.57
ENSDARG00000086996	-0.00466399	-1.14705	-0.575855	245.937	245.937	7.94214	3.95902e-10	2.49637e-08	ENSDARG00000086996	ENSDARG00000086996.5	si:ch73-234b20.5 [Source:ZFIN;Acc:ZDB-GENE-041008-183]	10	4987766	4996049	1	NA	si:ch73-234b20.5	ZFIN	protein_coding	ensembl_havana	5	38.51
ENSDARG00000096712	-0.00889672	-2.16329	-1.08609	243.156	243.156	7.92574	9.60456e-13	1.86856e-10	ENSDARG00000096712	ENSDARG00000096712.2	si:dkey-193p11.2 [Source:ZFIN;Acc:ZDB-GENE-030131-8407]	12	25885910	25887864	-1	NA	si:dkey-193p11.2	ZFIN	protein_coding	havana	2	29.51
ENSDARG00000105118	-0.0122874	-2.97614	-1.49422	242.211	242.211	7.92012	1.59803e-13	5.25635e-11	ENSDARG00000105118	ENSDARG00000105118.3	zgc:171566 [Source:ZFIN;Acc:ZDB-GENE-050309-193]	22	5574952	5587976	1	NA	zgc:171566	ZFIN	protein_coding	ensembl	3	34.96
ENSDARG00000038296	-0.0179057	-4.33545	-2.17668	242.127	242.127	7.91962	1.22764e-13	4.16692e-11	ENSDARG00000038296	ENSDARG00000038296.6	transmembrane protein 86B [Source:ZFIN;Acc:ZDB-GENE-060825-132]	3	16762483	16770318	1	NA	tmem86b	ZFIN	protein_coding	ensembl_havana	6	36.94
ENSDARG00000116628	0.00498691	1.20459	0.604787	241.55	241.55	7.91618	1.26794e-07	3.55805e-06	ENSDARG00000116628	ENSDARG00000116628.1	lymphocyte antigen 97, tandem duplicate 3 [Source:ZFIN;Acc:ZDB-GENE-170621-3]	2	51790494	51794472	-1	NA	ly97.3	ZFIN	protein_coding	ensembl	1	35.34
ENSDARG00000096454	-0.0159886	-3.80762	-1.91181	238.146	238.146	7.8957	1.0011e-14	6.88382e-12	ENSDARG00000096454	ENSDARG00000096454.3	adaptor related protein complex 1 subunit mu 2 [Source:ZFIN;Acc:ZDB-GENE-041114-20]	6	112579	119859	1	NA	ap1m2	ZFIN	protein_coding	ensembl_havana	3	47.69
ENSDARG00000045945	-0.0132005	-3.13484	-1.57402	237.478	237.478	7.89165	3.22906e-11	3.16032e-09	ENSDARG00000045945	ENSDARG00000045945.5	synapsin IIa [Source:ZFIN;Acc:ZDB-GENE-040718-341]	23	4751959	4775446	-1	NA	syn2a	ZFIN	protein_coding	ensembl_havana	5	36.41
ENSDARG00000094929	-0.0180464	-4.27213	-2.14509	236.73	236.73	7.8871	1.39765e-15	1.71513e-12	ENSDARG00000094929	ENSDARG00000094929.3	apolipoprotein A-IV b, tandem duplicate 2 [Source:ZFIN;Acc:ZDB-GENE-030131-3143]	16	23921610	23922868	1	NA	apoa4b.2	ZFIN	protein_coding	ensembl_havana	3	43.21
ENSDARG00000040045	-0.0159086	-3.75048	-1.8832	235.752	235.752	7.88113	6.75118e-12	8.38243e-10	ENSDARG00000040045	ENSDARG00000040045.6	claudin 1 [Source:ZFIN;Acc:ZDB-GENE-010328-11]	2	68789	71801	1	NA	cldn1	ZFIN	protein_coding	ensembl	6	49.09
ENSDARG00000105201	-0.00531431	-1.24777	-0.626542	234.794	234.794	7.87525	5.63554e-08	1.75593e-06	ENSDARG00000105201	ENSDARG00000105201.2	adenylate cyclase activating polypeptide 1a (pituitary) receptor type I [Source:ZFIN;Acc:ZDB-GENE-050315-1]	2	50862527	50899928	1	NA	adcyap1r1a	ZFIN	protein_coding	ensembl_havana	2	36.12
ENSDARG00000009553	-0.00938487	-2.19976	-1.10457	234.394	234.394	7.87279	1.01404e-14	6.88382e-12	ENSDARG00000009553	ENSDARG00000009553.7	guanine nucleotide binding protein (G protein), gamma 3 [Source:ZFIN;Acc:ZDB-GENE-010705-1]	21	26697536	26707052	1	NA	gng3	ZFIN	protein_coding	ensembl_havana	7	36.08
ENSDARG00000053829	-0.0145945	-3.418	-1.7163	234.197	234.197	7.87158	7.63629e-14	3.00794e-11	ENSDARG00000053829	ENSDARG00000053829.8	paired box 9 [Source:ZFIN;Acc:ZDB-GENE-980526-399]	17	38236469	38291065	-1	NA	pax9	ZFIN	protein_coding	ensembl_havana	8	35.52
ENSDARG00000076170	-0.00695815	-1.62581	-0.816382	233.655	233.655	7.86824	6.04486e-13	1.35593e-10	ENSDARG00000076170	ENSDARG00000076170.5	proprotein convertase subtilisin/kexin type 1 inhibitor, like [Source:ZFIN;Acc:ZDB-GENE-090427-2]	8	7359294	7379391	1	NA	pcsk1nl	ZFIN	protein_coding	ensembl_havana	5	34.95
ENSDARG00000105153	-0.00926059	-2.16218	-1.08572	233.481	233.481	7.86716	5.01564e-08	1.58444e-06	ENSDARG00000105153	ENSDARG00000105153.2	interferon induced transmembrane protein 5 [Source:ZFIN;Acc:ZDB-GENE-030131-8970]	25	7504314	7506547	1	NA	ifitm5	ZFIN	protein_coding	ensembl_havana	2	35.99
ENSDARG00000009021	-0.0103561	-2.41352	-1.21194	233.054	233.054	7.86452	3.82608e-11	3.60103e-09	ENSDARG00000009021	ENSDARG00000009021.8	cholinergic receptor, nicotinic, alpha 1 (muscle) [Source:NCBI gene;Acc:30725]	6	10812337	10828923	-1	NA	chrna1	ZFIN	protein_coding	ensembl_havana	8	36.88
ENSDARG00000044895	-0.00850988	-1.98219	-0.995349	232.928	232.928	7.86374	1.67236e-09	8.48302e-08	ENSDARG00000044895	ENSDARG00000044895.5	fibromodulin a [Source:ZFIN;Acc:ZDB-GENE-041008-23]	11	21025895	21031773	-1	NA	fmoda	ZFIN	protein_coding	ensembl_havana	5	33.22
ENSDARG00000020602	-0.0118471	-2.75578	-1.38381	232.613	232.613	7.86179	3.01376e-14	1.50245e-11	ENSDARG00000020602	ENSDARG00000020602.11	G protein-coupled receptor kinase 7a [Source:NCBI gene;Acc:566120]	2	16536453	16544343	1	NA	grk7a	ZFIN	protein_coding	ensembl_havana	11	40.72
ENSDARG00000005541	0.00924206	2.14873	1.07899	232.495	232.495	7.86106	3.03626e-10	2.00569e-08	ENSDARG00000005541	ENSDARG00000005541.5	wnt inhibitory factor 1 [Source:NCBI gene;Acc:30476]	4	12931763	12956718	1	NA	wif1	ZFIN	protein_coding	ensembl_havana	5	34.6
ENSDARG00000101023	-0.0177672	-4.12803	-2.0729	232.34	232.34	7.86009	2.59743e-14	1.33667e-11	ENSDARG00000101023	ENSDARG00000101023.2	muscle segment homeobox 2b [Source:NCBI gene;Acc:30531]	21	41144914	41147818	-1	NA	msx2b	ZFIN	protein_coding	ensembl	2	35.72
ENSDARG00000026473	-0.0112218	-2.60171	-1.30647	231.845	231.845	7.85702	3.39634e-11	3.28206e-09	ENSDARG00000026473	ENSDARG00000026473.8	SIX homeobox 1b [Source:NCBI gene;Acc:404627]	20	20499869	20505918	1	NA	six1b	ZFIN	protein_coding	ensembl_havana	8	36.26
ENSDARG00000102558	-0.00589321	-1.36435	-0.685124	231.513	231.513	7.85495	3.68699e-12	5.09252e-10	ENSDARG00000102558	ENSDARG00000102558.2	phosphodiesterase 6H, cGMP-specific, cone, gamma, paralog a [Source:ZFIN;Acc:ZDB-GENE-040426-1754]	6	344423	346084	-1	NA	pde6ha	ZFIN	protein_coding	ensembl	2	43.74
ENSDARG00000003219	-0.0168189	-3.89174	-1.95428	231.391	231.391	7.85419	1.37111e-12	2.41694e-10	ENSDARG00000003219	ENSDARG00000003219.8	bridging integrator 2a [Source:ZFIN;Acc:ZDB-GENE-041114-126]	23	33739215	33753361	-1	NA	bin2a	ZFIN	protein_coding	ensembl_havana	8	35.94
ENSDARG00000012366	-0.0131727	-3.02047	-1.51682	229.298	229.298	7.84108	1.24132e-08	4.68707e-07	ENSDARG00000012366	ENSDARG00000012366.7	fructose-1,6-bisphosphatase 2 [Source:ZFIN;Acc:ZDB-GENE-040822-23]	5	44814064	44829719	-1	NA	fbp2	ZFIN	protein_coding	ensembl_havana	7	33.59
ENSDARG00000009087	5.90207	0.0258566	2.96396	0.00438094	-228.261	-7.83454	3.00788e-09	1.39288e-07	ENSDARG00000009087	ENSDARG00000009087.11	CD74 molecule, major histocompatibility complex, class II invariant chain a [Source:ZFIN;Acc:ZDB-GENE-000901-1]	14	3038473	3052361	1	NA	cd74a	ZFIN	protein_coding	ensembl_havana	11	32.62
ENSDARG00000025670	-0.00665111	-1.50281	-0.754733	225.949	225.949	7.81986	4.15815e-11	3.86793e-09	ENSDARG00000025670	ENSDARG00000025670.11	follistatin-like 3 (secreted glycoprotein) [Source:ZFIN;Acc:ZDB-GENE-050913-111]	22	18884971	18897231	1	NA	fstl3	ZFIN	protein_coding	ensembl_havana	11	35.42
ENSDARG00000091916	-0.0140188	-3.1599	-1.58696	225.405	225.405	7.81637	3.04558e-13	8.37692e-11	ENSDARG00000091916	ENSDARG00000091916.5	UDP glucuronosyltransferase 5 family, polypeptide B4 [Source:ZFIN;Acc:ZDB-GENE-070112-2332]	1	9630996	9652696	-1	NA	ugt5b4	ZFIN	protein_coding	ensembl_havana	5	37.18
ENSDARG00000006215	0.00866393	1.94738	0.97802	224.768	224.768	7.81229	9.96578e-06	0.000153608	ENSDARG00000006215	ENSDARG00000006215.10	aldo-keto reductase family 1, member B1 (aldose reductase), tandem duplicate 1 [Source:ZFIN;Acc:ZDB-GENE-040625-7]	4	14899720	14910386	1	NA	akr1b1.1	ZFIN	protein_coding	ensembl_havana	10	34.31
ENSDARG00000009637	-0.0075568	-1.69319	-0.850373	224.062	224.062	7.80775	3.07389e-11	3.02972e-09	ENSDARG00000009637	ENSDARG00000009637.10	recoverin 3 [Source:ZFIN;Acc:ZDB-GENE-040426-1661]	19	10339538	10352579	1	NA	rcvrn3	ZFIN	protein_coding	ensembl_havana	10	36.18
ENSDARG00000114554	-0.0173174	-3.88009	-1.9487	224.057	224.057	7.80772	2.49304e-14	1.32572e-11	ENSDARG00000114554	ENSDARG00000114554.1	caudal type homeobox 1a [Source:ZFIN;Acc:ZDB-GENE-050510-1]	14	3287740	3312722	1	NA	cdx1a	ZFIN	protein_coding	ensembl	1	38.97
ENSDARG00000019566	-0.0125219	-2.78818	-1.40035	222.663	222.663	7.79872	6.30203e-15	5.1557e-12	ENSDARG00000019566	ENSDARG00000019566.7	neuronal differentiation 1 [Source:NCBI gene;Acc:30169]	9	44291721	44295071	-1	NA	neurod1	ZFIN	protein_coding	ensembl_havana	7	42.26
ENSDARG00000005320	-0.0142835	-3.17925	-1.59677	222.582	222.582	7.79819	3.81384e-13	9.73475e-11	ENSDARG00000005320	ENSDARG00000005320.9	nipsnap homolog 1 (C. elegans) [Source:NCBI gene;Acc:30231]	5	12032802	12063381	-1	NA	nipsnap1	ZFIN	protein_coding	ensembl_havana	9	38.97
ENSDARG00000031891	-0.0117139	-2.60699	-1.30935	222.555	222.555	7.79802	2.85406e-11	2.86411e-09	ENSDARG00000031891	ENSDARG00000031891.8	T-box transcription factor 1 [Source:NCBI gene;Acc:368206]	5	15202495	15215483	1	NA	tbx1	ZFIN	protein_coding	ensembl_havana	8	34.25
ENSDARG00000043722	-0.0177349	-3.94582	-1.98178	222.489	222.489	7.79759	5.25121e-09	2.22208e-07	ENSDARG00000043722	ENSDARG00000043722.4	carboxypeptidase A4 [Source:ZFIN;Acc:ZDB-GENE-040704-61]	25	16582172	16589461	-1	NA	cpa4	ZFIN	protein_coding	ensembl_havana	4	31.96
ENSDARG00000011370	-0.0101434	-2.25519	-1.13267	222.33	222.33	7.79656	1.14435e-11	1.32179e-09	ENSDARG00000011370	ENSDARG00000011370.12	FYN proto-oncogene, Src family tyrosine kinase a [Source:NCBI gene;Acc:373872]	17	15502964	15528597	-1	NA	fyna	ZFIN	protein_coding	ensembl_havana	12	34.23
ENSDARG00000104945	-0.00777147	-1.72732	-0.867548	222.265	222.265	7.79614	2.78291e-13	7.85766e-11	ENSDARG00000104945	ENSDARG00000104945.3	synuclein, beta [Source:ZFIN;Acc:ZDB-GENE-040426-1615]	14	50770537	50804016	1	NA	sncb	ZFIN	protein_coding	ensembl	3	37.54
ENSDARG00000100012	-0.0160639	-3.56467	-1.79037	221.906	221.906	7.79381	4.14897e-11	3.86793e-09	ENSDARG00000100012	ENSDARG00000100012.2		19	25155542	25157191	-1	NA	CR855860.1	Clone-based (Ensembl) gene	lincRNA	havana	2	33.52
ENSDARG00000056719	-0.0139256	-3.08174	-1.54783	221.3	221.3	7.78986	1.28316e-08	4.82787e-07	ENSDARG00000056719	ENSDARG00000056719.6	solute carrier family 6 member 19b [Source:ZFIN;Acc:ZDB-GENE-030131-4755]	16	18974064	18998549	1	NA	slc6a19b	ZFIN	protein_coding	ensembl_havana	6	33.1
ENSDARG00000041848	-0.01968	-4.33367	-2.17667	220.207	220.207	7.78271	1.3453e-12	2.38461e-10	ENSDARG00000041848	ENSDARG00000041848.5	Rh50-like protein [Source:ZFIN;Acc:ZDB-GENE-000427-1]	8	37259398	37263524	-1	NA	rh50	ZFIN	protein_coding	ensembl_havana	5	34.99
ENSDARG00000001873	-0.0116984	-2.57434	-1.29302	220.059	220.059	7.78175	4.29842e-15	4.15592e-12	ENSDARG00000001873	ENSDARG00000001873.7	phosphoglycerate dehydrogenase [Source:ZFIN;Acc:ZDB-GENE-030131-647]	9	48185936	48214216	-1	NA	phgdh	ZFIN	protein_coding	ensembl_havana	7	36.65
ENSDARG00000011245	-0.0107876	-2.37335	-1.19207	220.007	220.007	7.78141	5.90014e-08	1.82944e-06	ENSDARG00000011245	ENSDARG00000011245.11	epithelial splicing regulatory protein 1 [Source:NCBI gene;Acc:560190]	16	26645663	26676685	-1	NA	esrp1	ZFIN	protein_coding	ensembl_havana	11	34.95
ENSDARG00000103379	-0.00937147	-2.05791	-1.03364	219.593	219.593	7.77869	2.75963e-11	2.8041e-09	ENSDARG00000103379	ENSDARG00000103379.2	paired box 6a [Source:NCBI gene;Acc:30567]	25	15029041	15049781	-1	NA	pax6a	ZFIN	protein_coding	ensembl_havana	2	35.15
ENSDARG00000086917	-0.00634361	-1.39124	-0.698791	219.314	219.314	7.77685	2.58014e-09	1.22025e-07	ENSDARG00000086917	ENSDARG00000086917.5	crystallin, gamma M2d2 [Source:ZFIN;Acc:ZDB-GENE-060918-1]	9	22317479	22318511	-1	NA	crygm2d2	ZFIN	protein_coding	ensembl_havana	5	40.37
ENSDARG00000032929	0.0270772	5.91626	2.97167	218.496	218.496	7.77146	0.000160592	0.00165713	ENSDARG00000032929	ENSDARG00000032929.9	crystallin, beta A1, like 1 [Source:ZFIN;Acc:ZDB-GENE-050417-249]	14	46313135	46321016	1	NA	cryba1l1	ZFIN	protein_coding	ensembl	9	36.37
ENSDARG00000045071	-0.015164	-3.30982	-1.66249	218.269	218.269	7.76996	4.95787e-14	2.19702e-11	ENSDARG00000045071	ENSDARG00000045071.4	chondroadherin [Source:ZFIN;Acc:ZDB-GENE-040426-1130]	12	26512569	26525699	1	NA	chad	ZFIN	protein_coding	ensembl_havana	4	35.54
ENSDARG00000036943	-0.0121673	-2.65037	-1.33127	217.827	217.827	7.76704	1.13541e-11	1.31955e-09	ENSDARG00000036943	ENSDARG00000036943.8	golgi phosphoprotein 3-like [Source:ZFIN;Acc:ZDB-GENE-051113-168]	19	329808	340641	-1	NA	golph3l	ZFIN	protein_coding	ensembl_havana	8	39.65
ENSDARG00000007024	-0.00996918	-2.16989	-1.08993	217.66	217.66	7.76593	4.63345e-11	4.25143e-09	ENSDARG00000007024	ENSDARG00000007024.8	urate oxidase [Source:NCBI gene;Acc:436604]	11	8160894	8168011	-1	NA	uox	ZFIN	protein_coding	ensembl_havana	8	36.12
ENSDARG00000020711	0.00641511	1.37816	0.692286	214.83	214.83	7.74705	4.46855e-09	1.94242e-07	ENSDARG00000020711	ENSDARG00000020711.10	ribonucleotide reductase regulatory subunit M2 [Source:NCBI gene;Acc:100330864]	20	29492469	29499426	-1	NA	rrm2	ZFIN	protein_coding	ensembl_havana	10	36.29
ENSDARG00000038658	-0.0152661	-3.2689	-1.64209	214.129	214.129	7.74234	9.77551e-12	1.14248e-09	ENSDARG00000038658	ENSDARG00000038658.7	caveolae associated protein 4a [Source:NCBI gene;Acc:552940]	2	42191592	42198600	1	NA	cavin4a	ZFIN	protein_coding	ensembl_havana	7	39.28
ENSDARG00000045516	-0.0134034	-2.86802	-1.44071	213.977	213.977	7.74131	1.293e-12	2.33076e-10	ENSDARG00000045516	ENSDARG00000045516.8	inter-alpha-trypsin inhibitor heavy chain 2 [Source:ZFIN;Acc:ZDB-GENE-040426-1942]	4	25187912	25215968	-1	NA	itih2	ZFIN	protein_coding	ensembl_havana	8	32.76
ENSDARG00000089087	17.8328	0.0835803	8.95817	0.0046869	-213.361	-7.73715	0.00713146	0.0396198	ENSDARG00000089087	ENSDARG00000089087.7	hemoglobin, beta adult 1 [Source:NCBI gene;Acc:30216]	3	55103445	55104310	-1	NA	hbba1	ZFIN	protein_coding	ensembl_havana	7	46.88
ENSDARG00000052061	0.00270151	0.574435	0.288568	212.634	212.634	7.73223	9.21105e-06	0.000142803	ENSDARG00000052061	ENSDARG00000052061.7	collagen, type IV, alpha 6 [Source:ZFIN;Acc:ZDB-GENE-101001-2]	7	50920437	51102479	-1	NA	col4a6	ZFIN	protein_coding	ensembl_havana	7	38.51
ENSDARG00000038006	-0.0181114	-3.83913	-1.92862	211.973	211.973	7.72773	1.60543e-12	2.69971e-10	ENSDARG00000038006	ENSDARG00000038006.6	odd-skipped related transciption factor 2 [Source:NCBI gene;Acc:550389]	16	54402310	54405976	-1	NA	osr2	ZFIN	protein_coding	ensembl	6	48.24
ENSDARG00000079727	-0.0158793	-3.36558	-1.69073	211.947	211.947	7.72756	1.16763e-12	2.12883e-10	ENSDARG00000079727	ENSDARG00000079727.5	Danio rerio selenoprotein P2 (selenop2), mRNA. [Source:RefSeq mRNA;Acc:NM_001353911]	2	27394798	27401105	1	NA	selenop2	ZFIN	protein_coding	ensembl_havana	5	34.15
ENSDARG00000012019	-0.0146352	-3.09577	-1.5552	211.529	211.529	7.72471	2.77312e-14	1.40443e-11	ENSDARG00000012019	ENSDARG00000012019.11	glycine receptor, alpha 1 [Source:NCBI gene;Acc:30676]	14	25816874	25911567	1	NA	glra1	ZFIN	protein_coding	ensembl_havana	11	35.19
ENSDARG00000097279	-0.0144524	-3.05034	-1.5324	211.061	211.061	7.72152	9.1022e-13	1.80382e-10	ENSDARG00000097279	ENSDARG00000097279.2		5	63739863	63741137	1	NA	CU856222.1	Clone-based (Ensembl) gene	lincRNA	havana	2	33.33
ENSDARG00000044976	-0.00765956	-1.6147	-0.811178	210.808	210.808	7.71979	3.29892e-08	1.10912e-06	ENSDARG00000044976	ENSDARG00000044976.5	keratin 93 [Source:ZFIN;Acc:ZDB-GENE-060421-4592]	11	11454545	11458208	-1	NA	krt93	ZFIN	protein_coding	ensembl_havana	5	38.4
ENSDARG00000087765	-0.00639196	-1.34341	-0.6749	210.172	210.172	7.71542	2.57845e-09	1.22025e-07	ENSDARG00000087765	ENSDARG00000087765.4	crystallin, gamma M2d10 [Source:ZFIN;Acc:ZDB-GENE-071004-96]	9	22309838	22310919	-1	NA	crygm2d10	ZFIN	protein_coding	ensembl_havana	4	41.5
ENSDARG00000074745	-0.0236766	-4.96796	-2.49582	209.826	209.826	7.71305	7.63017e-09	3.07773e-07	ENSDARG00000074745	ENSDARG00000074745.5	zmp:0000000760 [Source:ZFIN;Acc:ZDB-GENE-130530-763]	13	1726953	1786145	1	NA	zmp:0000000760	ZFIN	protein_coding	ensembl	5	40.5
ENSDARG00000096242	-0.0178617	-3.7397	-1.87878	209.37	209.37	7.70991	3.68993e-13	9.49443e-11	ENSDARG00000096242	ENSDARG00000096242.3	si:ch211-76l23.4 [Source:ZFIN;Acc:ZDB-GENE-030131-8310]	3	28822065	28828569	-1	NA	si:ch211-76l23.4	ZFIN	protein_coding	ensembl_havana	3	34.04
ENSDARG00000005913	0.000570337	0.119252	0.0599112	209.091	209.091	7.70798	1.69918e-08	6.23866e-07	ENSDARG00000005913	ENSDARG00000005913.9	transglutaminase 1 like 3 [Source:ZFIN;Acc:ZDB-GENE-120718-1]	23	40234602	40250886	-1	NA	tgm1l3	ZFIN	protein_coding	ensembl	9	35.92
ENSDARG00000097613	-0.0139343	-2.90745	-1.46069	208.654	208.654	7.70497	7.76851e-06	0.000123253	ENSDARG00000097613	ENSDARG00000097613.3	immunoglobulin like and fibronectin type III domain containing 1, tandem duplicate 3 [Source:ZFIN;Acc:ZDB-GENE-131122-44]	6	46843592	46875310	-1	NA	igfn1.3	ZFIN	protein_coding	ensembl_havana	3	35.28
ENSDARG00000075914	7.63296	0.0369766	3.83497	0.00484433	-206.427	-7.68949	8.37866e-10	4.7483e-08	ENSDARG00000075914	ENSDARG00000075914.4	potassium inwardly rectifying channel subfamily J member 14 [Source:ZFIN;Acc:ZDB-GENE-100922-48]	16	16824678	16839497	1	NA	kcnj14	ZFIN	protein_coding	ensembl_havana	4	38.27
ENSDARG00000115573	-0.0101293	-2.08704	-1.04858	206.04	206.04	7.68678	5.66804e-10	3.39933e-08	ENSDARG00000115573	ENSDARG00000115573.1	5-hydroxytryptamine receptor 3A-like [Source:NCBI gene;Acc:101885757]	3	56645710	56685946	1	NA	CR759836.1	Clone-based (Ensembl) gene	protein_coding	ensembl	1	41.54
ENSDARG00000116713	-0.0175566	-3.61617	-1.81686	205.972	205.972	7.68631	8.94861e-12	1.06139e-09	ENSDARG00000116713	ENSDARG00000116713.1	si:ch73-265d7.2 [Source:ZFIN;Acc:ZDB-GENE-100922-146]	23	44633858	44642913	1	NA	si:ch73-265d7.2	ZFIN	protein_coding	ensembl_havana	1	40.58
ENSDARG00000104108	-0.0137537	-2.82608	-1.41992	205.478	205.478	7.68284	8.44745e-12	1.01535e-09	ENSDARG00000104108	ENSDARG00000104108.3	solute carrier organic anion transporter family, member 1D1 [Source:ZFIN;Acc:ZDB-GENE-030131-5044]	4	77389668	77432218	-1	NA	slco1d1	ZFIN	protein_coding	ensembl_havana	3	31.92
ENSDARG00000071011	-0.00809687	-1.65958	-0.833841	204.966	204.966	7.67924	1.27526e-10	9.68773e-09	ENSDARG00000071011	ENSDARG00000071011.5	cyclin-dependent kinase 5, regulatory subunit 2a (p39) [Source:ZFIN;Acc:ZDB-GENE-050417-22]	6	13742899	13744681	1	NA	cdk5r2a	ZFIN	protein_coding	ensembl_havana	5	51.32
ENSDARG00000042529	-0.00369154	-0.75602	-0.379856	204.798	204.798	7.67806	5.84197e-09	2.43017e-07	ENSDARG00000042529	ENSDARG00000042529.7	guanine nucleotide binding protein (G protein), alpha transducing activity polypeptide 2 [Source:ZFIN;Acc:ZDB-GENE-011128-10]	8	25225590	25247284	-1	NA	gnat2	ZFIN	protein_coding	ensembl_havana	7	37.93
ENSDARG00000099425	-0.0173009	-3.54009	-1.77869	204.619	204.619	7.6768	4.59065e-11	4.23322e-09	ENSDARG00000099425	ENSDARG00000099425.3	complement factor I [Source:NCBI gene;Acc:557557]	23	45282858	45300325	1	NA	CABZ01073265.1	Clone-based (Ensembl) gene	protein_coding	ensembl	3	33.43
ENSDARG00000028098	-0.0156804	-3.19648	-1.60608	203.852	203.852	7.67137	2.15392e-12	3.25701e-10	ENSDARG00000028098	ENSDARG00000028098.8	fucosyltransferase 9d [Source:ZFIN;Acc:ZDB-GENE-050309-15]	8	13503377	13505486	1	NA	fut9d	ZFIN	protein_coding	ensembl_havana	8	36.73
ENSDARG00000074390	-0.00962354	-1.94925	-0.979439	202.551	202.551	7.66214	4.88404e-10	3.00251e-08	ENSDARG00000074390	ENSDARG00000074390.6	transmembrane protein 176l.4 [Source:ZFIN;Acc:ZDB-GENE-030131-3532]	16	46649469	46664465	-1	NA	tmem176l.4	ZFIN	protein_coding	ensembl_havana	6	37.29
ENSDARG00000010144	-0.0183826	-3.72291	-1.87065	202.524	202.524	7.66195	6.99318e-12	8.58171e-10	ENSDARG00000010144	ENSDARG00000010144.10	phospholipid phosphatase related 3a [Source:ZFIN;Acc:ZDB-GENE-070912-555]	2	26179096	26209425	1	NA	plppr3a	ZFIN	protein_coding	ensembl_havana	10	36.88
ENSDARG00000037551	-0.018629	-3.76916	-1.8939	202.328	202.328	7.66055	5.46293e-10	3.2949e-08	ENSDARG00000037551	ENSDARG00000037551.7	peptidase M20 domain containing 1, tandem duplicate 1 [Source:NCBI gene;Acc:553216]	23	18020928	18030399	-1	NA	pm20d1.1	ZFIN	protein_coding	ensembl_havana	7	37
ENSDARG00000101088	-0.0222019	-4.47717	-2.24968	201.657	201.657	7.65576	4.90565e-15	4.45001e-12	ENSDARG00000101088	ENSDARG00000101088.2	si:ch73-359m17.5 [Source:ZFIN;Acc:ZDB-GENE-141212-366]	19	48339349	48340774	-1	NA	si:ch73-359m17.5	ZFIN	protein_coding	havana	2	35.69
ENSDARG00000102047	-0.0124339	-2.50683	-1.25963	201.613	201.613	7.65544	8.61504e-13	1.75077e-10	ENSDARG00000102047	ENSDARG00000102047.2	mab-21-like 1 [Source:NCBI gene;Acc:246091]	15	33070939	33073200	1	NA	mab21l1	ZFIN	protein_coding	ensembl_havana	2	45.23
ENSDARG00000069583	-0.00434441	-0.874334	-0.439339	201.255	201.255	7.65288	3.21162e-09	1.47439e-07	ENSDARG00000069583	ENSDARG00000069583.7	zgc:114181 [Source:ZFIN;Acc:ZDB-GENE-050913-105]	16	55003121	55028791	-1	NA	zgc:114181	ZFIN	protein_coding	ensembl_havana	7	36.41
ENSDARG00000087625	-0.0204645	-4.11606	-2.06826	201.132	201.132	7.652	5.82119e-12	7.34115e-10	ENSDARG00000087625	ENSDARG00000087625.3	si:ch211-173a9.6 [Source:ZFIN;Acc:ZDB-GENE-030131-4623]	17	52589913	52595932	-1	NA	si:ch211-173a9.6	ZFIN	protein_coding	ensembl_havana	3	46.26
ENSDARG00000042946	-0.0171619	-3.44358	-1.73037	200.653	200.653	7.64856	5.54864e-11	4.93133e-09	ENSDARG00000042946	ENSDARG00000042946.8	hook microtubule-tethering protein 1 [Source:NCBI gene;Acc:570393]	20	25486021	25513483	1	NA	hook1	ZFIN	protein_coding	ensembl_havana	8	35.56
ENSDARG00000033683	0.0467452	9.37501	4.71088	200.556	200.556	7.64786	0.00157662	0.0114222	ENSDARG00000033683	ENSDARG00000033683.9	alpha-tropomyosin [Source:NCBI gene;Acc:30324]	7	29951997	29962080	1	NA	tpma	ZFIN	protein_coding	ensembl_havana	9	35.9
ENSDARG00000004869	-0.0190712	-3.81893	-1.919	200.246	200.246	7.64563	1.87908e-13	5.93604e-11	ENSDARG00000004869	ENSDARG00000004869.6	proenkephalin a [Source:ZFIN;Acc:ZDB-GENE-030729-31]	2	11508691	11512819	-1	NA	penka	ZFIN	protein_coding	ensembl_havana	6	32.21
ENSDARG00000039064	-0.0180742	-3.61848	-1.81828	200.201	200.201	7.64531	3.79584e-10	2.40298e-08	ENSDARG00000039064	ENSDARG00000039064.8	ST3 beta-galactoside alpha-2,3-sialyltransferase 7 [Source:ZFIN;Acc:ZDB-GENE-060322-2]	13	40716319	40726865	-1	NA	st3gal7	ZFIN	protein_coding	ensembl_havana	8	33.25
ENSDARG00000053774	-0.0179136	-3.56772	-1.79281	199.163	199.163	7.63781	1.03996e-10	8.11268e-09	ENSDARG00000053774	ENSDARG00000053774.8	alkaline phosphatase, intestinal, tandem duplicate 2 [Source:ZFIN;Acc:ZDB-GENE-050626-142]	22	38778649	38794610	1	NA	alpi.2	ZFIN	protein_coding	ensembl_havana	8	36.94
ENSDARG00000078748	-0.00142293	-0.282674	-0.142048	198.656	198.656	7.63413	1.80805e-09	9.01371e-08	ENSDARG00000078748	ENSDARG00000078748.6	si:ch211-137a8.4 [Source:ZFIN;Acc:ZDB-GENE-030131-3742]	15	29085955	29091807	1	NA	si:ch211-137a8.4	ZFIN	protein_coding	ensembl_havana	6	43.45
ENSDARG00000099546	-0.0155109	-3.0676	-1.54156	197.771	197.771	7.62769	7.65122e-08	2.29522e-06	ENSDARG00000099546	ENSDARG00000099546.2	kynureninase [Source:ZFIN;Acc:ZDB-GENE-120215-204]	6	612330	627846	1	NA	kynu	ZFIN	protein_coding	ensembl_havana	2	38.02
ENSDARG00000015674	-0.00978628	-1.93013	-0.969956	197.228	197.228	7.62372	1.74211e-09	8.72585e-08	ENSDARG00000015674	ENSDARG00000015674.6	muscle segment homeobox 3 [Source:NCBI gene;Acc:30526]	13	24662238	24664668	1	NA	msx3	ZFIN	protein_coding	ensembl_havana	6	38.87
ENSDARG00000020031	-0.00979683	-1.93216	-0.970977	197.223	197.223	7.62368	5.50351e-09	2.3135e-07	ENSDARG00000020031	ENSDARG00000020031.6	claudin 11a [Source:ZFIN;Acc:ZDB-GENE-040718-369]	2	25997426	26001173	-1	NA	cldn11a	ZFIN	protein_coding	ensembl_havana	6	32.55
ENSDARG00000030157	-0.0177034	-3.47273	-1.74521	196.162	196.162	7.6159	1.61213e-12	2.69971e-10	ENSDARG00000030157	ENSDARG00000030157.11	myosin binding protein C, fast type a [Source:ZFIN;Acc:ZDB-GENE-060901-1]	3	30257582	30318595	1	NA	mybpc2a	ZFIN	protein_coding	ensembl_havana	11	35.85
ENSDARG00000002732	-0.0124669	-2.44384	-1.22815	196.027	196.027	7.61491	2.23573e-09	1.0874e-07	ENSDARG00000002732	ENSDARG00000002732.9	spondin 2b, extracellular matrix protein [Source:ZFIN;Acc:ZDB-GENE-990415-161]	14	17376940	17382534	1	NA	spon2b	ZFIN	protein_coding	ensembl_havana	9	36.3
ENSDARG00000015654	-0.0137242	-2.67417	-1.34395	194.85	194.85	7.60622	1.22378e-10	9.34116e-09	ENSDARG00000015654	ENSDARG00000015654.14	carbonic anhydrase XVa [Source:ZFIN;Acc:ZDB-GENE-070424-7]	12	4320041	4331117	-1	NA	ca15a	ZFIN	protein_coding	havana	14	34.87
ENSDARG00000029476	-0.00869489	-1.69188	-0.850285	194.583	194.583	7.60424	9.24768e-14	3.45535e-11	ENSDARG00000029476	ENSDARG00000029476.8	low density lipoprotein receptor a [Source:ZFIN;Acc:ZDB-GENE-031217-1]	3	19299309	19323689	1	NA	ldlra	ZFIN	protein_coding	ensembl_havana	8	35.23
ENSDARG00000111235	-0.00949998	-1.8467	-0.9281	194.39	194.39	7.60281	1.98228e-10	1.38395e-08	ENSDARG00000111235	ENSDARG00000111235.1	neurensin 1 [Source:ZFIN;Acc:ZDB-GENE-030131-7491]	16	221739	229482	1	NA	nrsn1	ZFIN	protein_coding	ensembl	1	45.03
ENSDARG00000076348	5.93032	0.0305547	2.98044	0.00515228	-194.089	-7.60057	1.3899e-10	1.04099e-08	ENSDARG00000076348	ENSDARG00000076348.6	myosin light chain kinase 3 [Source:NCBI gene;Acc:561635]	7	41821311	41858513	-1	NA	mylk3	ZFIN	protein_coding	ensembl_havana	6	36.19
ENSDARG00000017624	0.0469769	9.07082	4.5589	193.091	193.091	7.59314	1.05707e-06	2.24697e-05	ENSDARG00000017624	ENSDARG00000017624.9	keratin 4 [Source:ZFIN;Acc:ZDB-GENE-000607-83]	6	39308498	39313027	-1	NA	krt4	ZFIN	protein_coding	ensembl_havana	9	44.02
ENSDARG00000057125	-0.0133929	-2.57767	-1.29553	192.466	192.466	7.58846	1.58388e-10	1.15906e-08	ENSDARG00000057125	ENSDARG00000057125.8	phospholipase D1b [Source:ZFIN;Acc:ZDB-GENE-070510-3]	24	26659010	26715174	-1	NA	pld1b	ZFIN	protein_coding	ensembl	8	35.63
ENSDARG00000042544	-0.0209009	-4.01847	-2.01969	192.263	192.263	7.58694	1.33179e-12	2.37386e-10	ENSDARG00000042544	ENSDARG00000042544.7	delta(4)-desaturase, sphingolipid 2 [Source:ZFIN;Acc:ZDB-GENE-080228-1]	17	30894431	30900380	1	NA	degs2	ZFIN	protein_coding	ensembl_havana	7	36.42
ENSDARG00000017314	0.0089006	1.70835	0.858624	191.936	191.936	7.58448	0.00165648	0.0118714	ENSDARG00000017314	ENSDARG00000017314.10	chymotrypsin like elastase family member 1, tandem duplicate 6 [Source:ZFIN;Acc:ZDB-GENE-040808-55]	22	7439186	7447391	1	NA	cela1.6	ZFIN	protein_coding	ensembl_havana	10	34.07
ENSDARG00000029995	-0.00107799	-0.205163	-0.10312	190.32	190.32	7.57228	2.60206e-06	4.86073e-05	ENSDARG00000029995	ENSDARG00000029995.9	troponin I type 2b (skeletal, fast), tandem duplicate 2 [Source:ZFIN;Acc:ZDB-GENE-040801-9]	7	39385540	39394430	1	NA	tnni2b.2	ZFIN	protein_coding	ensembl_havana	9	35.32
ENSDARG00000051710	-3.32181	-0.0174996	-1.66965	0.00526809	-189.822	-7.5685	2.55088e-09	1.21657e-07	ENSDARG00000051710	ENSDARG00000051710.6	major histocompatibility complex class I-related gene protein-like [Source:NCBI gene;Acc:108181672]	25	10882597	10907786	-1	NA	CR339041.1	Clone-based (Ensembl) gene	protein_coding	ensembl	6	41.21
ENSDARG00000099729	0.00559306	1.06144	0.533516	189.778	189.778	7.56817	2.72574e-05	0.000364061	ENSDARG00000099729	ENSDARG00000099729.2	protocadherin 10a [Source:ZFIN;Acc:ZDB-GENE-020731-1]	1	12763461	12797410	1	NA	pcdh10a	ZFIN	protein_coding	ensembl_havana	2	35.95
ENSDARG00000100844	-0.0189746	-3.58262	-1.8008	188.811	188.811	7.5608	1.44902e-12	2.52637e-10	ENSDARG00000100844	ENSDARG00000100844.3	claudin 15-like b [Source:ZFIN;Acc:ZDB-GENE-040718-145]	15	45563491	45590345	1	NA	cldn15lb	ZFIN	protein_coding	ensembl_havana	3	35.39
ENSDARG00000003808	-0.00671879	-1.2648	-0.635759	188.248	188.248	7.55649	4.46363e-08	1.43276e-06	ENSDARG00000003808	ENSDARG00000003808.5	aquaporin 3a [Source:ZFIN;Acc:ZDB-GENE-040426-2826]	5	43006422	43011814	1	NA	aqp3a	ZFIN	protein_coding	ensembl_havana	5	35.81
ENSDARG00000045944	-0.00109541	-0.205314	-0.103205	187.431	187.431	7.55022	1.833e-08	6.66862e-07	ENSDARG00000045944	ENSDARG00000045944.8	solute carrier family 6 member 1a [Source:ZFIN;Acc:ZDB-GENE-060519-23]	23	4834447	4855122	-1	NA	slc6a1a	ZFIN	protein_coding	ensembl_havana	8	37.45
ENSDARG00000101861	-0.0249183	-4.65212	-2.33852	186.695	186.695	7.54454	1.13592e-12	2.10712e-10	ENSDARG00000101861	ENSDARG00000101861.2	cytochrome P450, family 2, subfamily k, polypeptide 19 [Source:ZFIN;Acc:ZDB-GENE-091211-1]	3	12732382	12740310	1	NA	cyp2k19	ZFIN	protein_coding	ensembl_havana	2	39.4
ENSDARG00000097011	14.9712	0.0802365	7.5257	0.0053594	-186.588	-7.54371	0.00267193	0.0176758	ENSDARG00000097011	ENSDARG00000097011.3	hemoglobin, alpha adult 1 [Source:NCBI gene;Acc:30507]	3	55100045	55100936	1	NA	hbaa1	ZFIN	protein_coding	ensembl_havana	3	43.27
ENSDARG00000039499	-0.0173838	-3.23086	-1.62412	185.854	185.854	7.53803	7.85771e-12	9.49976e-10	ENSDARG00000039499	ENSDARG00000039499.7	heme-binding protein soul2 [Source:ZFIN;Acc:ZDB-GENE-030131-2524]	13	27040887	27043334	1	NA	soul2	ZFIN	protein_coding	ensembl_havana	7	32.92
ENSDARG00000004988	-0.0139443	-2.58583	-1.29989	185.44	185.44	7.53481	4.23201e-12	5.67338e-10	ENSDARG00000004988	ENSDARG00000004988.11	protein phosphatase 3, catalytic subunit, alpha isozyme [Source:ZFIN;Acc:ZDB-GENE-091113-24]	21	28958471	29075815	1	NA	ppp3ca	ZFIN	protein_coding	ensembl_havana	11	34.09
ENSDARG00000008553	-0.0205979	-3.81031	-1.91546	184.985	184.985	7.53127	1.3682e-09	7.18862e-08	ENSDARG00000008553	ENSDARG00000008553.11	zgc:136872 [Source:ZFIN;Acc:ZDB-GENE-060421-5204]	17	3124129	3166898	1	NA	zgc:136872	ZFIN	protein_coding	ensembl_havana	11	37.44
ENSDARG00000100719	-0.0225881	-4.15259	-2.08759	183.84	183.84	7.52231	8.66912e-14	3.33249e-11	ENSDARG00000100719	ENSDARG00000100719.2	urate (5-hydroxyiso-) hydrolase a [Source:NCBI gene;Acc:751742]	18	31016379	31023447	1	NA	uraha	ZFIN	protein_coding	ensembl_havana	2	34.39
ENSDARG00000100465	-0.017626	-3.22991	-1.62377	183.247	183.247	7.51765	2.04757e-11	2.1904e-09	ENSDARG00000100465	ENSDARG00000100465.3	clarin 3 [Source:ZFIN;Acc:ZDB-GENE-170623-3]	12	43585527	43601943	1	NA	clrn3	ZFIN	protein_coding	ensembl	3	36.3
ENSDARG00000059391	-0.00696584	-1.27579	-0.64138	183.15	183.15	7.51688	1.13417e-07	3.25129e-06	ENSDARG00000059391	ENSDARG00000059391.6	glycogenin 1b [Source:ZFIN;Acc:ZDB-GENE-040625-30]	24	3307857	3326369	1	NA	gyg1b	ZFIN	protein_coding	ensembl_havana	6	37.26
ENSDARG00000037640	-0.00742377	-1.35857	-0.682995	183.002	183.002	7.51572	9.2995e-14	3.45535e-11	ENSDARG00000037640	ENSDARG00000037640.7	aurora kinase B [Source:NCBI gene;Acc:791894]	14	240487	246342	-1	NA	aurkb	ZFIN	protein_coding	ensembl	7	42.3
ENSDARG00000076299	-0.0166346	-3.04238	-1.52951	182.894	182.894	7.51487	1.36959e-10	1.03062e-08	ENSDARG00000076299	ENSDARG00000076299.4		23	4086493	4091009	-1	NA	FQ323119.1	Clone-based (Ensembl) gene	protein_coding	ensembl	4	43.86
ENSDARG00000025595	-0.000727507	-0.132694	-0.0667106	182.395	182.395	7.51092	1.25215e-09	6.6808e-08	ENSDARG00000025595	ENSDARG00000025595.9	alkylglycerol monooxygenase [Source:NCBI gene;Acc:405819]	15	34334722	34418525	-1	NA	agmo	ZFIN	protein_coding	ensembl_havana	9	35.91
ENSDARG00000052652	-0.00640386	-1.16597	-0.586186	182.073	182.073	7.50837	3.04155e-07	7.66539e-06	ENSDARG00000052652	ENSDARG00000052652.8	fermitin family member 1 [Source:ZFIN;Acc:ZDB-GENE-030131-3264]	20	45775935	45812152	-1	NA	fermt1	ZFIN	protein_coding	ensembl_havana	8	36.17
ENSDARG00000097238	16.4704	0.0904923	8.28043	0.00549425	-182.009	-7.50786	0.000453718	0.00402455	ENSDARG00000097238	ENSDARG00000097238.3	ba1 globin, like [Source:NCBI gene;Acc:504174]	3	55098457	55099272	-1	NA	hbba1	ZFIN	protein_coding	ensembl_havana	3	47.43
ENSDARG00000100052	-0.00944201	-1.71473	-0.862088	181.607	181.607	7.50467	2.61958e-11	2.67886e-09	ENSDARG00000100052	ENSDARG00000100052.2	cholecystokinin b [Source:ZFIN;Acc:ZDB-GENE-060720-30]	KN150698.1	2793	8412	1	NA	cckb	ZFIN	protein_coding	ensembl	2	39.41
ENSDARG00000070537	-0.00217997	-0.395078	-0.198629	181.231	181.231	7.50168	4.58343e-09	1.97888e-07	ENSDARG00000070537	ENSDARG00000070537.6	stathmin 2b [Source:ZFIN;Acc:ZDB-GENE-050522-207]	19	31771270	31790551	1	NA	stmn2b	ZFIN	protein_coding	ensembl_havana	6	35.67
ENSDARG00000055644	-0.0233762	-4.22245	-2.12291	180.63	180.63	7.49689	5.43253e-12	6.98913e-10	ENSDARG00000055644	ENSDARG00000055644.5	serine protease 60.2 [Source:ZFIN;Acc:ZDB-GENE-050320-109]	6	39098397	39105480	1	NA	prss60.2	ZFIN	protein_coding	ensembl_havana	5	35.87
ENSDARG00000003449	2.06531	0.0114631	1.03838	0.00555034	-180.169	-7.49321	5.56967e-17	2.22577e-13	ENSDARG00000003449	ENSDARG00000003449.10	phosphodiesterase 10A [Source:ZFIN;Acc:ZDB-GENE-040426-1115]	13	4505079	4620715	1	NA	pde10a	ZFIN	protein_coding	ensembl_havana	10	34.71
ENSDARG00000015337	0.00343088	0.617639	0.310535	180.023	180.023	7.49204	7.54853e-08	2.26783e-06	ENSDARG00000015337	ENSDARG00000015337.11	catechol-O-methyltransferase a [Source:NCBI gene;Acc:561372]	8	8459192	8480579	1	NA	comta	ZFIN	protein_coding	ensembl_havana	11	36.05
ENSDARG00000002909	-0.0116023	-2.08782	-1.04971	179.949	179.949	7.49145	5.92273e-07	1.37134e-05	ENSDARG00000002909	ENSDARG00000002909.11	tight junction protein 3 [Source:ZFIN;Acc:ZDB-GENE-030828-10]	22	17657612	17688873	-1	NA	tjp3	ZFIN	protein_coding	ensembl_havana	11	36.16
ENSDARG00000074771	-0.0151503	-2.71987	-1.36751	179.526	179.526	7.48805	2.64722e-11	2.69847e-09	ENSDARG00000074771	ENSDARG00000074771.4	interferon gamma receptor 1 [Source:ZFIN;Acc:ZDB-GENE-081022-158]	1	53842344	53863308	1	NA	ifngr1	ZFIN	protein_coding	ensembl_havana	4	34.08
ENSDARG00000093628	-0.00181169	-0.324224	-0.163018	178.962	178.962	7.48351	1.26295e-08	4.75746e-07	ENSDARG00000093628	ENSDARG00000093628.2	S100 calcium binding protein A11 [Source:ZFIN;Acc:ZDB-GENE-070717-5]	19	7567763	7570475	1	NA	s100a11	ZFIN	protein_coding	ensembl_havana	2	30.7
ENSDARG00000100315	-0.0105375	-1.8775	-0.944018	178.173	178.173	7.47713	3.34489e-10	2.156e-08	ENSDARG00000100315	ENSDARG00000100315.3	solute carrier family 15 member 1a [Source:ZFIN;Acc:ZDB-GENE-091204-9]	9	1137430	1162804	1	NA	slc15a1a	ZFIN	protein_coding	ensembl	3	37.42
ENSDARG00000116617	0.0172299	3.06644	1.54184	177.973	177.973	7.47551	3.20391e-08	1.08518e-06	ENSDARG00000116617	ENSDARG00000116617.1	sperm acrosome associated 4 like [Source:ZFIN;Acc:ZDB-GENE-101011-2]	19	18739085	18751905	1	NA	spaca4l	ZFIN	protein_coding	ensembl	1	32.51
ENSDARG00000043697	-0.0233044	-4.14044	-2.08187	177.668	177.668	7.47304	9.70639e-11	7.62788e-09	ENSDARG00000043697	ENSDARG00000043697.7	neurofilament, medium polypeptide b [Source:ZFIN;Acc:ZDB-GENE-070103-4]	8	6863462	6866890	1	NA	nefmb	ZFIN	protein_coding	ensembl_havana	7	47.45
ENSDARG00000092170	0.0305243	5.41361	2.72206	177.354	177.354	7.47049	3.34997e-08	1.1223e-06	ENSDARG00000092170	ENSDARG00000092170.3	apolipoprotein C-I [Source:ZFIN;Acc:ZDB-GENE-030131-1074]	16	23972126	23973721	1	NA	apoc1	ZFIN	protein_coding	ensembl_havana	3	34.9
ENSDARG00000017195	-0.016188	-2.86775	-1.44197	177.153	177.153	7.46885	1.88711e-12	2.99553e-10	ENSDARG00000017195	ENSDARG00000017195.8	forkhead box F2a [Source:ZFIN;Acc:ZDB-GENE-110407-5]	2	713080	716426	-1	NA	foxf2a	ZFIN	protein_coding	ensembl_havana	8	43.68
ENSDARG00000098315	-0.0231919	-4.09937	-2.06128	176.759	176.759	7.46564	8.10921e-10	4.61199e-08	ENSDARG00000098315	ENSDARG00000098315.2	cytochrome P450, family 1, subfamily A [Source:ZFIN;Acc:ZDB-GENE-011219-1]	18	5588068	5598958	-1	NA	cyp1a	ZFIN	protein_coding	ensembl_havana	2	35.54
ENSDARG00000017165	-0.0208048	-3.66462	-1.84271	176.143	176.143	7.4606	9.78542e-10	5.42037e-08	ENSDARG00000017165	ENSDARG00000017165.11	solute carrier family 3 member 1 [Source:ZFIN;Acc:ZDB-GENE-090313-225]	13	10649069	10672538	-1	NA	slc3a1	ZFIN	protein_coding	ensembl_havana	11	36.86
ENSDARG00000056151	-0.00919242	-1.61832	-0.813759	176.05	176.05	7.45984	1.08663e-08	4.17208e-07	ENSDARG00000056151	ENSDARG00000056151.4	tyrosinase-related protein 1b [Source:ZFIN;Acc:ZDB-GENE-040718-249]	1	19332837	19346048	1	NA	tyrp1b	ZFIN	protein_coding	ensembl_havana	4	33.86
ENSDARG00000039116	-0.0270861	-4.74896	-2.38803	175.328	175.328	7.45392	1.20824e-13	4.14519e-11	ENSDARG00000039116	ENSDARG00000039116.8	nuclear receptor subfamily 5, group A, member 5 [Source:ZFIN;Acc:ZDB-GENE-030131-4652]	3	53457192	53465249	-1	NA	nr5a5	ZFIN	protein_coding	ensembl_havana	8	40.46
ENSDARG00000078283	-0.0254085	-4.4544	-2.23991	175.311	175.311	7.45378	6.98254e-11	5.95681e-09	ENSDARG00000078283	ENSDARG00000078283.4	si:zfos-323e3.4 [Source:ZFIN;Acc:ZDB-GENE-120215-44]	6	124172	131401	-1	NA	si:zfos-323e3.4	ZFIN	protein_coding	ensembl_havana	4	49.79
ENSDARG00000018263	-0.0237495	-4.14631	-2.08503	174.585	174.585	7.44779	4.42002e-11	4.08768e-09	ENSDARG00000018263	ENSDARG00000018263.9	protein disulfide isomerase family A, member 2 [Source:ZFIN;Acc:ZDB-GENE-040426-705]	1	9954489	9966195	1	NA	pdia2	ZFIN	protein_coding	ensembl_havana	9	36.34
ENSDARG00000075827	-0.0253969	-4.43031	-2.22785	174.443	174.443	7.44661	1.38057e-19	4.40485e-15	ENSDARG00000075827	ENSDARG00000075827.6	coagulation factor VIIi [Source:ZFIN;Acc:ZDB-GENE-021206-10]	1	127250	134079	1	NA	f7i	ZFIN	protein_coding	ensembl_havana	6	39.19
ENSDARG00000071565	-0.0230615	-4.0197	-2.02138	174.304	174.304	7.44546	1.85789e-10	1.30954e-08	ENSDARG00000071565	ENSDARG00000071565.8	hepatocyte nuclear factor 4, gamma [Source:ZFIN;Acc:ZDB-GENE-060929-100]	24	23646644	23675446	-1	NA	hnf4g	ZFIN	protein_coding	ensembl_havana	8	33.72
ENSDARG00000023176	-0.0134347	-2.33263	-1.17303	173.627	173.627	7.43985	5.17256e-10	3.14353e-08	ENSDARG00000023176	ENSDARG00000023176.8	tryptophan 2,3-dioxygenase b [Source:NCBI gene;Acc:334082]	11	34084532	34097437	-1	NA	tdo2b	ZFIN	protein_coding	ensembl_havana	8	35.63
ENSDARG00000040076	-0.00679549	-1.17811	-0.592454	173.367	173.367	7.43768	5.02264e-09	2.1367e-07	ENSDARG00000040076	ENSDARG00000040076.8	PYD and CARD domain containing [Source:NCBI gene;Acc:57923]	16	41984032	41990421	-1	NA	pycard	ZFIN	protein_coding	ensembl_havana	8	34.23
ENSDARG00000019808	-0.0124512	-2.15688	-1.08467	173.226	173.226	7.43651	9.22346e-09	3.62418e-07	ENSDARG00000019808	ENSDARG00000019808.11	envoplakin a [Source:ZFIN;Acc:ZDB-GENE-030829-19]	6	23057311	23082678	1	NA	evpla	ZFIN	protein_coding	ensembl	11	35.12
ENSDARG00000045893	-0.0109214	-1.87865	-0.944783	172.015	172.015	7.42639	6.13258e-12	7.70339e-10	ENSDARG00000045893	ENSDARG00000045893.6	potassium channel tetramerization domain containing 15a [Source:NCBI gene;Acc:449991]	25	20357731	20381271	-1	NA	kctd15a	ZFIN	protein_coding	ensembl_havana	6	36.71
ENSDARG00000038574	-0.010305	-1.77082	-0.890562	171.841	171.841	7.42493	8.07974e-10	4.60343e-08	ENSDARG00000038574	ENSDARG00000038574.6	secretogranin II (chromogranin C), b [Source:ZFIN;Acc:ZDB-GENE-061103-160]	2	47581997	47585197	1	NA	scg2b	ZFIN	protein_coding	ensembl_havana	6	46.14
ENSDARG00000011407	0.0313929	5.3574	2.6944	170.656	170.656	7.41495	3.37672e-06	6.05608e-05	ENSDARG00000011407	ENSDARG00000011407.11	collagen, type II, alpha 1b [Source:ZFIN;Acc:ZDB-GENE-050302-9]	11	32007	55224	-1	NA	col2a1b	ZFIN	protein_coding	ensembl	11	46.99
ENSDARG00000040513	-0.024399	-4.1549	-2.08965	170.29	170.29	7.41185	1.49665e-12	2.5812e-10	ENSDARG00000040513	ENSDARG00000040513.6	zgc:92313 [Source:ZFIN;Acc:ZDB-GENE-040718-339]	12	4241458	4249000	-1	NA	zgc:92313	ZFIN	protein_coding	ensembl_havana	6	33.08
ENSDARG00000076043	-0.00901864	-1.53424	-0.771628	170.118	170.118	7.41039	4.84097e-07	1.14985e-05	ENSDARG00000076043	ENSDARG00000076043.4	si:dkeyp-73d8.9 [Source:ZFIN;Acc:ZDB-GENE-070912-685]	2	32642338	32643738	-1	NA	si:dkeyp-73d8.9	ZFIN	protein_coding	ensembl_havana	4	33.05
ENSDARG00000077114	-0.0143345	-2.41559	-1.21496	168.515	168.515	7.39674	6.09012e-11	5.30905e-09	ENSDARG00000077114	ENSDARG00000077114.5	Rho guanine nucleotide exchange factor (GEF) 16 [Source:ZFIN;Acc:ZDB-GENE-081104-446]	8	47099033	47143828	1	NA	arhgef16	ZFIN	protein_coding	ensembl_havana	5	35.59
ENSDARG00000038018	-0.0124836	-2.09466	-1.05357	167.792	167.792	7.39053	1.93792e-07	5.17171e-06	ENSDARG00000038018	ENSDARG00000038018.6	peripherin 2a (retinal degeneration, slow) [Source:ZFIN;Acc:ZDB-GENE-000616-8]	12	34896956	34901874	1	NA	prph2a	ZFIN	protein_coding	ensembl_havana	6	36.59
ENSDARG00000005704	-0.0032075	-0.536045	-0.269626	167.122	167.122	7.38476	3.88387e-06	6.77151e-05	ENSDARG00000005704	ENSDARG00000005704.9	EPS8-like 3b [Source:ZFIN;Acc:ZDB-GENE-040426-1335]	8	25308003	25329967	-1	NA	eps8l3b	ZFIN	protein_coding	ensembl_havana	9	34.3
ENSDARG00000044655	-0.0245923	-4.08802	-2.05631	166.232	166.232	7.37705	2.6112e-11	2.67886e-09	ENSDARG00000044655	ENSDARG00000044655.8	suppression of tumorigenicity 14b [Source:ZFIN;Acc:ZDB-GENE-061103-613]	21	25275693	25295087	-1	NA	st14b	ZFIN	protein_coding	ensembl_havana	8	36.62
ENSDARG00000075161	-0.0250227	-4.15694	-2.09098	166.127	166.127	7.37614	1.00368e-12	1.90615e-10	ENSDARG00000075161	ENSDARG00000075161.4	defensin, beta-like 1 [Source:ZFIN;Acc:ZDB-GENE-070207-1]	21	21741804	21742991	1	NA	defbl1	ZFIN	protein_coding	ensembl_havana	4	34.34
ENSDARG00000105460	2.07151	0.0125874	1.04205	0.00607643	-164.57	-7.36256	5.03485e-11	4.53707e-09	ENSDARG00000105460	ENSDARG00000105460.2	si:ch73-54f23.4 [Source:ZFIN;Acc:ZDB-GENE-160113-43]	16	10397440	10404383	-1	NA	si:ch73-54f23.4	ZFIN	protein_coding	havana	2	38.08
ENSDARG00000037852	0.0050548	0.827819	0.416437	163.769	163.769	7.35552	2.90896e-09	1.35296e-07	ENSDARG00000037852	ENSDARG00000037852.7	zgc:101663 [Source:NCBI gene;Acc:492796]	23	383782	397300	1	NA	zgc:101663	ZFIN	protein_coding	ensembl_havana	7	39.19
ENSDARG00000100660	0.558927	0.00342377	0.281175	0.0061256	-163.249	-7.35093	8.44815e-11	6.87619e-09	ENSDARG00000100660	ENSDARG00000100660.3	si:ch73-252i11.1 [Source:ZFIN;Acc:ZDB-GENE-141210-7]	4	269443	277081	-1	NA	si:ch73-252i11.1	ZFIN	protein_coding	ensembl	3	37.76
ENSDARG00000032571	-0.028474	-4.64355	-2.33601	163.08	163.08	7.34944	3.12478e-11	3.06767e-09	ENSDARG00000032571	ENSDARG00000032571.7	interleukin 20 receptor, alpha [Source:ZFIN;Acc:ZDB-GENE-040724-249]	20	2589414	2609270	1	NA	il20ra	ZFIN	protein_coding	ensembl_havana	7	38.61
ENSDARG00000053480	-0.0223472	-3.63954	-1.83094	162.863	162.863	7.34751	1.6246e-12	2.69971e-10	ENSDARG00000053480	ENSDARG00000053480.7	aquaporin 9b [Source:ZFIN;Acc:ZDB-GENE-070911-1]	7	30371893	30390376	1	NA	aqp9b	ZFIN	protein_coding	ensembl_havana	7	35.66
ENSDARG00000105714	-0.0196611	-3.1997	-1.60968	162.743	162.743	7.34645	2.62124e-08	9.12031e-07	ENSDARG00000105714	ENSDARG00000105714.2	si:cabz01083442.1 [Source:NCBI gene;Acc:101883419]	7	73295890	73299789	1	NA	CABZ01083442.1	Clone-based (Ensembl) gene	protein_coding	havana	2	38.79
ENSDARG00000056743	-0.0186988	-3.02835	-1.52352	161.954	161.954	7.33944	6.1215e-13	1.35593e-10	ENSDARG00000056743	ENSDARG00000056743.5	caveolae associated protein 4b [Source:ZFIN;Acc:ZDB-GENE-041212-87]	24	33697130	33703504	-1	NA	cavin4b	ZFIN	protein_coding	ensembl_havana	5	39.5
ENSDARG00000015266	-0.0189697	-3.07149	-1.54523	161.916	161.916	7.3391	9.36157e-11	7.48429e-09	ENSDARG00000015266	ENSDARG00000015266.7	mab-21-like 2 [Source:NCBI gene;Acc:117234]	1	24076243	24078099	1	NA	mab21l2	ZFIN	protein_coding	ensembl_havana	7	49.6
ENSDARG00000007040	-0.01888	-3.04804	-1.53346	161.443	161.443	7.33488	3.26082e-09	1.49482e-07	ENSDARG00000007040	ENSDARG00000007040.10	transmembrane and immunoglobulin domain containing 1 [Source:ZFIN;Acc:ZDB-GENE-080303-6]	21	39925379	39931400	-1	NA	tmigd1	ZFIN	protein_coding	ensembl	10	32.83
ENSDARG00000014386	-0.0223454	-3.60567	-1.81401	161.36	161.36	7.33414	2.40364e-09	1.15498e-07	ENSDARG00000014386	ENSDARG00000014386.10	UDP-N-acetyl-alpha-D-galactosamine:polypeptide N-acetylgalactosaminyltransferase 6 (GalNAc-T6) [Source:ZFIN;Acc:ZDB-GENE-040426-2272]	23	26763338	26784771	-1	NA	galnt6	ZFIN	protein_coding	ensembl_havana	10	33.29
ENSDARG00000097118	-0.00592399	-0.954883	-0.480403	161.189	161.189	7.33261	2.60703e-10	1.76229e-08	ENSDARG00000097118	ENSDARG00000097118.2		2	342478	344595	-1	NA	CU693494.2	Clone-based (Ensembl) gene	lincRNA	havana	2	36.92
ENSDARG00000099744	-0.00393683	-0.633624	-0.31878	160.948	160.948	7.33045	6.19666e-11	5.38721e-09	ENSDARG00000099744	ENSDARG00000099744.2	growth associated protein 43 [Source:ZFIN;Acc:ZDB-GENE-990415-87]	15	47161917	47176151	1	NA	gap43	ZFIN	protein_coding	ensembl	2	37.38
ENSDARG00000087857	-0.0250355	-4.01951	-2.02227	160.553	160.553	7.3269	1.44306e-11	1.60986e-09	ENSDARG00000087857	ENSDARG00000087857.3	si:ch211-180a12.2 [Source:ZFIN;Acc:ZDB-GENE-121214-236]	12	3998764	4028079	-1	NA	si:ch211-180a12.2	ZFIN	protein_coding	havana	3	36.43
ENSDARG00000069245	-0.0313206	-5.02201	-2.52667	160.342	160.342	7.32501	1.1562e-08	4.3942e-07	ENSDARG00000069245	ENSDARG00000069245.7	matrilin 3a [Source:ZFIN;Acc:ZDB-GENE-040822-21]	20	43760059	43775544	-1	NA	matn3a	ZFIN	protein_coding	ensembl_havana	7	38.18
ENSDARG00000092099	-0.0218224	-3.49833	-1.76008	160.309	160.309	7.32471	2.57123e-07	6.64272e-06	ENSDARG00000092099	ENSDARG00000092099.2	si:ch211-133n4.6 [Source:ZFIN;Acc:ZDB-GENE-060503-571]	19	3186669	3193912	-1	NA	si:ch211-133n4.6	ZFIN	protein_coding	ensembl_havana	2	31.57
ENSDARG00000100792	-0.0190609	-3.04679	-1.53293	159.845	159.845	7.32053	3.29094e-10	2.13152e-08	ENSDARG00000100792	ENSDARG00000100792.3	zgc:154142 [Source:ZFIN;Acc:ZDB-GENE-070615-2]	1	50794669	50838160	-1	NA	zgc:154142	ZFIN	protein_coding	ensembl_havana	3	37.99
ENSDARG00000055591	-0.0163428	-2.6028	-1.30957	159.263	159.263	7.31527	8.76568e-10	4.9413e-08	ENSDARG00000055591	ENSDARG00000055591.7	pipecolic acid oxidase [Source:ZFIN;Acc:ZDB-GENE-110627-2]	15	24150090	24178893	-1	NA	pipox	ZFIN	protein_coding	ensembl_havana	7	36.13
ENSDARG00000021184	9.61483	0.0605704	4.8377	0.00629969	-158.738	-7.3105	0.00365403	0.0229003	ENSDARG00000021184	ENSDARG00000021184.8	RNA binding fox-1 homolog 1, like [Source:NCBI gene;Acc:407613]	16	31900127	31919568	-1	NA	rbfox1l	ZFIN	protein_coding	ensembl_havana	8	34.73
ENSDARG00000100731	0.000907719	0.14408	0.072494	158.728	158.728	7.31041	6.56906e-08	2.00375e-06	ENSDARG00000100731	ENSDARG00000100731.2	zgc:101540 [Source:ZFIN;Acc:ZDB-GENE-041212-67]	25	32294719	32311056	-1	NA	zgc:101540	ZFIN	protein_coding	ensembl_havana	2	38.23
ENSDARG00000062262	2.74193	0.0172905	1.37961	0.00630595	-158.58	-7.30907	1.31729e-11	1.48514e-09	ENSDARG00000062262	ENSDARG00000062262.9	endothelin receptor type Ab [Source:ZFIN;Acc:ZDB-GENE-040426-2364]	23	45694055	45705525	-1	NA	ednrab	ZFIN	protein_coding	ensembl_havana	9	43.26
ENSDARG00000002197	-0.00057762	-0.0915455	-0.0460615	158.487	158.487	7.30822	1.55723e-09	7.98792e-08	ENSDARG00000002197	ENSDARG00000002197.11	phosphorylase, glycogen, liver [Source:ZFIN;Acc:ZDB-GENE-041205-1]	13	36846789	36863039	-1	NA	pygl	ZFIN	protein_coding	ensembl_havana	11	35.07
ENSDARG00000030896	-0.0231758	-3.67255	-1.84786	158.465	158.465	7.30802	9.80014e-14	3.55322e-11	ENSDARG00000030896	ENSDARG00000030896.7	forkhead box Q1a [Source:ZFIN;Acc:ZDB-GENE-070424-74]	2	720779	722170	-1	NA	foxq1a	ZFIN	protein_coding	ensembl_havana	7	50.07
ENSDARG00000079296	-0.0077037	-1.21964	-0.61367	158.318	158.318	7.30668	6.59625e-09	2.70514e-07	ENSDARG00000079296	ENSDARG00000079296.6	glucagon a [Source:ZFIN;Acc:ZDB-GENE-010219-1]	22	11617520	11626018	-1	NA	gcga	ZFIN	protein_coding	ensembl_havana	6	29.93
ENSDARG00000034504	-0.0182918	-2.89469	-1.45649	158.251	158.251	7.30607	8.82725e-12	1.05484e-09	ENSDARG00000034504	ENSDARG00000034504.8	LIM domain only 1 [Source:NCBI gene;Acc:280646]	7	28109364	28148310	-1	NA	lmo1	ZFIN	protein_coding	ensembl_havana	8	38.6
ENSDARG00000090369	0.013929	2.19969	1.10681	157.922	157.922	7.30307	6.53324e-09	2.68275e-07	ENSDARG00000090369	ENSDARG00000090369.6	zgc:86896 [Source:ZFIN;Acc:ZDB-GENE-040625-80]	3	36275633	36286650	1	NA	zgc:86896	ZFIN	protein_coding	ensembl_havana	6	38.09
ENSDARG00000008029	-0.021518	-3.39718	-1.70935	157.877	157.877	7.30265	1.59105e-07	4.35334e-06	ENSDARG00000008029	ENSDARG00000008029.10	meprin A, alpha (PABA peptide hydrolase), tandem duplicate 2 [Source:ZFIN;Acc:ZDB-GENE-041001-208]	20	35484070	35496459	1	NA	mep1a.2	ZFIN	protein_coding	ensembl_havana	10	35.76
ENSDARG00000092810	-0.0188596	-2.97569	-1.49727	157.781	157.781	7.30178	6.79255e-11	5.82333e-09	ENSDARG00000092810	ENSDARG00000092810.2	signal transducing adaptor family member 2a [Source:ZFIN;Acc:ZDB-GENE-030131-5383]	2	49522178	49569304	1	NA	stap2a	ZFIN	protein_coding	ensembl_havana	2	35.41
ENSDARG00000069192	-0.0189215	-2.98211	-1.50052	157.604	157.604	7.30016	1.41036e-10	1.04892e-08	ENSDARG00000069192	ENSDARG00000069192.5	zgc:163030 [Source:ZFIN;Acc:ZDB-GENE-060810-77]	13	33669936	33671694	-1	NA	zgc:163030	ZFIN	protein_coding	ensembl_havana	5	32.69
ENSDARG00000032799	-0.0192143	-3.0221	-1.52066	157.284	157.284	7.29723	3.7355e-10	2.36948e-08	ENSDARG00000032799	ENSDARG00000032799.7	potassium voltage-gated channel, Shal-related subfamily, member 2 [Source:ZFIN;Acc:ZDB-GENE-041210-70]	4	10365857	10562174	1	NA	kcnd2	ZFIN	protein_coding	ensembl_havana	7	35.77
ENSDARG00000101707	0.00328583	0.516008	0.259647	157.04	157.04	7.29499	1.05222e-05	0.000161095	ENSDARG00000101707	ENSDARG00000101707.2	si:ch211-156b7.4 [Source:ZFIN;Acc:ZDB-GENE-141212-376]	3	26342768	26343648	1	NA	si:ch211-156b7.4	ZFIN	protein_coding	havana	2	48.58
ENSDARG00000031372	-0.0232675	-3.65152	-1.83739	156.936	156.936	7.29404	3.84284e-12	5.21744e-10	ENSDARG00000031372	ENSDARG00000031372.8	ephrin-A2a [Source:NCBI gene;Acc:30218]	2	26303627	26444503	1	NA	efna2a	ZFIN	protein_coding	ensembl_havana	8	35.95
ENSDARG00000087012	0.322165	0.00205359	0.162109	0.00637433	-156.879	-7.29351	1.76512e-09	8.82293e-08	ENSDARG00000087012	ENSDARG00000087012.3		3	3046909	3072467	1	NA	BX004816.2	Clone-based (Ensembl) gene	protein_coding	ensembl	3	41.29
ENSDARG00000039669	-0.00383089	-0.599736	-0.301783	156.553	156.553	7.2905	5.19897e-07	1.21969e-05	ENSDARG00000039669	ENSDARG00000039669.8	zgc:100864 [Source:ZFIN;Acc:ZDB-GENE-040801-35]	20	52492192	52525680	1	NA	TSTA3	HGNC Symbol	protein_coding	ensembl_havana	8	36.79
ENSDARG00000073876	-0.0166711	-2.59817	-1.30742	155.849	155.849	7.28401	7.38307e-09	2.98891e-07	ENSDARG00000073876	ENSDARG00000073876.4	si:ch1073-165f9.2 [Source:ZFIN;Acc:ZDB-GENE-141216-228]	11	42474694	42477772	1	NA	si:ch1073-165f9.2	ZFIN	protein_coding	ensembl_havana	4	34.43
ENSDARG00000059342	-0.0269118	-4.1919	-2.10941	155.764	155.764	7.28322	2.8546e-11	2.86411e-09	ENSDARG00000059342	ENSDARG00000059342.7	advillin [Source:ZFIN;Acc:ZDB-GENE-060421-6683]	11	169394	183328	-1	NA	avil	ZFIN	protein_coding	ensembl	7	44.47
ENSDARG00000041361	-0.0149099	-2.31854	-1.16673	155.504	155.504	7.28081	1.07048e-08	4.11503e-07	ENSDARG00000041361	ENSDARG00000041361.8	ttk protein kinase [Source:NCBI gene;Acc:317763]	16	5110455	5143176	-1	NA	ttk	ZFIN	protein_coding	ensembl_havana	8	35.91
ENSDARG00000101959	-0.0228583	-3.53387	-1.77836	154.599	154.599	7.27238	2.5619e-10	1.74375e-08	ENSDARG00000101959	ENSDARG00000101959.3	ETS variant transcription factor 1 [Source:ZFIN;Acc:ZDB-GENE-070104-1]	15	34172371	34214440	-1	NA	etv1	ZFIN	protein_coding	ensembl	3	32.21
ENSDARG00000042357	-0.0245495	-3.77442	-1.89948	153.747	153.747	7.26441	1.92602e-12	3.02718e-10	ENSDARG00000042357	ENSDARG00000042357.4	claudin k [Source:ZFIN;Acc:ZDB-GENE-040801-201]	3	50123507	50127668	-1	NA	cldnk	ZFIN	protein_coding	ensembl_havana	4	39.45
ENSDARG00000001993	0.022607	3.47495	1.74878	153.711	153.711	7.26408	2.40843e-06	4.55232e-05	ENSDARG00000001993	ENSDARG00000001993.9	myosin, heavy chain b [Source:ZFIN;Acc:ZDB-GENE-081124-1]	6	40745437	40756138	-1	NA	myhb	ZFIN	protein_coding	ensembl_havana	9	40.33
ENSDARG00000089429	-0.0204587	-3.1386	-1.57953	153.412	153.412	7.26126	1.50973e-10	1.1099e-08	ENSDARG00000089429	ENSDARG00000089429.4	si:dkey-205h13.2 [Source:ZFIN;Acc:ZDB-GENE-080225-18]	23	26523998	26536055	-1	NA	si:dkey-205h13.2	ZFIN	protein_coding	ensembl_havana	4	32.95
ENSDARG00000087983	-0.0299777	-4.59687	-2.31342	153.343	153.343	7.26062	5.58909e-13	1.29745e-10	ENSDARG00000087983	ENSDARG00000087983.4	immunoglobulin superfamily, member 5a [Source:ZFIN;Acc:ZDB-GENE-091204-182]	10	39028331	39091894	-1	NA	igsf5a	ZFIN	protein_coding	ensembl_havana	4	35.12
ENSDARG00000073870	-0.0313671	-4.80345	-2.41741	153.137	153.137	7.25868	5.77014e-12	7.328e-10	ENSDARG00000073870	ENSDARG00000073870.6	glycerophosphodiester phosphodiesterase domain containing 2 [Source:ZFIN;Acc:ZDB-GENE-081107-62]	14	33219370	33265068	-1	NA	gdpd2	ZFIN	protein_coding	ensembl_havana	6	36.56
ENSDARG00000101051	-0.0184335	-2.8168	-1.41762	152.809	152.809	7.25559	2.02619e-05	0.000281199	ENSDARG00000101051	ENSDARG00000101051.3	cathepsin Bb [Source:ZFIN;Acc:ZDB-GENE-070323-1]	20	52886927	52902720	-1	NA	ctsbb	ZFIN	protein_coding	ensembl_havana	3	34.7
ENSDARG00000033234	-0.00288934	-0.438804	-0.220847	151.87	151.87	7.24669	2.27648e-07	5.94381e-06	ENSDARG00000033234	ENSDARG00000033234.11	stathmin 2a [Source:ZFIN;Acc:ZDB-GENE-041010-85]	16	16165029	16182319	-1	NA	stmn2a	ZFIN	protein_coding	ensembl_havana	11	33.65
ENSDARG00000088835	-0.00249363	-0.378306	-0.1904	151.709	151.709	7.24516	2.19571e-13	6.54731e-11	ENSDARG00000088835	ENSDARG00000088835.4	embryonal Fyn-associated substrate [Source:ZFIN;Acc:ZDB-GENE-030131-1658]	7	24049776	24068953	1	NA	efs	ZFIN	protein_coding	ensembl_havana	4	38.56
ENSDARG00000102888	-0.0259617	-3.93322	-1.97959	151.501	151.501	7.24318	1.7322e-09	8.69784e-08	ENSDARG00000102888	ENSDARG00000102888.3	G protein-coupled receptor 39 [Source:ZFIN;Acc:ZDB-GENE-040426-1395]	9	56422311	56426047	1	NA	gpr39	ZFIN	protein_coding	ensembl	3	53.36
ENSDARG00000105463	-0.00688576	-1.04201	-0.52445	151.329	151.329	7.24154	9.17938e-10	5.12023e-08	ENSDARG00000105463	ENSDARG00000105463.2		11	37297501	37298097	-1	NA	CR352285.1	Clone-based (Ensembl) gene	antisense	havana	2	39.03
ENSDARG00000101128	-0.0207254	-3.12678	-1.57375	150.867	150.867	7.23713	2.18488e-11	2.30831e-09	ENSDARG00000101128	ENSDARG00000101128.2	si:dkey-211f22.5 [Source:ZFIN;Acc:ZDB-GENE-141216-381]	22	20720808	20747062	1	NA	si:dkey-211f22.5	ZFIN	protein_coding	havana	2	36.13
ENSDARG00000029204	-0.0271419	-4.07561	-2.05137	150.159	150.159	7.23035	1.62984e-09	8.30698e-08	ENSDARG00000029204	ENSDARG00000029204.9	tyrosinase-related protein 1a [Source:ZFIN;Acc:ZDB-GENE-070718-2]	7	74084203	74090168	-1	NA	tyrp1a	ZFIN	protein_coding	ensembl	9	50.28
ENSDARG00000086272	-0.0216524	-3.2409	-1.63128	149.679	149.679	7.22573	4.03596e-14	1.83959e-11	ENSDARG00000086272	ENSDARG00000086272.4	si:dkey-4p15.5 [Source:ZFIN;Acc:ZDB-GENE-121214-193]	15	19681718	19688389	1	NA	si:dkey-4p15.5	ZFIN	protein_coding	ensembl_havana	4	32.06
ENSDARG00000036846	-0.0191341	-2.86294	-1.44104	149.625	149.625	7.22521	1.24387e-08	4.69114e-07	ENSDARG00000036846	ENSDARG00000036846.4	ankyrin repeat and sterile alpha motif domain containing 4B [Source:ZFIN;Acc:ZDB-GENE-040704-29]	3	60812851	60827402	-1	NA	anks4b	ZFIN	protein_coding	ensembl	4	38.28
ENSDARG00000096809	-0.0188494	-2.80911	-1.41398	149.029	149.029	7.21945	1.53311e-07	4.20596e-06	ENSDARG00000096809	ENSDARG00000096809.3	si:ch211-168b3.2 [Source:ZFIN;Acc:ZDB-GENE-130603-47]	2	5927255	5933351	1	NA	si:ch211-168b3.2	ZFIN	protein_coding	havana	3	38.94
ENSDARG00000045414	-0.0134544	-2.00395	-1.0087	148.944	148.944	7.21862	7.26812e-11	6.12763e-09	ENSDARG00000045414	ENSDARG00000045414.7	ELOVL fatty acid elongase 2 [Source:ZFIN;Acc:ZDB-GENE-060421-5612]	24	8861272	8887825	-1	NA	elovl2	ZFIN	protein_coding	ensembl_havana	7	38.62
ENSDARG00000058646	-0.016638	-2.46535	-1.24099	148.176	148.176	7.21117	1.00984e-10	7.89704e-09	ENSDARG00000058646	ENSDARG00000058646.7	protein tyrosine phosphatase receptor type Na [Source:ZFIN;Acc:ZDB-GENE-030131-3511]	9	7548533	7619622	1	NA	ptprna	ZFIN	protein_coding	ensembl_havana	7	34.98
ENSDARG00000021351	-0.0178106	-2.63893	-1.32837	148.166	148.166	7.21107	2.69372e-09	1.26577e-07	ENSDARG00000021351	ENSDARG00000021351.10	neurofilament, medium polypeptide a [Source:ZFIN;Acc:ZDB-GENE-050522-205]	21	19013850	19018455	-1	NA	nefma	ZFIN	protein_coding	ensembl_havana	10	44.22
ENSDARG00000100498	-0.0298195	-4.41186	-2.22084	147.952	147.952	7.20899	1.40629e-10	1.04834e-08	ENSDARG00000100498	ENSDARG00000100498.3	myeloid-associated differentiation marker-like [Source:NCBI gene;Acc:100536607]	3	13482542	13489945	1	NA	CABZ01079251.1	Clone-based (Ensembl) gene	protein_coding	ensembl	3	33.4
ENSDARG00000033832	-0.00433522	-0.639182	-0.321758	147.439	147.439	7.20398	3.40548e-05	0.000440792	ENSDARG00000033832	ENSDARG00000033832.8	adenosine monophosphate deaminase 1 (isoform M) [Source:ZFIN;Acc:ZDB-GENE-040426-1906]	8	11080571	11112058	-1	NA	ampd1	ZFIN	protein_coding	ensembl_havana	8	34.07
ENSDARG00000101701	-0.0185971	-2.74171	-1.38015	147.426	147.426	7.20385	1.94108e-10	1.35998e-08	ENSDARG00000101701	ENSDARG00000101701.3	bone morphogenetic protein 5 [Source:ZFIN;Acc:ZDB-GENE-040426-1413]	13	1872767	1906732	1	NA	bmp5	ZFIN	protein_coding	ensembl	3	39.5
ENSDARG00000004232	-0.0293259	-4.32135	-2.17534	147.356	147.356	7.20316	1.02483e-13	3.67395e-11	ENSDARG00000004232	ENSDARG00000004232.9	deltaB [Source:NCBI gene;Acc:30141]	5	36693859	36701760	1	NA	dlb	ZFIN	protein_coding	ensembl_havana	9	38.1
ENSDARG00000104200	-0.0246663	-3.62757	-1.82612	147.066	147.066	7.20032	1.76367e-13	5.642e-11	ENSDARG00000104200	ENSDARG00000104200.3	alpha-2-macroglobulin-like protein 1 [Source:NCBI gene;Acc:407643]	15	17887307	17936128	1	NA	BX901923.2	Clone-based (Ensembl) gene	lincRNA	ensembl_havana	3	38.62
ENSDARG00000013056	0.0132073	1.93195	0.972577	146.278	146.278	7.19257	3.71771e-07	9.1577e-06	ENSDARG00000013056	ENSDARG00000013056.6	inositol-tetrakisphosphate 1-kinase a [Source:NCBI gene;Acc:406290]	20	27049523	27086143	-1	NA	itpk1a	ZFIN	protein_coding	ensembl_havana	6	34.95
ENSDARG00000086112	-0.00536831	-0.784765	-0.395067	146.185	146.185	7.19165	1.45565e-11	1.61264e-09	ENSDARG00000086112	ENSDARG00000086112.4	si:ch211-266i6.3 [Source:ZFIN;Acc:ZDB-GENE-030131-5420]	10	32050906	32058078	1	NA	si:ch211-266i6.3	ZFIN	protein_coding	havana	4	35.97
ENSDARG00000103785	-0.00221798	-0.323789	-0.163004	145.984	145.984	7.18966	4.21457e-07	1.02129e-05	ENSDARG00000103785	ENSDARG00000103785.2	sulfotransferase family 2, cytosolic sulfotransferase 2 [Source:ZFIN;Acc:ZDB-GENE-061117-5]	12	648334	656540	-1	NA	sult2st2	ZFIN	protein_coding	ensembl_havana	2	40.05
ENSDARG00000004748	-0.0178249	-2.6013	-1.30956	145.936	145.936	7.1892	1.11903e-10	8.645e-09	ENSDARG00000004748	ENSDARG00000004748.11	zgc:100868 [Source:ZFIN;Acc:ZDB-GENE-040801-33]	3	39472342	39488639	-1	NA	zgc:100868	ZFIN	protein_coding	ensembl_havana	11	34.29
ENSDARG00000106112	-0.0324856	-4.73716	-2.38482	145.824	145.824	7.18808	2.27839e-12	3.39693e-10	ENSDARG00000106112	ENSDARG00000106112.2	phospholipase A2 inhibitor CNF-like [Source:NCBI gene;Acc:110438015]	16	24705852	24708586	-1	NA	BX005256.1	Clone-based (Ensembl) gene	protein_coding	ensembl	2	33.42
ENSDARG00000074476	-0.0160656	-2.33678	-1.17642	145.452	145.452	7.1844	4.9531e-06	8.33511e-05	ENSDARG00000074476	ENSDARG00000074476.6	odontogenic, ameloblast associated [Source:ZFIN;Acc:ZDB-GENE-090313-260]	1	43958198	43963441	-1	NA	odam	ZFIN	protein_coding	ensembl_havana	6	30.68
ENSDARG00000052207	-0.0290969	-4.22813	-2.12861	145.312	145.312	7.18301	9.38084e-14	3.45535e-11	ENSDARG00000052207	ENSDARG00000052207.7	complement component c3a, duplicate 3 [Source:ZFIN;Acc:ZDB-GENE-990415-37]	1	56274613	56320569	1	NA	c3a.3	ZFIN	protein_coding	ensembl_havana	7	37.73
ENSDARG00000011956	-0.0141702	-2.05469	-1.03443	145.001	145.001	7.17992	4.02387e-09	1.78815e-07	ENSDARG00000011956	ENSDARG00000011956.6	distal-less homeobox 4a [Source:NCBI gene;Acc:30561]	3	34670076	34681421	1	NA	dlx4a	ZFIN	protein_coding	ensembl_havana	6	31.23
ENSDARG00000052215	-0.0266985	-3.86883	-1.94776	144.908	144.908	7.17899	1.68316e-10	1.21225e-08	ENSDARG00000052215	ENSDARG00000052215.5	bloodthirsty-related gene family, member 2 [Source:ZFIN;Acc:ZDB-GENE-060825-228]	3	50127726	50147160	-1	NA	btr02	ZFIN	protein_coding	ensembl_havana	5	32.5
ENSDARG00000090615	-0.00695693	-1.00657	-0.506764	144.686	144.686	7.17678	8.6157e-11	6.97697e-09	ENSDARG00000090615	ENSDARG00000090615.4	CD59 molecule (CD59 blood group) [Source:ZFIN;Acc:ZDB-GENE-030131-7871]	7	38695719	38698664	-1	NA	cd59	ZFIN	protein_coding	ensembl_havana	4	33.88
ENSDARG00000018923	-0.0120319	-1.73903	-0.875531	144.535	144.535	7.17527	8.44965e-08	2.51633e-06	ENSDARG00000018923	ENSDARG00000018923.11	FAT atypical cadherin 2 [Source:ZFIN;Acc:ZDB-GENE-111031-1]	14	26103330	26177156	-1	NA	fat2	ZFIN	protein_coding	ensembl_havana	11	36.27
ENSDARG00000100709	-0.0312015	-4.49402	-2.26261	144.032	144.032	7.17024	4.84194e-12	6.33143e-10	ENSDARG00000100709	ENSDARG00000100709.2	alanine--glyoxylate aminotransferase 2 [Source:ZFIN;Acc:ZDB-GENE-050913-100]	21	11139175	11175010	1	NA	agxt2	ZFIN	protein_coding	ensembl	2	34.8
ENSDARG00000076950	1.60372	0.0111441	0.807432	0.00694892	-143.907	-7.169	2.58864e-13	7.57736e-11	ENSDARG00000076950	ENSDARG00000076950.5	Kell metallo-endopeptidase (Kell blood group) [Source:ZFIN;Acc:ZDB-GENE-110411-118]	16	17263027	17300030	-1	NA	kel	ZFIN	protein_coding	havana	5	35.76
ENSDARG00000111788	-4.14743	-0.0288443	-2.08814	0.00695474	-143.787	-7.16779	3.31218e-10	2.13924e-08	ENSDARG00000111788	ENSDARG00000111788.1		7	60095683	60096318	-1	NA	BX511067.1	Clone-based (Ensembl) gene	protein_coding	ensembl	1	34.91
ENSDARG00000053068	-0.0132632	-1.90666	-0.959963	143.756	143.756	7.16747	7.61182e-06	0.000121249	ENSDARG00000053068	ENSDARG00000053068.5	cytochrome P450, family 8, subfamily B, polypeptide 1 [Source:ZFIN;Acc:ZDB-GENE-040808-53]	2	3435888	3437862	-1	NA	cyp8b1	ZFIN	protein_coding	ensembl_havana	5	44.91
ENSDARG00000089749	-0.033178	-4.76792	-2.40055	143.707	143.707	7.16699	4.81351e-12	6.3271e-10	ENSDARG00000089749	ENSDARG00000089749.4	aquaporin 8b [Source:ZFIN;Acc:ZDB-GENE-080220-47]	3	18572279	18575868	-1	NA	aqp8b	ZFIN	protein_coding	ensembl_havana	4	36.74
ENSDARG00000086658	-0.0124259	-1.78359	-0.898007	143.538	143.538	7.16529	3.74009e-08	1.22769e-06	ENSDARG00000086658	ENSDARG00000086658.4	crystallin, gamma M2d21 [Source:ZFIN;Acc:ZDB-GENE-081105-133]	9	22298246	22299412	-1	NA	crygm2d21	ZFIN	protein_coding	ensembl_havana	4	39.67
ENSDARG00000019532	-0.00888236	-1.27372	-0.641299	143.398	143.398	7.16388	1.25438e-11	1.41922e-09	ENSDARG00000019532	ENSDARG00000019532.10	fatty acid desaturase 2 [Source:NCBI gene;Acc:140615]	25	4133488	4148719	-1	NA	fads2	ZFIN	protein_coding	ensembl_havana	10	33.63
ENSDARG00000062359	-0.449569	-0.00314026	-0.226355	0.00698504	-143.163	-7.16152	2.35495e-14	1.29547e-11	ENSDARG00000062359	ENSDARG00000062359.6	sodium channel, voltage-gated, type III, beta [Source:ZFIN;Acc:ZDB-GENE-070920-2]	15	22133839	22147860	-1	NA	scn3b	ZFIN	protein_coding	ensembl_havana	6	36.59
ENSDARG00000079255	-0.0306316	-4.37502	-2.20283	142.827	142.827	7.15813	9.70356e-11	7.62788e-09	ENSDARG00000079255	ENSDARG00000079255.4	zgc:174935 [Source:ZFIN;Acc:ZDB-GENE-080204-78]	16	17711215	17713859	-1	NA	zgc:174935	ZFIN	protein_coding	ensembl_havana	4	33.16
ENSDARG00000068006	-0.0171712	-2.4489	-1.23304	142.617	142.617	7.156	6.9378e-06	0.000111628	ENSDARG00000068006	ENSDARG00000068006.6	glucokinase (hexokinase 4) [Source:ZFIN;Acc:ZDB-GENE-060825-204]	8	40476811	40490593	1	NA	gck	ZFIN	protein_coding	ensembl_havana	6	34.06
ENSDARG00000039626	-0.0240364	-3.42376	-1.7239	142.44	142.44	7.15422	7.92333e-14	3.08295e-11	ENSDARG00000039626	ENSDARG00000039626.5	neurogranin (protein kinase C substrate, RC3) a [Source:ZFIN;Acc:ZDB-GENE-090710-4]	5	58372164	58382655	1	NA	nrgna	ZFIN	protein_coding	ensembl_havana	5	35.43
ENSDARG00000001760	-0.031071	-4.41831	-2.22469	142.2	142.2	7.15178	2.00076e-13	6.1765e-11	ENSDARG00000001760	ENSDARG00000001760.11	tenascin XBa [Source:ZFIN;Acc:ZDB-GENE-070103-5]	16	16621242	16649764	-1	NA	tnxba	ZFIN	protein_coding	ensembl_havana	11	41.01
ENSDARG00000070038	-0.0196868	-2.79742	-1.40855	142.096	142.096	7.15072	5.54183e-06	9.19967e-05	ENSDARG00000070038	ENSDARG00000070038.5	retinol binding protein 2a, cellular [Source:ZFIN;Acc:ZDB-GENE-020320-2]	15	5803458	5815006	-1	NA	rbp2a	ZFIN	protein_coding	ensembl_havana	5	36.8
ENSDARG00000024488	-0.000100592	-0.0142922	-0.00719639	142.081	142.081	7.15057	2.14464e-06	4.12707e-05	ENSDARG00000024488	ENSDARG00000024488.11	DNA topoisomerase II alpha [Source:ZFIN;Acc:ZDB-GENE-030131-2453]	12	10706772	10740236	1	NA	top2a	ZFIN	protein_coding	ensembl_havana	11	36.02
ENSDARG00000056498	-0.0129106	-1.82436	-0.918634	141.308	141.308	7.14269	9.95488e-09	3.86616e-07	ENSDARG00000056498	ENSDARG00000056498.7	C-reactive protein 2 [Source:ZFIN;Acc:ZDB-GENE-030131-5826]	24	38109799	38113208	-1	NA	crp2	ZFIN	protein_coding	ensembl_havana	7	37.48
ENSDARG00000030478	-0.0086859	-1.22722	-0.617952	141.289	141.289	7.1425	3.59175e-06	6.35246e-05	ENSDARG00000030478	ENSDARG00000030478.9	zgc:66484 [Source:ZFIN;Acc:ZDB-GENE-030131-5768]	9	44897806	44905897	-1	NA	zgc:66484	ZFIN	protein_coding	ensembl_havana	9	34.28
ENSDARG00000061481	-0.0215358	-3.03635	-1.52894	140.991	140.991	7.13946	2.06333e-06	4.01014e-05	ENSDARG00000061481	ENSDARG00000061481.6	wu:fj05g07 [Source:ZFIN;Acc:ZDB-GENE-030131-7307]	24	29758272	29777413	-1	NA	wu:fj05g07	ZFIN	protein_coding	ensembl	6	33.63
ENSDARG00000029305	-0.026709	-3.76394	-1.89532	140.924	140.924	7.13877	2.81041e-11	2.83763e-09	ENSDARG00000029305	ENSDARG00000029305.9	BAR/IMD domain containing adaptor protein 2 like 1a [Source:ZFIN;Acc:ZDB-GENE-031201-1]	12	17815725	17863467	-1	NA	baiap2l1a	ZFIN	protein_coding	ensembl	9	34.61
ENSDARG00000040224	-0.0154025	-2.17012	-1.09276	140.894	140.894	7.13847	5.20795e-15	4.49094e-12	ENSDARG00000040224	ENSDARG00000040224.7	kelch repeat-containing protein [Source:ZFIN;Acc:ZDB-GENE-030131-2126]	7	24881680	24888634	1	NA	krcp	ZFIN	protein_coding	ensembl_havana	7	35.74
ENSDARG00000071173	-0.0230951	-3.25215	-1.63762	140.816	140.816	7.13766	8.68823e-13	1.75447e-10	ENSDARG00000071173	ENSDARG00000071173.6	solute carrier family 12 member 10, tandem duplicate 2 [Source:ZFIN;Acc:ZDB-GENE-060503-425]	7	4332430	4380448	1	NA	slc12a10.2	ZFIN	protein_coding	ensembl_havana	6	39.95
ENSDARG00000055527	-0.0412086	-5.79615	-2.91868	140.654	140.654	7.13601	1.8923e-08	6.82211e-07	ENSDARG00000055527	ENSDARG00000055527.7	calymmin [Source:ZFIN;Acc:ZDB-GENE-000208-9]	12	13118540	13164249	1	NA	cmn	ZFIN	protein_coding	ensembl_havana	7	33.7
ENSDARG00000036186	0.00433709	0.608559	0.306448	140.315	140.315	7.13253	3.28233e-06	5.92677e-05	ENSDARG00000036186	ENSDARG00000036186.9	myelin basic protein a [Source:ZFIN;Acc:ZDB-GENE-030128-2]	19	21814047	21832630	-1	NA	mbpa	ZFIN	protein_coding	ensembl_havana	9	34.07
ENSDARG00000052402	-0.0107037	-1.49826	-0.754482	139.976	139.976	7.12904	1.02883e-09	5.67922e-08	ENSDARG00000052402	ENSDARG00000052402.8	DNA (cytosine-5-)-methyltransferase 3 beta, duplicate a [Source:ZFIN;Acc:ZDB-GENE-050314-4]	8	23355484	23381548	1	NA	dnmt3ba	ZFIN	protein_coding	ensembl_havana	8	35.8
ENSDARG00000015554	-0.019297	-2.69255	-1.35592	139.532	139.532	7.12445	1.35454e-06	2.78927e-05	ENSDARG00000015554	ENSDARG00000015554.7	zic family member 2 (odd-paired homolog, Drosophila), a [Source:ZFIN;Acc:ZDB-GENE-000710-4]	9	31282161	31287010	1	NA	zic2a	ZFIN	protein_coding	ensembl_havana	7	39.34
ENSDARG00000038729	-0.0218655	-3.04837	-1.53512	139.415	139.415	7.12324	7.298e-11	6.12763e-09	ENSDARG00000038729	ENSDARG00000038729.8	S100 calcium binding protein Z [Source:ZFIN;Acc:ZDB-GENE-050522-69]	21	7863243	7882905	-1	NA	s100z	ZFIN	protein_coding	ensembl	8	35.51
ENSDARG00000021383	-0.0193626	-2.69332	-1.35634	139.099	139.099	7.11997	7.39124e-09	2.98891e-07	ENSDARG00000021383	ENSDARG00000021383.8	N-acetylated alpha-linked acidic dipeptidase 2 [Source:ZFIN;Acc:ZDB-GENE-040426-1025]	15	43906043	43942064	1	NA	naalad2	ZFIN	protein_coding	ensembl_havana	8	38.43
ENSDARG00000043281	-0.0261138	-3.62712	-1.82662	138.897	138.897	7.11787	2.40565e-11	2.51655e-09	ENSDARG00000043281	ENSDARG00000043281.6	signal transducing adaptor family member 2b [Source:ZFIN;Acc:ZDB-GENE-040426-2540]	8	18650414	18667693	-1	NA	stap2b	ZFIN	protein_coding	ensembl	6	35.41
ENSDARG00000025089	-0.00309509	-0.426075	-0.214585	137.662	137.662	7.10498	2.40342e-07	6.2395e-06	ENSDARG00000025089	ENSDARG00000025089.9	lysyl oxidase-like 4 [Source:ZFIN;Acc:ZDB-GENE-080722-19]	13	40182487	40238813	-1	NA	loxl4	ZFIN	protein_coding	ensembl_havana	9	34.08
ENSDARG00000061383	-0.0280315	-3.85218	-1.9401	137.423	137.423	7.10248	1.75933e-12	2.83501e-10	ENSDARG00000061383	ENSDARG00000061383.8	serpin peptidase inhibitor, clade F (alpha-2 antiplasmin, pigment epithelium derived factor), member 2b [Source:ZFIN;Acc:ZDB-GENE-061215-114]	15	26540981	26552652	-1	NA	serpinf2b	ZFIN	protein_coding	ensembl_havana	8	34.47
ENSDARG00000076321	-0.0278403	-3.81082	-1.91933	136.882	136.882	7.09679	7.79109e-15	5.78099e-12	ENSDARG00000076321	ENSDARG00000076321.6	collagen, type XXVIII, alpha 2a [Source:ZFIN;Acc:ZDB-GENE-030131-4444]	9	48297412	48371379	-1	NA	col28a2a	ZFIN	protein_coding	ensembl_havana	6	36.85
ENSDARG00000073814	-0.0299736	-4.09206	-2.06102	136.522	136.522	7.09299	3.61599e-12	5.03807e-10	ENSDARG00000073814	ENSDARG00000073814.5	paired box 1b [Source:ZFIN;Acc:ZDB-GENE-060503-372]	20	48694056	48701593	-1	NA	pax1b	ZFIN	protein_coding	ensembl_havana	5	33.82
ENSDARG00000005518	-0.0350379	-4.75494	-2.39499	135.708	135.708	7.08437	8.89956e-13	1.78585e-10	ENSDARG00000005518	ENSDARG00000005518.9	solute carrier family 5 member 9 [Source:NCBI gene;Acc:564815]	8	15254564	15268932	1	NA	slc5a9	ZFIN	protein_coding	ensembl_havana	9	34.04
ENSDARG00000090063	-0.0109377	-1.48422	-0.747579	135.698	135.698	7.08425	3.15582e-06	5.74385e-05	ENSDARG00000090063	ENSDARG00000090063.3	fatty acid 2-hydroxylase [Source:ZFIN;Acc:ZDB-GENE-031219-4]	25	13558992	13614863	-1	NA	fa2h	ZFIN	protein_coding	ensembl_havana	3	35.28
ENSDARG00000079964	-0.0313105	-4.2478	-2.13955	135.667	135.667	7.08392	1.19509e-11	1.36024e-09	ENSDARG00000079964	ENSDARG00000079964.4	distal-less homeobox 2a [Source:NCBI gene;Acc:30574]	9	3397407	3400729	-1	NA	dlx2a	ZFIN	protein_coding	ensembl	4	36.92
ENSDARG00000022176	0.00146611	0.197998	0.0997322	135.05	135.05	7.07735	8.68262e-07	1.89615e-05	ENSDARG00000022176	ENSDARG00000022176.10	zgc:110372 [Source:ZFIN;Acc:ZDB-GENE-050417-297]	16	50434668	50824469	1	NA	IGLON5	HGNC Symbol	protein_coding	ensembl_havana	10	36.46
ENSDARG00000004695	-0.0318987	-4.30618	-2.16904	134.995	134.995	7.07677	6.84861e-15	5.46279e-12	ENSDARG00000004695	ENSDARG00000004695.11	SIX homeobox 4a [Source:ZFIN;Acc:ZDB-GENE-010201-2]	13	31636732	31647323	-1	NA	six4a	ZFIN	protein_coding	ensembl_havana	11	38.37
ENSDARG00000002192	-0.0202327	-2.72929	-1.37476	134.895	134.895	7.07569	7.31135e-10	4.20317e-08	ENSDARG00000002192	ENSDARG00000002192.11	asporin (LRR class 1) [Source:ZFIN;Acc:ZDB-GENE-041105-7]	22	10479965	10487490	-1	NA	aspn	ZFIN	protein_coding	ensembl_havana	11	34.07
ENSDARG00000040198	-0.023042	-3.09665	-1.55984	134.391	134.391	7.0703	5.16068e-13	1.24376e-10	ENSDARG00000040198	ENSDARG00000040198.9	follistatin-like 5 [Source:ZFIN;Acc:ZDB-GENE-070127-1]	14	47000351	47391084	-1	NA	fstl5	ZFIN	protein_coding	ensembl_havana	9	35.98
ENSDARG00000104742	-0.0305996	-4.10605	-2.06832	134.186	134.186	7.06809	1.43476e-09	7.44349e-08	ENSDARG00000104742	ENSDARG00000104742.2	hepatic nuclear factor 4, beta [Source:ZFIN;Acc:ZDB-GENE-030131-2730]	7	69019851	69047484	1	NA	hnf4b	ZFIN	protein_coding	ensembl	2	35.92
ENSDARG00000044261	-0.0282134	-3.78356	-1.90589	134.105	134.105	7.06722	3.56182e-11	3.38224e-09	ENSDARG00000044261	ENSDARG00000044261.8	si:ch211-243g18.2 [Source:ZFIN;Acc:ZDB-GENE-030131-2830]	10	9550419	9571012	1	NA	si:ch211-243g18.2	ZFIN	protein_coding	ensembl_havana	8	35.67
ENSDARG00000091150	-0.00331913	-0.444854	-0.224086	134.027	134.027	7.06638	1.79403e-06	3.5465e-05	ENSDARG00000091150	ENSDARG00000091150.4	marker of proliferation Ki-67 [Source:ZFIN;Acc:ZDB-GENE-030131-9771]	12	10366617	10381282	-1	NA	mki67	ZFIN	protein_coding	ensembl_havana	4	37.62
ENSDARG00000040065	1.3218	0.00988045	0.665839	0.00747501	-133.779	-7.06371	2.12707e-13	6.46345e-11	ENSDARG00000040065	ENSDARG00000040065.7	gap junction protein, alpha 5a [Source:ZFIN;Acc:ZDB-GENE-040407-3]	9	30464641	30477311	1	NA	gja5a	ZFIN	protein_coding	ensembl_havana	7	35.56
ENSDARG00000013063	-0.022546	-3.00576	-1.51415	133.316	133.316	7.05871	1.00152e-12	1.90615e-10	ENSDARG00000013063	ENSDARG00000013063.11	3-oxoacid CoA transferase 1a [Source:ZFIN;Acc:ZDB-GENE-040723-3]	8	31716872	31818916	1	NA	oxct1a	ZFIN	protein_coding	ensembl_havana	11	34.67
ENSDARG00000093402	-0.0139235	-1.85356	-0.93374	133.125	133.125	7.05663	2.56838e-08	8.95591e-07	ENSDARG00000093402	ENSDARG00000093402.4	si:dkey-286j17.4 [Source:ZFIN;Acc:ZDB-GENE-130530-2]	22	9632831	9736050	-1	NA	si:dkey-286j17.4	ZFIN	protein_coding	ensembl_havana	4	35.09
ENSDARG00000074749	-0.00352072	-0.466793	-0.235157	132.584	132.584	7.05077	2.10082e-07	5.53498e-06	ENSDARG00000074749	ENSDARG00000074749.5	ATP-binding cassette, sub-family A (ABC1), member 12 [Source:ZFIN;Acc:ZDB-GENE-030131-9790]	9	40685613	40765868	-1	NA	abca12	ZFIN	protein_coding	havana	5	34.1
ENSDARG00000074809	-0.0291739	-3.86769	-1.94843	132.574	132.574	7.05065	6.80969e-12	8.42132e-10	ENSDARG00000074809	ENSDARG00000074809.4	zgc:194392 [Source:ZFIN;Acc:ZDB-GENE-030131-4774]	17	30700627	30702411	-1	NA	zgc:194392	ZFIN	protein_coding	ensembl_havana	4	31.99
ENSDARG00000055656	-0.0312708	-4.09326	-2.06227	130.897	130.897	7.03229	3.11124e-10	2.04254e-08	ENSDARG00000055656	ENSDARG00000055656.4	PDZ domain containing 3b [Source:ZFIN;Acc:ZDB-GENE-081022-151]	5	30680804	30697908	1	NA	pdzd3b	ZFIN	protein_coding	ensembl_havana	4	34.36
ENSDARG00000027419	-0.0177761	-2.32424	-1.17101	130.751	130.751	7.03068	1.5929e-10	1.163e-08	ENSDARG00000027419	ENSDARG00000027419.11	glutamate decarboxylase 1b [Source:ZFIN;Acc:ZDB-GENE-030909-3]	6	3827751	3863452	1	NA	gad1b	ZFIN	protein_coding	ensembl_havana	11	34.33
ENSDARG00000016301	-0.00781513	-1.0163	-0.512058	130.043	130.043	7.02284	8.81916e-07	1.91809e-05	ENSDARG00000016301	ENSDARG00000016301.7	zgc:65894 [Source:ZFIN;Acc:ZDB-GENE-030131-7741]	1	56217388	56223913	-1	NA	zgc:65894	ZFIN	protein_coding	ensembl_havana	7	39.32
ENSDARG00000044685	-0.0116536	-1.51444	-0.763048	129.955	129.955	7.02187	1.51556e-06	3.07997e-05	ENSDARG00000044685	ENSDARG00000044685.7	nuclear receptor subfamily 0, group B, member 2a [Source:ZFIN;Acc:ZDB-GENE-080403-1]	16	54875530	54880550	1	NA	nr0b2a	ZFIN	protein_coding	ensembl_havana	7	34.79
ENSDARG00000041787	-0.02755	-3.57766	-1.80261	129.861	129.861	7.02082	2.00815e-12	3.11029e-10	ENSDARG00000041787	ENSDARG00000041787.6	connexin 32.3 [Source:ZFIN;Acc:ZDB-GENE-030131-1337]	20	40753518	40755614	-1	NA	cx32.3	ZFIN	protein_coding	ensembl_havana	6	34.91
ENSDARG00000105522	-0.0131528	-1.69943	-0.85629	129.206	129.206	7.01353	5.77711e-09	2.40632e-07	ENSDARG00000105522	ENSDARG00000105522.2	si:ch211-196f2.3 [Source:ZFIN;Acc:ZDB-GENE-160728-62]	7	26100024	26110819	1	NA	si:ch211-196f2.3	ZFIN	protein_coding	havana	2	34.8
ENSDARG00000069608	0.466151	0.00361264	0.234882	0.00774992	-129.034	-7.0116	2.17104e-13	6.53482e-11	ENSDARG00000069608	ENSDARG00000069608.5	palm2 and akap2 fusion [Source:ZFIN;Acc:ZDB-GENE-050208-62]	10	4874542	4911001	1	NA	palm2akap2	ZFIN	protein_coding	ensembl	5	36.68
ENSDARG00000099923	-0.0301385	-3.87765	-1.95389	128.661	128.661	7.00743	1.70774e-09	8.60778e-08	ENSDARG00000099923	ENSDARG00000099923.4	zgc:154054 [Source:ZFIN;Acc:ZDB-GENE-061103-283]	14	48862987	48921546	1	NA	zgc:154054	ZFIN	protein_coding	ensembl_havana	4	37
ENSDARG00000070913	-0.0251841	-3.22075	-1.62297	127.888	127.888	6.99874	1.2043e-09	6.45787e-08	ENSDARG00000070913	ENSDARG00000070913.5	SRY-box transcription factor 2 [Source:NCBI gene;Acc:378723]	22	37347896	37349967	-1	NA	sox2	ZFIN	protein_coding	ensembl_havana	5	44.4
ENSDARG00000006522	-0.0296232	-3.77366	-1.90164	127.388	127.388	6.99309	2.65879e-12	3.92738e-10	ENSDARG00000006522	ENSDARG00000006522.11	otopetrin 2 [Source:ZFIN;Acc:ZDB-GENE-050104-2]	3	56905103	56918442	1	NA	otop2	ZFIN	protein_coding	ensembl_havana	11	36.12
ENSDARG00000045447	-0.0132886	-1.69099	-0.852138	127.251	127.251	6.99153	3.54944e-10	2.27407e-08	ENSDARG00000045447	ENSDARG00000045447.6	solute carrier family 35 member G2b [Source:ZFIN;Acc:ZDB-GENE-050320-142]	24	3413854	3419998	-1	NA	slc35g2b	ZFIN	protein_coding	ensembl_havana	6	38.55
ENSDARG00000005526	-0.0314122	-3.98552	-2.00846	126.878	126.878	6.9873	2.45908e-09	1.17984e-07	ENSDARG00000005526	ENSDARG00000005526.12	immunoglobulin like and fibronectin type III domain containing 1, tandem duplicate 1 [Source:ZFIN;Acc:ZDB-GENE-050327-30]	6	46878889	46941245	-1	NA	igfn1.1	ZFIN	protein_coding	ensembl	12	35.91
ENSDARG00000043923	0.0132118	1.67172	0.842468	126.533	126.533	6.98337	1.68974e-08	6.21248e-07	ENSDARG00000043923	ENSDARG00000043923.8	SRY-box transcription factor 9b [Source:ZFIN;Acc:ZDB-GENE-001103-2]	3	62521041	62527696	-1	NA	sox9b	ZFIN	protein_coding	ensembl_havana	8	46.94
ENSDARG00000070830	-0.033236	-4.19238	-2.11281	126.14	126.14	6.97888	8.89823e-11	7.16937e-09	ENSDARG00000070830	ENSDARG00000070830.6	zgc:136858 [Source:ZFIN;Acc:ZDB-GENE-060421-6632]	25	20027175	20049449	-1	NA	zgc:136858	ZFIN	protein_coding	ensembl_havana	6	38.95
ENSDARG00000042027	-0.0244505	-3.06593	-1.54519	125.393	125.393	6.97031	2.49235e-09	1.19222e-07	ENSDARG00000042027	ENSDARG00000042027.7	paired related homeobox 1b [Source:ZFIN;Acc:ZDB-GENE-030131-9033]	20	34511678	34521041	1	NA	prrx1b	ZFIN	protein_coding	ensembl_havana	7	34.29
ENSDARG00000104672	0.00946439	7.55856e-05	0.00476999	0.00798631	-125.214	-6.96825	3.09234e-12	4.38507e-10	ENSDARG00000104672	ENSDARG00000104672.2	NACHT, LRR and PYD domains-containing protein 3-like [Source:NCBI gene;Acc:100535428]	KN149880.1	4887	50623	1	NA	CABZ01074397.1	Clone-based (Ensembl) gene	protein_coding	ensembl	2	43.03
ENSDARG00000078898	-0.0371936	-4.638	-2.33759	124.699	124.699	6.9623	1.71056e-12	2.77042e-10	ENSDARG00000078898	ENSDARG00000078898.3	protocadherin 7a [Source:ZFIN;Acc:ZDB-GENE-120206-1]	1	15137901	15203357	1	NA	pcdh7a	ZFIN	protein_coding	ensembl	3	36.9
ENSDARG00000060682	-0.0295938	-3.66996	-1.84977	124.011	124.011	6.95432	1.41978e-09	7.3898e-08	ENSDARG00000060682	ENSDARG00000060682.8	anterior gradient 1 [Source:ZFIN;Acc:ZDB-GENE-030131-7249]	9	45591239	45603009	-1	NA	agr1	ZFIN	protein_coding	ensembl_havana	8	33.31
ENSDARG00000093304	-0.0283545	-3.49295	-1.76065	123.189	123.189	6.94472	5.05939e-10	3.08854e-08	ENSDARG00000093304	ENSDARG00000093304.3	si:dkey-221j11.3 [Source:ZFIN;Acc:ZDB-GENE-090313-247]	13	42544009	42551434	1	NA	si:dkey-221j11.3	ZFIN	protein_coding	havana	3	32.82
ENSDARG00000054122	-0.0154523	-1.90215	-0.9588	123.098	123.098	6.94366	3.18919e-08	1.08249e-06	ENSDARG00000054122	ENSDARG00000054122.5	transmembrane protein 30B [Source:ZFIN;Acc:ZDB-GENE-040704-17]	17	28102487	28111225	1	NA	tmem30b	ZFIN	protein_coding	ensembl_havana	5	32.36
ENSDARG00000059775	-0.0242539	-2.98087	-1.50256	122.903	122.903	6.94137	1.70612e-08	6.25696e-07	ENSDARG00000059775	ENSDARG00000059775.7	solute carrier family 32 member 1 [Source:ZFIN;Acc:ZDB-GENE-061201-1]	6	60142619	60147517	-1	NA	slc32a1	ZFIN	protein_coding	ensembl	7	44.99
ENSDARG00000030980	-0.0209176	-2.56306	-1.29199	122.531	122.531	6.937	8.80033e-08	2.60951e-06	ENSDARG00000030980	ENSDARG00000030980.8	cysteine and glycine-rich protein 1b [Source:ZFIN;Acc:ZDB-GENE-070112-252]	6	54838269	54845622	-1	NA	csrp1b	ZFIN	protein_coding	ensembl	8	30.27
ENSDARG00000067701	-0.0217548	-2.65823	-1.33999	122.19	122.19	6.93299	6.38111e-10	3.74257e-08	ENSDARG00000067701	ENSDARG00000067701.5	myozenin 3a [Source:ZFIN;Acc:ZDB-GENE-111012-4]	14	923522	933630	1	NA	myoz3a	ZFIN	protein_coding	ensembl_havana	5	37.32
ENSDARG00000105822	-0.0134815	-1.64264	-0.828061	121.844	121.844	6.92889	1.60052e-12	2.69971e-10	ENSDARG00000105822	ENSDARG00000105822.2		4	74564192	74565834	1	NA	CABZ01117780.1	Clone-based (Ensembl) gene	lincRNA	havana	2	34.63
ENSDARG00000038009	-0.0404974	-4.93397	-2.48724	121.834	121.834	6.92878	2.73388e-13	7.84778e-11	ENSDARG00000038009	ENSDARG00000038009.8	GTPase IMAP family member 4-like [Source:NCBI gene;Acc:798736]	3	29664357	29671653	1	NA	CT573429.1	Clone-based (Ensembl) gene	antisense	havana	8	32.92
ENSDARG00000013057	-0.0198299	-2.41163	-1.21573	121.616	121.616	6.92619	1.0055e-06	2.14592e-05	ENSDARG00000013057	ENSDARG00000013057.8	homeobox B5a [Source:NCBI gene;Acc:30317]	3	23707691	23710095	1	NA	hoxb5a	ZFIN	protein_coding	ensembl_havana	8	41
ENSDARG00000041150	-0.000120344	-0.0145912	-0.0073558	121.246	121.246	6.92179	5.79398e-06	9.5704e-05	ENSDARG00000041150	ENSDARG00000041150.9	solute carrier family 17 member 6b [Source:NCBI gene;Acc:100149756]	7	32811907	32833255	-1	NA	slc17a6b	ZFIN	protein_coding	ensembl_havana	9	36.28
ENSDARG00000030872	-0.0388489	-4.69938	-2.36912	120.966	120.966	6.91845	1.61964e-12	2.69971e-10	ENSDARG00000030872	ENSDARG00000030872.7	cholesteryl ester transfer protein, plasma [Source:ZFIN;Acc:ZDB-GENE-041114-54]	18	17611627	17621826	1	NA	cetp	ZFIN	protein_coding	ensembl_havana	7	31.9
ENSDARG00000095807	-0.0105873	-1.27718	-0.643883	120.633	120.633	6.91448	3.3236e-08	1.11507e-06	ENSDARG00000095807	ENSDARG00000095807.2	haptoglobin [Source:ZFIN;Acc:ZDB-GENE-030131-1259]	8	50143194	50147948	-1	NA	hp	ZFIN	protein_coding	havana	2	34.78
ENSDARG00000027088	0.00620817	0.74849	0.377349	120.565	120.565	6.91367	4.69475e-09	2.01331e-07	ENSDARG00000027088	ENSDARG00000027088.7	prostaglandin D2 synthase b, tandem duplicate 1 [Source:ZFIN;Acc:ZDB-GENE-030131-8436]	24	17027310	17029374	-1	NA	ptgdsb.1	ZFIN	protein_coding	ensembl_havana	7	37.29
ENSDARG00000025495	-0.0365852	-4.39908	-2.21783	120.242	120.242	6.9098	4.05108e-10	2.54437e-08	ENSDARG00000025495	ENSDARG00000025495.6	nescient helix loop helix 2 [Source:ZFIN;Acc:ZDB-GENE-040426-1809]	9	32978302	32981660	1	NA	nhlh2	ZFIN	protein_coding	ensembl_havana	6	36.11
ENSDARG00000018687	0.62412	0.00520313	0.314661	0.00833676	-119.951	-6.9063	5.82796e-14	2.5128e-11	ENSDARG00000018687	ENSDARG00000018687.12	integrin, alpha 2b [Source:ZFIN;Acc:ZDB-GENE-051031-1]	3	21350509	21382491	-1	NA	itga2b	ZFIN	protein_coding	ensembl_havana	12	34.35
ENSDARG00000078918	-0.0391962	-4.68866	-2.36393	119.62	119.62	6.90232	4.26958e-13	1.04789e-10	ENSDARG00000078918	ENSDARG00000078918.6	catechol-O-methyltransferase domain containing 1 [Source:ZFIN;Acc:ZDB-GENE-030131-1072]	13	17672527	17685345	1	NA	comtd1	ZFIN	protein_coding	ensembl_havana	6	35.69
ENSDARG00000060622	-0.018981	-2.25976	-1.13937	119.053	119.053	6.89547	6.3975e-09	2.63039e-07	ENSDARG00000060622	ENSDARG00000060622.7	si:ch73-14h1.2 [Source:ZFIN;Acc:ZDB-GENE-070912-263]	2	20539402	20555743	1	NA	si:ch73-14h1.2	ZFIN	protein_coding	havana	7	42.1
ENSDARG00000012341	-0.0285851	-3.39331	-1.71095	118.709	118.709	6.89129	2.54058e-07	6.57418e-06	ENSDARG00000012341	ENSDARG00000012341.8	calpain 9 [Source:ZFIN;Acc:ZDB-GENE-010724-2]	1	53881844	53907092	-1	NA	capn9	ZFIN	protein_coding	ensembl_havana	8	36.75
ENSDARG00000053569	-0.017108	-2.02555	-1.02133	118.398	118.398	6.8875	4.92394e-06	8.29041e-05	ENSDARG00000053569	ENSDARG00000053569.5	SRY-box transcription factor 3 [Source:NCBI gene;Acc:30529]	14	32742701	32744464	-1	NA	sox3	ZFIN	protein_coding	ensembl_havana	5	46.37
ENSDARG00000052039	-0.000117666	-0.0138998	-0.00700875	118.129	118.129	6.88422	5.95718e-10	3.54608e-08	ENSDARG00000052039	ENSDARG00000052039.9	caspase b [Source:ZFIN;Acc:ZDB-GENE-020812-1]	1	58050905	58064738	-1	NA	caspb	ZFIN	protein_coding	ensembl_havana	9	39.37
ENSDARG00000011989	-0.0324163	-3.82876	-1.93059	118.112	118.112	6.88401	3.39959e-11	3.28206e-09	ENSDARG00000011989	ENSDARG00000011989.8	cone-rod homeobox [Source:ZFIN;Acc:ZDB-GENE-010403-1]	5	36932718	36936443	1	NA	crx	ZFIN	protein_coding	ensembl_havana	8	40.98
ENSDARG00000040274	-0.0281762	-3.3168	-1.67249	117.716	117.716	6.87917	1.62662e-10	1.18136e-08	ENSDARG00000040274	ENSDARG00000040274.6	secretory carrier membrane protein 5b [Source:ZFIN;Acc:ZDB-GENE-120215-76]	18	50089000	50100149	1	NA	scamp5b	ZFIN	protein_coding	ensembl_havana	6	35.19
ENSDARG00000037496	-0.0368971	-4.33595	-2.18642	117.515	117.515	6.8767	1.26997e-09	6.75326e-08	ENSDARG00000037496	ENSDARG00000037496.8	glutamate receptor, ionotropic, AMPA 4a [Source:ZFIN;Acc:ZDB-GENE-020125-7]	15	44499187	44810137	-1	NA	gria4a	ZFIN	protein_coding	ensembl_havana	8	37.65
ENSDARG00000023031	-0.0442364	-5.16871	-2.60647	116.843	116.843	6.86842	4.8992e-12	6.38016e-10	ENSDARG00000023031	ENSDARG00000023031.7	homeobox A2b [Source:NCBI gene;Acc:30325]	16	20926673	20929183	1	NA	hoxa2b	ZFIN	protein_coding	ensembl_havana	7	43.45
ENSDARG00000044807	-0.00518697	-0.60606	-0.305624	116.843	116.843	6.86842	1.78256e-10	1.26952e-08	ENSDARG00000044807	ENSDARG00000044807.6	deoxycytidine kinase [Source:ZFIN;Acc:ZDB-GENE-041024-3]	21	5974590	5986172	1	NA	dck	ZFIN	protein_coding	ensembl_havana	6	36.59
ENSDARG00000090618	-0.0357666	-4.17618	-2.10597	116.762	116.762	6.86743	2.06596e-10	1.43923e-08	ENSDARG00000090618	ENSDARG00000090618.4	MAM and LDL receptor class A domain containing 1 [Source:ZFIN;Acc:ZDB-GENE-140106-257]	7	41632928	41693004	-1	NA	malrd1	ZFIN	protein_coding	ensembl_havana	4	37.63
ENSDARG00000018757	-0.0350749	-4.08933	-2.0622	116.589	116.589	6.86528	3.19001e-10	2.07715e-08	ENSDARG00000018757	ENSDARG00000018757.9	Kruppel-like factor 5 like [Source:ZFIN;Acc:ZDB-GENE-060312-34]	21	38128877	38153824	-1	NA	klf5l	ZFIN	protein_coding	ensembl_havana	9	35.1
ENSDARG00000068589	-0.0487079	-5.67293	-2.86082	116.468	116.468	6.86379	4.56211e-10	2.8298e-08	ENSDARG00000068589	ENSDARG00000068589.5	vimentin-related 1 [Source:ZFIN;Acc:ZDB-GENE-130530-722]	21	547098	551014	-1	NA	vimr1	ZFIN	protein_coding	ensembl	5	38.55
ENSDARG00000111240	-0.0257196	-2.9896	-1.50766	116.238	116.238	6.86094	7.10602e-11	6.02991e-09	ENSDARG00000111240	ENSDARG00000111240.1	dehydrogenase/reductase (SDR family) member 13a, tandem duplicate 2 [Source:ZFIN;Acc:ZDB-GENE-040912-69]	10	36784756	36793412	-1	NA	dhrs13a.2	ZFIN	protein_coding	ensembl	1	38.44
ENSDARG00000103503	-0.00319191	-0.370063	-0.186627	115.938	115.938	6.8572	5.88456e-06	9.69778e-05	ENSDARG00000103503	ENSDARG00000103503.2	diacylglycerol O-acyltransferase 1a [Source:ZFIN;Acc:ZDB-GENE-030131-4600]	19	1370504	1393308	1	NA	dgat1a	ZFIN	protein_coding	ensembl	2	30.93
ENSDARG00000042032	-0.035202	-4.07744	-2.05632	115.83	115.83	6.85586	2.8474e-10	1.9046e-08	ENSDARG00000042032	ENSDARG00000042032.6	POU class 3 homeobox 3a [Source:NCBI gene;Acc:30386]	9	6658594	6661666	-1	NA	pou3f3a	ZFIN	protein_coding	ensembl_havana	6	46.63
ENSDARG00000015537	-0.0217155	-2.5083	-1.26501	115.507	115.507	6.85184	1.64212e-08	6.05004e-07	ENSDARG00000015537	ENSDARG00000015537.11	glutamate decarboxylase 2 [Source:ZFIN;Acc:ZDB-GENE-030909-9]	24	6133147	6158933	-1	NA	gad2	ZFIN	protein_coding	ensembl_havana	11	36.03
ENSDARG00000069737	-0.022798	-2.63041	-1.3266	115.379	115.379	6.85024	1.93862e-07	5.17171e-06	ENSDARG00000069737	ENSDARG00000069737.4	POU class 4 homeobox 2 [Source:ZFIN;Acc:ZDB-GENE-040401-1]	1	36436936	36440301	1	NA	pou4f2	ZFIN	protein_coding	ensembl_havana	4	44.24
ENSDARG00000037917	-0.0313818	-3.61721	-1.82429	115.264	115.264	6.8488	5.19687e-10	3.15231e-08	ENSDARG00000037917	ENSDARG00000037917.7	integrin, alpha 3a [Source:ZFIN;Acc:ZDB-GENE-090805-3]	3	34846201	34917041	1	NA	itga3a	ZFIN	protein_coding	ensembl_havana	7	34.78
ENSDARG00000069415	-0.0212428	-2.44792	-1.23458	115.235	115.235	6.84844	1.15697e-12	2.12151e-10	ENSDARG00000069415	ENSDARG00000069415.6	collagen, type XVII, alpha 1a [Source:ZFIN;Acc:ZDB-GENE-090313-107]	1	49568335	49605854	1	NA	col17a1a	ZFIN	protein_coding	ensembl_havana	6	33.89
ENSDARG00000036237	-0.0122574	-1.4063	-0.709278	114.731	114.731	6.84211	5.24069e-06	8.78202e-05	ENSDARG00000036237	ENSDARG00000036237.5	solute carrier family 27 member 2a [Source:ZFIN;Acc:ZDB-GENE-050706-104]	18	62932	73844	1	NA	slc27a2a	ZFIN	protein_coding	ensembl_havana	5	47.11
ENSDARG00000014420	0.0160791	1.84332	0.929702	114.641	114.641	6.84098	9.29848e-06	0.000144018	ENSDARG00000014420	ENSDARG00000014420.10	ELAV like neuron-specific RNA binding protein 3 [Source:ZFIN;Acc:ZDB-GENE-980526-76]	3	46800190	46818001	-1	NA	elavl3	ZFIN	protein_coding	ensembl_havana	10	37.68
ENSDARG00000027236	-0.0138922	-1.58917	-0.801533	114.393	114.393	6.83786	1.1526e-07	3.29525e-06	ENSDARG00000027236	ENSDARG00000027236.9	retinoschisin 1a [Source:ZFIN;Acc:ZDB-GENE-040801-171]	11	30244356	30252098	1	NA	rs1a	ZFIN	protein_coding	ensembl_havana	9	35.45
ENSDARG00000103002	-0.0273593	-3.12736	-1.57736	114.307	114.307	6.83677	2.12012e-09	1.0359e-07	ENSDARG00000103002	ENSDARG00000103002.3	neuroplastin a [Source:ZFIN;Acc:ZDB-GENE-030804-7]	25	29315924	29363934	-1	NA	nptna	ZFIN	protein_coding	ensembl	3	35.29
ENSDARG00000035907	-0.0102686	-1.17364	-0.591954	114.293	114.293	6.8366	1.12898e-09	6.1435e-08	ENSDARG00000035907	ENSDARG00000035907.7	family with sequence similarity 49 member A, like [Source:ZFIN;Acc:ZDB-GENE-040801-125]	19	30633453	30684874	1	NA	fam49al	ZFIN	protein_coding	ensembl_havana	7	35.26
ENSDARG00000058206	0.0026752	0.305256	0.153965	114.106	114.106	6.83423	5.40665e-07	1.26284e-05	ENSDARG00000058206	ENSDARG00000058206.6	si:ch211-153b23.5 [Source:ZFIN;Acc:ZDB-GENE-030131-9744]	14	11457500	11461002	1	NA	si:ch211-153b23.5	ZFIN	protein_coding	ensembl_havana	6	34.06
ENSDARG00000097693	-0.0519273	-5.91807	-2.985	113.968	113.968	6.83249	2.98628e-16	6.73079e-13	ENSDARG00000097693	ENSDARG00000097693.3	si:ch211-248a14.8 [Source:ZFIN;Acc:ZDB-GENE-131126-33]	17	20173882	20189395	1	NA	si:ch211-248a14.8	ZFIN	protein_coding	ensembl_havana	3	36.82
ENSDARG00000039577	-0.0287833	-3.27211	-1.65045	113.681	113.681	6.82884	8.16232e-08	2.43617e-06	ENSDARG00000039577	ENSDARG00000039577.9	protein tyrosine kinase 2 beta, b [Source:ZFIN;Acc:ZDB-GENE-020507-1]	20	19827379	19864131	-1	NA	ptk2bb	ZFIN	protein_coding	ensembl_havana	9	35.91
ENSDARG00000070000	-0.0348878	-3.96015	-1.99752	113.511	113.511	6.82669	2.12981e-12	3.25229e-10	ENSDARG00000070000	ENSDARG00000070000.6	thioredoxin interacting protein b [Source:ZFIN;Acc:ZDB-GENE-040917-1]	16	42869054	42872572	-1	NA	txnipb	ZFIN	protein_coding	ensembl_havana	6	38.62
ENSDARG00000068387	-0.0409291	-4.62855	-2.33474	113.087	113.087	6.82129	7.51122e-08	2.26088e-06	ENSDARG00000068387	ENSDARG00000068387.5	solute carrier family 6 member 18 [Source:ZFIN;Acc:ZDB-GENE-080219-9]	19	645872	657439	-1	NA	slc6a18	ZFIN	protein_coding	ensembl_havana	5	41.01
ENSDARG00000103117	-0.0290067	-3.27448	-1.65174	112.887	112.887	6.81873	9.64303e-11	7.61561e-09	ENSDARG00000103117	ENSDARG00000103117.2	transmembrane serine protease 4a [Source:ZFIN;Acc:ZDB-GENE-061103-631]	15	12429206	12459335	1	NA	tmprss4a	ZFIN	protein_coding	ensembl_havana	2	32.18
ENSDARG00000058039	-0.0391131	-4.39989	-2.2195	112.491	112.491	6.81367	2.74934e-12	4.0055e-10	ENSDARG00000058039	ENSDARG00000058039.6	basic helix-loop-helix family, member e22 [Source:ZFIN;Acc:ZDB-GENE-040426-1411]	24	24461341	24463346	1	NA	bhlhe22	ZFIN	protein_coding	ensembl_havana	6	47.26
ENSDARG00000007906	-0.0398274	-4.46829	-2.25406	112.191	112.191	6.80982	1.2313e-09	6.58054e-08	ENSDARG00000007906	ENSDARG00000007906.10	low density lipoprotein receptor-related protein 2b [Source:ZFIN;Acc:ZDB-GENE-111115-1]	12	16132612	16229402	1	NA	lrp2b	ZFIN	protein_coding	ensembl_havana	10	36.44
ENSDARG00000057035	0.015418	1.72777	0.871594	112.062	112.062	6.80815	5.46483e-06	9.10501e-05	ENSDARG00000057035	ENSDARG00000057035.7	stomatin (EPB72)-like 3b [Source:ZFIN;Acc:ZDB-GENE-050417-366]	10	24641229	24648231	-1	NA	stoml3b	ZFIN	protein_coding	ensembl_havana	7	32.34
ENSDARG00000036671	-0.00515398	-0.576987	-0.291071	111.95	111.95	6.80671	1.75543e-05	0.000249371	ENSDARG00000036671	ENSDARG00000036671.8	troponin I4b, tandem duplicate 2 [Source:ZFIN;Acc:ZDB-GENE-040625-81]	25	20089986	20099773	1	NA	tnni4b.2	ZFIN	protein_coding	ensembl_havana	8	33.67
ENSDARG00000104181	-0.0294416	-3.29392	-1.66168	111.88	111.88	6.8058	9.06957e-08	2.67939e-06	ENSDARG00000104181	ENSDARG00000104181.2	thymosin beta 1 [Source:ZFIN;Acc:ZDB-GENE-030131-8575]	14	12066695	12071679	-1	NA	tmsb1	ZFIN	protein_coding	ensembl_havana	2	36.43
ENSDARG00000009438	-0.0433857	-4.85323	-2.44831	111.862	111.862	6.80558	3.56439e-13	9.24596e-11	ENSDARG00000009438	ENSDARG00000009438.8	myogenin [Source:ZFIN;Acc:ZDB-GENE-980526-265]	11	22592935	22605981	-1	NA	myog	ZFIN	protein_coding	ensembl_havana	8	40.12
ENSDARG00000097239	-0.0205176	-2.29303	-1.15678	111.759	111.759	6.80425	3.992e-08	1.29698e-06	ENSDARG00000097239	ENSDARG00000097239.2	si:ch73-31d8.2 [Source:ZFIN;Acc:ZDB-GENE-030131-8387]	16	48753664	48756697	1	NA	si:ch73-31d8.2	ZFIN	protein_coding	havana	2	31.61
ENSDARG00000059729	0.0144786	1.61707	0.815772	111.687	111.687	6.80332	4.53114e-07	1.08536e-05	ENSDARG00000059729	ENSDARG00000059729.6	SEC14-like lipid binding 8 [Source:ZFIN;Acc:ZDB-GENE-060526-180]	5	13427826	13469307	1	NA	sec14l8	ZFIN	protein_coding	ensembl_havana	6	34.38
ENSDARG00000037425	0.0845973	9.44618	4.76539	111.66	111.66	6.80297	1.64505e-06	3.28661e-05	ENSDARG00000037425	ENSDARG00000037425.5	S100 calcium binding protein A10a [Source:ZFIN;Acc:ZDB-GENE-041010-35]	19	8506178	8608414	1	NA	s100a10a	ZFIN	protein_coding	ensembl_havana	5	37.3
ENSDARG00000071644	-0.00942481	-1.04702	-0.528221	111.092	111.092	6.79561	1.03403e-08	3.99899e-07	ENSDARG00000071644	ENSDARG00000071644.7	si:dkey-19a16.7 [Source:ZFIN;Acc:ZDB-GENE-060503-903]	22	6487048	6499077	-1	NA	si:dkey-19a16.7	ZFIN	protein_coding	ensembl_havana	7	33.14
ENSDARG00000002779	-0.0517413	-5.74346	-2.8976	111.003	111.003	6.79446	2.16058e-11	2.29022e-09	ENSDARG00000002779	ENSDARG00000002779.8	pancreatic and duodenal homeobox 1 [Source:ZFIN;Acc:ZDB-GENE-990415-122]	24	21684189	21686706	1	NA	pdx1	ZFIN	protein_coding	ensembl_havana	8	38.24
ENSDARG00000036045	-0.0312001	-3.45733	-1.74427	110.812	110.812	6.79197	1.26213e-07	3.54486e-06	ENSDARG00000036045	ENSDARG00000036045.5	proenkephalin b [Source:ZFIN;Acc:ZDB-GENE-030729-3]	7	58686860	58696086	1	NA	penkb	ZFIN	protein_coding	ensembl_havana	5	36.1
ENSDARG00000057323	-0.0255399	-2.83006	-1.4278	110.81	110.81	6.79194	6.90361e-10	4.00485e-08	ENSDARG00000057323	ENSDARG00000057323.8	E2F transcription factor 8 [Source:NCBI gene;Acc:565952]	7	16576246	16598212	-1	NA	e2f8	ZFIN	protein_coding	ensembl_havana	8	37.43
ENSDARG00000079544	-0.0194982	-2.15554	-1.08752	110.551	110.551	6.78856	3.15164e-09	1.45103e-07	ENSDARG00000079544	ENSDARG00000079544.6	si:ch1073-464p5.5 [Source:ZFIN;Acc:ZDB-GENE-091116-35]	3	1015867	1029876	1	NA	si:ch1073-464p5.5	ZFIN	protein_coding	ensembl_havana	6	38.51
ENSDARG00000037191	-0.0369052	-4.07732	-2.05711	110.481	110.481	6.78765	6.10845e-17	2.22577e-13	ENSDARG00000037191	ENSDARG00000037191.7	transthyretin (prealbumin, amyloidosis type I) [Source:ZFIN;Acc:ZDB-GENE-040927-14]	20	6142433	6157942	1	NA	ttr	ZFIN	protein_coding	ensembl_havana	7	39.46
ENSDARG00000070229	-0.0391013	-4.31821	-2.17866	110.437	110.437	6.78707	1.71934e-10	1.22998e-08	ENSDARG00000070229	ENSDARG00000070229.5	zgc:158258 [Source:ZFIN;Acc:ZDB-GENE-070112-2272]	11	37683278	37693019	-1	NA	zgc:158258	ZFIN	protein_coding	ensembl_havana	5	36.77
ENSDARG00000070078	-0.0375663	-4.14752	-2.09254	110.405	110.405	6.78667	1.94367e-10	1.35998e-08	ENSDARG00000070078	ENSDARG00000070078.6	ATP-binding cassette, sub-family B (MDR/TAP), member 11b [Source:ZFIN;Acc:ZDB-GENE-050517-14]	11	13223625	13272085	1	NA	abcb11b	ZFIN	protein_coding	ensembl_havana	6	36.19
ENSDARG00000055395	-0.0441167	-4.86984	-2.45698	110.385	110.385	6.7864	7.86039e-12	9.49976e-10	ENSDARG00000055395	ENSDARG00000055395.6	forkhead box Q1b [Source:ZFIN;Acc:ZDB-GENE-040426-2090]	20	26683933	26685395	1	NA	foxq1b	ZFIN	protein_coding	ensembl_havana	6	46.75
ENSDARG00000040606	-0.000655325	-0.0720716	-0.0363635	109.978	109.978	6.78108	1.60036e-06	3.2131e-05	ENSDARG00000040606	ENSDARG00000040606.8	transcription factor AP-2 gamma (activating enhancer binding protein 2 gamma) [Source:ZFIN;Acc:ZDB-GENE-041212-61]	6	56141852	56179707	1	NA	tfap2c	ZFIN	protein_coding	ensembl_havana	8	34.96
ENSDARG00000068716	-0.0250715	-2.75637	-1.39072	109.941	109.941	6.78058	5.32898e-10	3.2202e-08	ENSDARG00000068716	ENSDARG00000068716.7	CUE domain containing 1a [Source:ZFIN;Acc:ZDB-GENE-061027-344]	10	37137464	37167451	1	NA	cuedc1a	ZFIN	protein_coding	ensembl_havana	7	38.92
ENSDARG00000069265	-0.0327709	-3.59866	-1.81571	109.812	109.812	6.7789	1.52641e-06	3.09217e-05	ENSDARG00000069265	ENSDARG00000069265.6	matrilin 3b [Source:ZFIN;Acc:ZDB-GENE-050221-9]	13	32627444	32635885	-1	NA	matn3b	ZFIN	protein_coding	ensembl_havana	6	35.16
ENSDARG00000038066	0.0231785	2.5385	1.28084	109.52	109.52	6.77504	4.97884e-09	2.12373e-07	ENSDARG00000038066	ENSDARG00000038066.9	karyopherin alpha 2 (RAG cohort 1, importin alpha 1) [Source:ZFIN;Acc:ZDB-GENE-040718-22]	3	25369965	25377163	-1	NA	kpna2	ZFIN	protein_coding	ensembl_havana	9	35.82
ENSDARG00000021787	-0.00264957	-0.290141	-0.146395	109.505	109.505	6.77485	4.67339e-09	2.00685e-07	ENSDARG00000021787	ENSDARG00000021787.10	ATP-binding cassette, sub-family B (MDR/TAP), member 5 [Source:ZFIN;Acc:ZDB-GENE-030131-6414]	16	19537038	19568795	-1	NA	abcb5	ZFIN	protein_coding	ensembl_havana	10	32.48
ENSDARG00000079543	-0.0417378	-4.56218	-2.30196	109.306	109.306	6.77223	3.13099e-16	6.73079e-13	ENSDARG00000079543	ENSDARG00000079543.5	dihydropyrimidinase [Source:ZFIN;Acc:ZDB-GENE-070508-1]	16	44298902	44325688	1	NA	dpys	ZFIN	protein_coding	ensembl_havana	5	34.69
ENSDARG00000037708	0.0426486	4.65146	2.34705	109.065	109.065	6.76904	1.48635e-05	0.000217241	ENSDARG00000037708	ENSDARG00000037708.8	exosome component 10 [Source:ZFIN;Acc:ZDB-GENE-040426-781]	23	14771979	14803801	1	NA	exosc10	ZFIN	protein_coding	ensembl_havana	8	35.17
ENSDARG00000014953	2.14204	0.0196943	1.08087	0.00919418	-108.764	-6.76506	3.40488e-11	3.28206e-09	ENSDARG00000014953	ENSDARG00000014953.10	cornichon family AMPA receptor auxiliary protein 3 [Source:ZFIN;Acc:ZDB-GENE-041001-180]	20	36233873	36298140	1	NA	cnih3	ZFIN	protein_coding	ensembl_havana	10	35.03
ENSDARG00000096834	-0.0356782	-3.87431	-1.955	108.59	108.59	6.76275	1.36299e-10	1.02807e-08	ENSDARG00000096834	ENSDARG00000096834.2	si:ch211-155k24.9 [Source:ZFIN;Acc:ZDB-GENE-131127-51]	19	20191887	20199167	-1	NA	si:ch211-155k24.9	ZFIN	protein_coding	havana	2	30.9
ENSDARG00000055305	-0.0310098	-3.3636	-1.6973	108.469	108.469	6.76114	1.17454e-09	6.33019e-08	ENSDARG00000055305	ENSDARG00000055305.7	ret proto-oncogene receptor tyrosine kinase [Source:ZFIN;Acc:ZDB-GENE-980526-307]	13	25584556	25632756	-1	NA	ret	ZFIN	protein_coding	ensembl_havana	7	33.18
ENSDARG00000053130	-0.024298	-2.62592	-1.32511	108.072	108.072	6.75584	4.02629e-09	1.78815e-07	ENSDARG00000053130	ENSDARG00000053130.5	Purkinje cell protein 4a [Source:ZFIN;Acc:ZDB-GENE-031118-105]	10	38969429	39011514	-1	NA	pcp4a	ZFIN	protein_coding	ensembl_havana	5	38.11
ENSDARG00000068760	0.0367747	3.9471	1.99194	107.332	107.332	6.74594	1.22007e-05	0.000182844	ENSDARG00000068760	ENSDARG00000068760.6	tankyrase 1 binding protein 1 [Source:NCBI gene;Acc:497601]	5	6515741	6567464	-1	NA	tnks1bp1	ZFIN	protein_coding	ensembl	6	34.91
ENSDARG00000000503	0.0447788	4.8034	2.42409	107.27	107.27	6.7451	1.44354e-05	0.000211856	ENSDARG00000000503	ENSDARG00000000503.15	syntaxin 1B [Source:ZFIN;Acc:ZDB-GENE-000330-4]	19	5158306	5254699	-1	NA	stx1b	ZFIN	protein_coding	ensembl_havana	15	35.3
ENSDARG00000038205	-0.0421159	-4.50907	-2.27559	107.063	107.063	6.74232	1.98015e-14	1.12819e-11	ENSDARG00000038205	ENSDARG00000038205.7	hairy-related 2 [Source:ZFIN;Acc:ZDB-GENE-980526-274]	11	41966117	41966854	-1	NA	her2	ZFIN	protein_coding	ensembl	7	42.01
ENSDARG00000103991	2.19723	0.0206457	1.10894	0.00939623	-106.426	-6.7337	9.46941e-09	3.70259e-07	ENSDARG00000103991	ENSDARG00000103991.2	SEC14-like lipid binding 1 [Source:NCBI gene;Acc:394073]	KN149880.1	51895	63327	-1	NA	sec14l1	ZFIN	protein_coding	ensembl	2	36.66
ENSDARG00000042128	-0.020615	-2.18096	-1.10079	105.795	105.795	6.72513	4.34546e-07	1.05035e-05	ENSDARG00000042128	ENSDARG00000042128.9	protein kinase C and casein kinase substrate in neurons 1b [Source:NCBI gene;Acc:619246]	6	54187643	54271549	1	NA	pacsin1b	ZFIN	protein_coding	ensembl_havana	9	36.35
ENSDARG00000024894	2.69455	0.0254804	1.36002	0.00945627	-105.75	-6.72451	3.92435e-08	1.28158e-06	ENSDARG00000024894	ENSDARG00000024894.8	T-box transcription factor 5a [Source:NCBI gene;Acc:30071]	5	72264192	72289648	-1	NA	tbx5a	ZFIN	protein_coding	ensembl_havana	8	36.06
ENSDARG00000028148	-0.0133608	-1.41136	-0.71236	105.635	105.635	6.72294	4.28913e-08	1.38371e-06	ENSDARG00000028148	ENSDARG00000028148.10	paired box 2a [Source:NCBI gene;Acc:30425]	13	29770837	29805529	1	NA	pax2a	ZFIN	protein_coding	ensembl_havana	10	37.75
ENSDARG00000060893	-0.034763	-3.67023	-1.8525	105.578	105.578	6.72217	1.32288e-09	6.99961e-08	ENSDARG00000060893	ENSDARG00000060893.7	collagen, type VIII, alpha 2 [Source:ZFIN;Acc:ZDB-GENE-060503-488]	19	35496282	35596207	-1	NA	col8a2	ZFIN	protein_coding	ensembl_havana	7	37.81
ENSDARG00000101892	-0.0334679	-3.53163	-1.78255	105.523	105.523	6.72141	8.96119e-11	7.20191e-09	ENSDARG00000101892	ENSDARG00000101892.3	INO80 complex subunit E [Source:ZFIN;Acc:ZDB-GENE-040426-1818]	16	10422836	10428899	1	NA	ino80e	ZFIN	protein_coding	ensembl_havana	3	36.92
ENSDARG00000003977	-0.046037	-4.85056	-2.4483	105.362	105.362	6.71921	1.03485e-12	1.95372e-10	ENSDARG00000003977	ENSDARG00000003977.12	zgc:153896 [Source:ZFIN;Acc:ZDB-GENE-060825-119]	20	25879826	25887231	1	NA	zgc:153896	ZFIN	protein_coding	ensembl_havana	12	31.3
ENSDARG00000104213	-0.0407781	-4.27369	-2.15723	104.804	104.804	6.71154	3.36376e-09	1.53759e-07	ENSDARG00000104213	ENSDARG00000104213.2	si:dkey-283b1.6 [Source:ZFIN;Acc:ZDB-GENE-120215-112]	3	33389023	33395233	-1	NA	si:dkey-283b1.6	ZFIN	protein_coding	havana	2	33.2
ENSDARG00000070846	1.04015	0.00993125	0.525039	0.00954793	-104.735	-6.7106	5.97604e-13	1.35593e-10	ENSDARG00000070846	ENSDARG00000070846.8	DAZ associated protein 1 [Source:ZFIN;Acc:ZDB-GENE-070212-1]	11	5880562	5925517	1	NA	dazap1	ZFIN	protein_coding	ensembl_havana	8	37.42
ENSDARG00000104722	-0.0391022	-4.08919	-2.06415	104.577	104.577	6.70842	3.78491e-12	5.18289e-10	ENSDARG00000104722	ENSDARG00000104722.3	myosin, light chain 2a, regulatory, cardiac, slow [Source:ZFIN;Acc:ZDB-GENE-120917-2]	5	1589458	1611199	1	NA	myl2a	ZFIN	protein_coding	ensembl	3	35.42
ENSDARG00000040683	-0.036482	-3.81051	-1.9235	104.449	104.449	6.70666	2.82388e-06	5.21514e-05	ENSDARG00000040683	ENSDARG00000040683.8	si:ch73-40a17.3 [Source:ZFIN;Acc:ZDB-GENE-030131-5797]	2	283764	293793	-1	NA	MEP1B	HGNC Symbol	protein_coding	ensembl_havana	8	45.64
ENSDARG00000019601	-0.0127502	-1.32156	-0.667154	103.65	103.65	6.69558	3.50119e-06	6.23376e-05	ENSDARG00000019601	ENSDARG00000019601.12	collagen, type XII, alpha 1b [Source:ZFIN;Acc:ZDB-GENE-120215-116]	20	49451764	49681850	-1	NA	col12a1b	ZFIN	protein_coding	ensembl_havana	12	36.56
ENSDARG00000002507	-0.0460139	-4.7673	-2.40665	103.605	103.605	6.69496	7.56181e-11	6.31589e-09	ENSDARG00000002507	ENSDARG00000002507.12	integrin, alpha 10 [Source:ZFIN;Acc:ZDB-GENE-100922-54]	16	14276364	14353567	-1	NA	itga10	ZFIN	protein_coding	ensembl_havana	12	35.55
ENSDARG00000044528	-0.000141532	-0.0146494	-0.00739549	103.506	103.506	6.69357	1.6437e-05	0.000236007	ENSDARG00000044528	ENSDARG00000044528.7	solute carrier family 15 member 1b [Source:ZFIN;Acc:ZDB-GENE-030131-4661]	6	12556427	12588044	-1	NA	slc15a1b	ZFIN	protein_coding	ensembl_havana	7	35.71
ENSDARG00000042379	-0.0385797	-3.98832	-2.01345	103.379	103.379	6.6918	8.25889e-07	1.81855e-05	ENSDARG00000042379	ENSDARG00000042379.6	zgc:103681 [Source:ZFIN;Acc:ZDB-GENE-041010-17]	15	16873690	16884912	-1	NA	zgc:103681	ZFIN	protein_coding	ensembl_havana	6	32.87
ENSDARG00000020084	0.00119039	0.123	0.0620952	103.327	103.327	6.69108	3.91435e-05	0.000496784	ENSDARG00000020084	ENSDARG00000020084.9	thyroglobulin [Source:ZFIN;Acc:ZDB-GENE-030519-1]	16	31530762	31598771	-1	NA	tg	ZFIN	protein_coding	ensembl_havana	9	34.34
ENSDARG00000094526	-0.0366941	-3.77732	-1.90701	102.941	102.941	6.68567	8.29596e-09	3.31278e-07	ENSDARG00000094526	ENSDARG00000094526.4	kinase suppressor of ras 2 [Source:ZFIN;Acc:ZDB-GENE-030131-8047]	5	12272632	12525441	-1	NA	ksr2	ZFIN	protein_coding	ensembl_havana	4	36.48
ENSDARG00000020946	-0.0392145	-4.03596	-2.03759	102.92	102.92	6.68538	1.90298e-12	3.00576e-10	ENSDARG00000020946	ENSDARG00000020946.7	activator of transcription and developmental regulator AUTS2 b [Source:ZFIN;Acc:ZDB-GENE-131127-20]	15	20004766	20024205	-1	NA	auts2b	ZFIN	protein_coding	ensembl_havana	7	37.6
ENSDARG00000058133	-0.0381704	-3.92376	-1.98097	102.796	102.796	6.68364	1.89681e-09	9.39748e-08	ENSDARG00000058133	ENSDARG00000058133.6	forkhead box D2 [Source:ZFIN;Acc:ZDB-GENE-980605-6]	8	19674369	19676640	1	NA	foxd2	ZFIN	protein_coding	ensembl_havana	6	43.57
ENSDARG00000089645	-0.0256205	-2.62891	-1.32726	102.61	102.61	6.68102	5.87906e-09	2.43924e-07	ENSDARG00000089645	ENSDARG00000089645.3	si:ch1073-406l10.2 [Source:ZFIN;Acc:ZDB-GENE-141212-315]	24	33288455	33291784	-1	NA	si:ch1073-406l10.2	ZFIN	protein_coding	ensembl_havana	3	27.99
ENSDARG00000020212	-0.0392444	-4.02504	-2.03214	102.563	102.563	6.68037	1.43584e-08	5.35185e-07	ENSDARG00000020212	ENSDARG00000020212.10	solute carrier family 1 member 1 [Source:ZFIN;Acc:ZDB-GENE-040718-414]	7	69496293	69521481	-1	NA	slc1a1	ZFIN	protein_coding	ensembl_havana	10	36.42
ENSDARG00000059276	-0.0491892	-5.03945	-2.54432	102.45	102.45	6.67878	6.53556e-14	2.7081e-11	ENSDARG00000059276	ENSDARG00000059276.4	homeobox D4a [Source:NCBI gene;Acc:30329]	9	1948465	1951144	-1	NA	hoxd4a	ZFIN	protein_coding	ensembl_havana	4	38.73
ENSDARG00000053481	-0.041096	-4.20524	-2.12317	102.327	102.327	6.67705	4.90351e-09	2.0944e-07	ENSDARG00000053481	ENSDARG00000053481.6	ectonucleoside triphosphate diphosphohydrolase 5a [Source:ZFIN;Acc:ZDB-GENE-100419-1]	17	45030407	45040813	-1	NA	entpd5a	ZFIN	protein_coding	ensembl_havana	6	39.32
ENSDARG00000008772	-0.0408314	-4.17522	-2.10802	102.255	102.255	6.67603	9.38293e-11	7.48429e-09	ENSDARG00000008772	ENSDARG00000008772.9	calcium channel, voltage-dependent, gamma subunit 1a [Source:ZFIN;Acc:ZDB-GENE-030131-732]	6	21470261	21492752	-1	NA	cacng1a	ZFIN	protein_coding	ensembl	9	41.35
ENSDARG00000026236	-0.0535651	-5.45745	-2.75551	101.884	101.884	6.67079	3.37698e-13	8.87224e-11	ENSDARG00000026236	ENSDARG00000026236.9	zgc:56585 [Source:ZFIN;Acc:ZDB-GENE-040426-1084]	21	34835811	34844316	-1	NA	zgc:56585	ZFIN	protein_coding	ensembl_havana	9	34.87
ENSDARG00000016022	-0.035114	-3.5735	-1.80431	101.768	101.768	6.66915	9.34819e-09	3.66417e-07	ENSDARG00000016022	ENSDARG00000016022.5	zic family member 5 (odd-paired homolog, Drosophila) [Source:ZFIN;Acc:ZDB-GENE-040622-1]	9	31274108	31314324	-1	NA	zic5	ZFIN	protein_coding	ensembl_havana	5	37.11
ENSDARG00000003523	-0.0561217	-5.70543	-2.88077	101.662	101.662	6.66763	2.05268e-11	2.1904e-09	ENSDARG00000003523	ENSDARG00000003523.11	intelectin 3 [Source:ZFIN;Acc:ZDB-GENE-090527-4]	14	16345003	16352209	1	NA	itln3	ZFIN	protein_coding	ensembl_havana	11	33.01
ENSDARG00000009949	-0.0384503	-3.8994	-1.96892	101.414	101.414	6.66411	5.1846e-13	1.24376e-10	ENSDARG00000009949	ENSDARG00000009949.9	fibronectin type III domain containing 4b [Source:ZFIN;Acc:ZDB-GENE-120711-3]	17	5846202	5928942	1	NA	fndc4b	ZFIN	protein_coding	ensembl	9	37.21
ENSDARG00000030449	-0.00335232	-0.339803	-0.171578	101.364	101.364	6.66339	2.10528e-07	5.54216e-06	ENSDARG00000030449	ENSDARG00000030449.6	cellular retinoic acid binding protein 2, b [Source:ZFIN;Acc:ZDB-GENE-050208-52]	19	8973042	8980038	1	NA	crabp2b	ZFIN	protein_coding	ensembl_havana	6	36.82
ENSDARG00000038378	-0.0341767	-3.46323	-1.7487	101.333	101.333	6.66296	1.37174e-09	7.18862e-08	ENSDARG00000038378	ENSDARG00000038378.8	S-antigen; retina and pineal gland (arrestin) b [Source:ZFIN;Acc:ZDB-GENE-050913-98]	15	45640906	45663081	1	NA	sagb	ZFIN	protein_coding	ensembl_havana	8	38.27
ENSDARG00000007663	-0.0238062	-2.40994	-1.21687	101.231	101.231	6.66151	1.14857e-09	6.22177e-08	ENSDARG00000007663	ENSDARG00000007663.9	amphiphysin [Source:ZFIN;Acc:ZDB-GENE-040426-1711]	2	31891335	31937005	-1	NA	amph	ZFIN	protein_coding	ensembl_havana	9	35.58
ENSDARG00000044935	-0.0456387	-4.61981	-2.33272	101.226	101.226	6.66143	1.04546e-14	6.94925e-12	ENSDARG00000044935	ENSDARG00000044935.6	4-hydroxyphenylpyruvate dioxygenase b [Source:ZFIN;Acc:ZDB-GENE-040808-62]	8	34731982	34742234	1	NA	hpdb	ZFIN	protein_coding	ensembl	6	34.09
ENSDARG00000038386	-0.0432874	-4.38103	-2.21216	101.208	101.208	6.66118	1.47012e-12	2.54922e-10	ENSDARG00000038386	ENSDARG00000038386.5	achaete-scute family bHLH transcription factor 1a [Source:NCBI gene;Acc:30466]	4	17417111	17419193	1	NA	ascl1a	ZFIN	protein_coding	ensembl_havana	5	44.5
ENSDARG00000024829	-0.026601	-2.6885	-1.35755	101.068	101.068	6.65918	3.64783e-05	0.000468172	ENSDARG00000024829	ENSDARG00000024829.11	tenascin N [Source:ZFIN;Acc:ZDB-GENE-990415-262]	2	35509418	35567110	-1	NA	tnn	ZFIN	protein_coding	ensembl_havana	11	35.35
ENSDARG00000052765	-0.0276414	-2.7923	-1.40997	101.019	101.019	6.65848	5.63723e-09	2.36038e-07	ENSDARG00000052765	ENSDARG00000052765.8	glutamate receptor, ionotropic, AMPA 2b [Source:ZFIN;Acc:ZDB-GENE-020125-4]	14	35748206	35813662	1	NA	gria2b	ZFIN	protein_coding	ensembl_havana	8	36.05
ENSDARG00000043796	-0.0325455	-3.28676	-1.65965	100.99	100.99	6.65806	4.58422e-07	1.09726e-05	ENSDARG00000043796	ENSDARG00000043796.5	membrane-spanning 4-domains, subfamily A, member 17A.7 [Source:ZFIN;Acc:ZDB-GENE-080829-2]	4	76705830	76718322	1	NA	ms4a17a.7	ZFIN	protein_coding	ensembl_havana	5	35.79
ENSDARG00000102414	-0.0390412	-3.93714	-1.98809	100.846	100.846	6.65601	1.36125e-09	7.17884e-08	ENSDARG00000102414	ENSDARG00000102414.2	myosin, heavy polypeptide 1.1, skeletal muscle [Source:ZFIN;Acc:ZDB-GENE-000322-5]	22	268352	278328	-1	NA	myhz1.1	ZFIN	protein_coding	ensembl	2	40.84
ENSDARG00000005058	0.0336059	3.38837	1.71099	100.826	100.826	6.65573	7.46069e-09	3.01317e-07	ENSDARG00000005058	ENSDARG00000005058.11	non-SMC condensin I complex, subunit D2 [Source:ZFIN;Acc:ZDB-GENE-050506-59]	2	44749201	44777679	-1	NA	ncapd2	ZFIN	protein_coding	ensembl_havana	11	38.16
ENSDARG00000020609	-0.00253105	-0.254582	-0.128556	100.583	100.583	6.65225	6.47124e-07	1.47796e-05	ENSDARG00000020609	ENSDARG00000020609.12	synaptosome associated protein 25a [Source:NCBI gene;Acc:30712]	20	34913069	34956230	1	NA	snap25a	ZFIN	protein_coding	ensembl_havana	12	35.34
ENSDARG00000101076	-0.0096906	-0.973901	-0.491796	100.5	100.5	6.65105	8.48505e-08	2.52306e-06	ENSDARG00000101076	ENSDARG00000101076.4	iroquois homeobox 3a [Source:ZFIN;Acc:ZDB-GENE-991119-5]	7	36035432	36048078	1	NA	irx3a	ZFIN	protein_coding	ensembl_havana	4	36.36
ENSDARG00000104664	-0.0434256	-4.35776	-2.20059	100.35	100.35	6.6489	1.53969e-09	7.91068e-08	ENSDARG00000104664	ENSDARG00000104664.2	doublecortin-like kinase 1b [Source:ZFIN;Acc:ZDB-GENE-080516-7]	15	32821392	32891268	1	NA	dclk1b	ZFIN	protein_coding	ensembl_havana	2	34.9
ENSDARG00000002479	-0.042698	-4.28266	-2.16268	100.301	100.301	6.64819	4.34627e-12	5.80218e-10	ENSDARG00000002479	ENSDARG00000002479.8	excision repair cross-complementation group 6-like [Source:NCBI gene;Acc:100005291]	5	23913585	23926519	1	NA	ercc6l	ZFIN	protein_coding	ensembl_havana	8	36.55
ENSDARG00000103322	-0.0429069	-4.30297	-2.17294	100.286	100.286	6.64798	5.91986e-10	3.53045e-08	ENSDARG00000103322	ENSDARG00000103322.2	si:ch73-347e22.8 [Source:ZFIN;Acc:ZDB-GENE-030131-8455]	19	10937932	10950839	1	NA	si:ch73-347e22.8	ZFIN	protein_coding	ensembl_havana	2	34.87
ENSDARG00000089919	-0.0457673	-4.55767	-2.30172	99.5835	99.5835	6.63784	3.37603e-11	3.28206e-09	ENSDARG00000089919	ENSDARG00000089919.4	si:ch211-161h7.8 [Source:ZFIN;Acc:ZDB-GENE-091204-302]	24	20960216	20964379	1	NA	si:ch211-161h7.8	ZFIN	protein_coding	ensembl_havana	4	30.76
ENSDARG00000003091	-0.0379195	-3.7673	-1.90261	99.3499	99.3499	6.63445	1.94037e-10	1.35998e-08	ENSDARG00000003091	ENSDARG00000003091.11	occludin b [Source:ZFIN;Acc:ZDB-GENE-041212-43]	5	26212621	26220871	1	NA	oclnb	ZFIN	protein_coding	ensembl_havana	11	33.81
ENSDARG00000087093	-0.0332033	-3.29633	-1.66477	99.2773	99.2773	6.63339	4.08159e-07	9.93342e-06	ENSDARG00000087093	ENSDARG00000087093.4	si:ch211-157c3.4 [Source:ZFIN;Acc:ZDB-GENE-030131-8454]	3	27642386	27647845	-1	NA	si:ch211-157c3.4	ZFIN	protein_coding	ensembl_havana	4	31.63
ENSDARG00000056473	-0.0211122	-2.09392	-1.05752	99.1807	99.1807	6.63199	4.15336e-09	1.83796e-07	ENSDARG00000056473	ENSDARG00000056473.8	chromatin assembly factor 1, subunit B [Source:ZFIN;Acc:ZDB-GENE-040426-1947]	9	30543139	30555725	-1	NA	chaf1b	ZFIN	protein_coding	ensembl_havana	8	35
ENSDARG00000097157	-0.00585146	-0.580276	-0.293064	99.1677	99.1677	6.6318	1.8794e-09	9.32571e-08	ENSDARG00000097157	ENSDARG00000097157.3	si:ch211-207n23.2 [Source:ZFIN;Acc:ZDB-GENE-131121-310]	15	29593547	29598679	-1	NA	si:ch211-207n23.2	ZFIN	protein_coding	havana	3	30.12
ENSDARG00000098686	-0.0324442	-3.21303	-1.62274	99.0324	99.0324	6.62983	2.41505e-10	1.66425e-08	ENSDARG00000098686	ENSDARG00000098686.2	transmembrane serine protease 2 [Source:ZFIN;Acc:ZDB-GENE-041212-48]	10	38708099	38729185	1	NA	tmprss2	ZFIN	protein_coding	ensembl	2	33.87
ENSDARG00000056027	-0.0517859	-5.12438	-2.58808	98.9531	98.9531	6.62867	1.76832e-13	5.642e-11	ENSDARG00000056027	ENSDARG00000056027.7	homeobox B8a [Source:NCBI gene;Acc:30343]	3	23687909	23690481	1	NA	hoxb8a	ZFIN	protein_coding	ensembl_havana	7	43.18
ENSDARG00000044280	-0.048375	-4.76443	-2.4064	98.4895	98.4895	6.6219	6.49124e-13	1.40749e-10	ENSDARG00000044280	ENSDARG00000044280.7	opsin 1 (cone pigments), medium-wave-sensitive, 2 [Source:NCBI gene;Acc:360151]	6	41186320	41189460	1	NA	opn1mw2	ZFIN	protein_coding	ensembl_havana	7	37.79
ENSDARG00000036194	-0.0157013	-1.54406	-0.779879	98.3394	98.3394	6.6197	2.61758e-07	6.7461e-06	ENSDARG00000036194	ENSDARG00000036194.9	paired-like homeodomain 2 [Source:NCBI gene;Acc:30164]	14	36218072	36231211	1	NA	pitx2	ZFIN	protein_coding	ensembl_havana	9	36.27
ENSDARG00000057683	0.0483572	4.75269	2.40052	98.2829	98.2829	6.61887	5.63289e-06	9.32878e-05	ENSDARG00000057683	ENSDARG00000057683.6	minichromosome maintenance complex component 6 [Source:ZFIN;Acc:ZDB-GENE-030909-6]	6	12968101	12985390	1	NA	mcm6	ZFIN	protein_coding	ensembl_havana	6	36.29
ENSDARG00000090833	3.19264	0.0325344	1.61259	0.0101904	-98.1313	-6.61664	4.0413e-07	9.87182e-06	ENSDARG00000090833	ENSDARG00000090833.3	insulin-like growth factor binding protein 6b [Source:ZFIN;Acc:ZDB-GENE-090521-2]	23	36601984	36605837	1	NA	igfbp6b	ZFIN	protein_coding	ensembl	3	40.4
ENSDARG00000028118	-0.0372892	-3.65446	-1.84587	98.0031	98.0031	6.61476	9.53444e-11	7.5595e-09	ENSDARG00000028118	ENSDARG00000028118.12	Down syndrome cell adhesion molecule b [Source:ZFIN;Acc:ZDB-GENE-031118-67]	15	6138423	6404443	-1	NA	dscamb	ZFIN	protein_coding	ensembl_havana	12	36.07
ENSDARG00000014190	-0.0399917	-3.91878	-1.97939	97.99	97.99	6.61456	1.04843e-10	8.15881e-09	ENSDARG00000014190	ENSDARG00000014190.6	somatostatin 2 [Source:ZFIN;Acc:ZDB-GENE-010219-2]	2	5726353	5728843	-1	NA	sst2	ZFIN	protein_coding	ensembl_havana	6	40.1
ENSDARG00000076448	-0.0516993	-5.05998	-2.55584	97.8733	97.8733	6.61284	4.04113e-13	1.00732e-10	ENSDARG00000076448	ENSDARG00000076448.5	serpin peptidase inhibitor, clade F (alpha-2 antiplasmin, pigment epithelium derived factor), member 2a [Source:ZFIN;Acc:ZDB-GENE-060822-1]	21	40092301	40104916	1	NA	serpinf2a	ZFIN	protein_coding	ensembl_havana	5	35.42
ENSDARG00000056765	-0.0208363	-2.0345	-1.02767	97.642	97.642	6.60943	0.000167863	0.00172324	ENSDARG00000056765	ENSDARG00000056765.7	elastase 2 like [Source:ZFIN;Acc:ZDB-GENE-040511-1]	8	21366771	21372485	-1	NA	ela2l	ZFIN	protein_coding	ensembl_havana	7	35.54
ENSDARG00000056740	-0.00916961	-0.894342	-0.451756	97.5333	97.5333	6.60782	2.99658e-07	7.58198e-06	ENSDARG00000056740	ENSDARG00000056740.6	transmembrane protein with EGF-like and two follistatin-like domains 1b [Source:ZFIN;Acc:ZDB-GENE-050706-143]	24	33708804	33756003	-1	NA	tmeff1b	ZFIN	protein_coding	ensembl_havana	6	36.57
ENSDARG00000088711	-0.0198127	-1.93118	-0.975494	97.4713	97.4713	6.60691	6.63088e-10	3.87481e-08	ENSDARG00000088711	ENSDARG00000088711.4	lectin, galactoside-binding, soluble, 1 (galectin 1)-like 1 [Source:ZFIN;Acc:ZDB-GENE-030131-4905]	3	28939759	28946756	1	NA	lgals1l1	ZFIN	protein_coding	ensembl_havana	4	35.2
ENSDARG00000028096	-0.0457311	-4.4484	-2.24707	97.2731	97.2731	6.60397	2.52846e-15	2.78183e-12	ENSDARG00000028096	ENSDARG00000028096.7	claudin 23a [Source:ZFIN;Acc:ZDB-GENE-091204-28]	10	15046837	15048781	-1	NA	cldn23a	ZFIN	protein_coding	ensembl_havana	7	41.08
ENSDARG00000054929	-0.0185153	-1.79712	-0.907818	97.0616	97.0616	6.60083	3.17001e-08	1.07713e-06	ENSDARG00000054929	ENSDARG00000054929.5	zgc:110540 [Source:ZFIN;Acc:ZDB-GENE-050327-77]	21	26485849	26490186	-1	NA	zgc:110540	ZFIN	protein_coding	ensembl_havana	5	34.02
ENSDARG00000099877	-0.0483025	-4.67827	-2.36329	96.8536	96.8536	6.59773	3.05058e-11	3.02272e-09	ENSDARG00000099877	ENSDARG00000099877.2	si:dkeyp-72e1.6 [Source:ZFIN;Acc:ZDB-GENE-120215-228]	3	36605149	36606884	-1	NA	si:dkeyp-72e1.6	ZFIN	protein_coding	havana	2	37.21
ENSDARG00000076861	-0.0415617	-4.01639	-2.02898	96.6369	96.6369	6.5945	1.09729e-09	6.00965e-08	ENSDARG00000076861	ENSDARG00000076861.4	transmembrane protein 79b [Source:ZFIN;Acc:ZDB-GENE-120807-1]	16	30316177	30326055	1	NA	tmem79b	ZFIN	protein_coding	ensembl	4	35.3
ENSDARG00000041051	-0.0199072	-1.91815	-0.969028	96.3547	96.3547	6.59028	7.13246e-09	2.90266e-07	ENSDARG00000041051	ENSDARG00000041051.5	MID1 interacting protein 1a [Source:NCBI gene;Acc:30600]	9	30263188	30264415	-1	NA	mid1ip1a	ZFIN	protein_coding	ensembl_havana	5	44.79
ENSDARG00000029114	-0.0229661	-2.20906	-1.11601	96.1878	96.1878	6.58778	1.05991e-08	4.08916e-07	ENSDARG00000029114	ENSDARG00000029114.11	si:dkey-40m6.8 [Source:ZFIN;Acc:ZDB-GENE-100922-162]	16	32059785	32080875	1	NA	si:dkey-40m6.8	ZFIN	protein_coding	havana	11	39.56
ENSDARG00000091756	-0.0171693	-1.65044	-0.833806	96.1274	96.1274	6.58688	5.28118e-09	2.23181e-07	ENSDARG00000091756	ENSDARG00000091756.4	insulinoma-associated 1a [Source:NCBI gene;Acc:402941]	20	48482925	48485354	-1	NA	insm1a	ZFIN	protein_coding	ensembl_havana	4	48.97
ENSDARG00000041569	-0.00800463	-0.768128	-0.388066	95.9604	95.9604	6.58437	2.38055e-07	6.19525e-06	ENSDARG00000041569	ENSDARG00000041569.10	carboxylesterase 2a [Source:ZFIN;Acc:ZDB-GENE-061013-99]	18	17408470	17415609	-1	NA	ces2a	ZFIN	protein_coding	ensembl_havana	10	36.79
ENSDARG00000052387	-0.0497007	-4.76757	-2.40864	95.9257	95.9257	6.58385	3.76518e-12	5.17809e-10	ENSDARG00000052387	ENSDARG00000052387.8	POU class 2 homeobox 3 [Source:ZFIN;Acc:ZDB-GENE-060512-299]	5	58550291	58602307	1	NA	pou2f3	ZFIN	protein_coding	ensembl	8	37.25
ENSDARG00000062003	-0.0156687	-1.50297	-0.759319	95.9217	95.9217	6.58379	2.40276e-06	4.54431e-05	ENSDARG00000062003	ENSDARG00000062003.7	myosin VB [Source:ZFIN;Acc:ZDB-GENE-031219-7]	21	22446240	22547496	-1	NA	myo5b	ZFIN	protein_coding	ensembl_havana	7	34.32
ENSDARG00000044199	-0.0417233	-3.99507	-2.01839	95.7514	95.7514	6.58122	2.28646e-09	1.10869e-07	ENSDARG00000044199	ENSDARG00000044199.6	guanine nucleotide binding protein (G protein), alpha transducing activity polypeptide 1 [Source:ZFIN;Acc:ZDB-GENE-011128-11]	6	42918933	42930302	1	NA	gnat1	ZFIN	protein_coding	ensembl_havana	6	33.39
ENSDARG00000020072	-0.0169277	-1.6202	-0.818562	95.7129	95.7129	6.58064	1.9811e-07	5.26303e-06	ENSDARG00000020072	ENSDARG00000020072.9	thrombospondin 4b [Source:NCBI gene;Acc:252850]	21	5129513	5162687	1	NA	thbs4b	ZFIN	protein_coding	ensembl_havana	9	38.58
ENSDARG00000027740	-0.0227888	-2.17481	-1.0988	95.4331	95.4331	6.57642	8.46546e-09	3.36782e-07	ENSDARG00000027740	ENSDARG00000027740.8	adenylate cyclase activating polypeptide 1b [Source:ZFIN;Acc:ZDB-GENE-041010-89]	2	31296644	31302619	-1	NA	adcyap1b	ZFIN	protein_coding	ensembl_havana	8	37.72
ENSDARG00000062947	-0.0472948	-4.51187	-2.27958	95.3987	95.3987	6.5759	2.92963e-09	1.36059e-07	ENSDARG00000062947	ENSDARG00000062947.7	amnion associated transmembrane protein [Source:ZFIN;Acc:ZDB-GENE-060810-59]	3	56876280	56877918	1	NA	amn	ZFIN	protein_coding	havana	7	47.53
ENSDARG00000039486	0.972406	0.0102242	0.491315	0.0105143	-95.1083	-6.5715	4.32371e-11	4.01024e-09	ENSDARG00000039486	ENSDARG00000039486.5	BCL2 associated athanogene 3 [Source:ZFIN;Acc:ZDB-GENE-040801-40]	13	25486608	25498661	1	NA	bag3	ZFIN	protein_coding	ensembl_havana	5	38.23
ENSDARG00000021154	-0.0587679	-5.55983	-2.8093	94.6065	94.6065	6.56387	6.4075e-12	8.01716e-10	ENSDARG00000021154	ENSDARG00000021154.10	zgc:92040 [Source:ZFIN;Acc:ZDB-GENE-040718-87]	12	3926168	3940768	-1	NA	zgc:92040	ZFIN	protein_coding	ensembl_havana	10	32.97
ENSDARG00000013125	-0.0523435	-4.94516	-2.49875	94.4751	94.4751	6.56186	4.77048e-11	4.34877e-09	ENSDARG00000013125	ENSDARG00000013125.8	distal-less homeobox 1a [Source:NCBI gene;Acc:30568]	9	3388099	3390109	1	NA	dlx1a	ZFIN	protein_coding	ensembl	8	46.15
ENSDARG00000023111	-0.0410663	-3.87058	-1.95582	94.252	94.252	6.55845	4.57236e-12	6.05335e-10	ENSDARG00000023111	ENSDARG00000023111.8	plasminogen [Source:ZFIN;Acc:ZDB-GENE-030131-1411]	20	42688488	42702884	-1	NA	plg	ZFIN	protein_coding	ensembl_havana	8	36.28
ENSDARG00000043864	-0.0369773	-3.47985	-1.75841	94.1077	94.1077	6.55624	3.49071e-10	2.24094e-08	ENSDARG00000043864	ENSDARG00000043864.8	neuroplastin b [Source:ZFIN;Acc:ZDB-GENE-040426-1821]	18	1158197	1228688	-1	NA	nptnb	ZFIN	protein_coding	ensembl_havana	8	36.94
ENSDARG00000002445	-0.038722	-3.6315	-1.83511	93.7838	93.7838	6.55127	3.77312e-09	1.70036e-07	ENSDARG00000002445	ENSDARG00000002445.7	PR domain containing 1a, with ZNF domain [Source:ZFIN;Acc:ZDB-GENE-030131-2193]	16	7430998	7443388	-1	NA	prdm1a	ZFIN	protein_coding	ensembl_havana	7	39.75
ENSDARG00000027957	-0.0448714	-4.20668	-2.12578	93.7497	93.7497	6.55074	6.09032e-10	3.59182e-08	ENSDARG00000027957	ENSDARG00000027957.10	fibroblast growth factor 12a [Source:ZFIN;Acc:ZDB-GENE-050221-6]	2	5587495	5681658	1	NA	fgf12a	ZFIN	protein_coding	ensembl_havana	10	38.96
ENSDARG00000007824	0.0249774	2.33896	1.18197	93.6431	93.6431	6.5491	4.12007e-05	0.000518969	ENSDARG00000007824	ENSDARG00000007824.11	calmodulin binding transcription activator 1b [Source:ZFIN;Acc:ZDB-GENE-080229-1]	11	39672874	39926872	1	NA	camta1b	ZFIN	protein_coding	ensembl	11	36.77
ENSDARG00000067958	-0.0451953	-4.20136	-2.12328	92.9601	92.9601	6.53854	8.91492e-10	5.01657e-08	ENSDARG00000067958	ENSDARG00000067958.6	SH3-domain GRB2-like 1a [Source:ZFIN;Acc:ZDB-GENE-030131-4524]	2	49457449	49511458	1	NA	sh3gl1a	ZFIN	protein_coding	ensembl_havana	6	34.71
ENSDARG00000056314	-0.0345086	-3.1975	-1.616	92.6581	92.6581	6.53384	3.08143e-08	1.05264e-06	ENSDARG00000056314	ENSDARG00000056314.8	alpha-2-macroglobulin-like [Source:ZFIN;Acc:ZDB-GENE-090212-1]	15	21113965	21132480	-1	NA	a2ml	ZFIN	protein_coding	ensembl_havana	8	36.91
ENSDARG00000008170	-0.0271861	-2.51714	-1.27216	92.5892	92.5892	6.53277	3.33727e-07	8.32517e-06	ENSDARG00000008170	ENSDARG00000008170.10	drebrin-like a [Source:ZFIN;Acc:ZDB-GENE-040704-42]	10	42358426	42372811	1	NA	dbnla	ZFIN	protein_coding	ensembl_havana	10	37.06
ENSDARG00000055046	0.00295564	0.27362	0.138288	92.5756	92.5756	6.53256	2.83207e-05	0.000376187	ENSDARG00000055046	ENSDARG00000055046.6	plac8 onzin related protein 5 [Source:ZFIN;Acc:ZDB-GENE-081104-325]	7	22657566	22663971	1	NA	ponzr5	ZFIN	protein_coding	ensembl_havana	6	32.98
ENSDARG00000046012	-0.0413188	-3.81704	-1.92918	92.3802	92.3802	6.52951	2.59771e-10	1.75972e-08	ENSDARG00000046012	ENSDARG00000046012.9	solute carrier family 47 member 1 [Source:ZFIN;Acc:ZDB-GENE-050327-20]	21	39941184	39976240	1	NA	slc47a1	ZFIN	protein_coding	ensembl_havana	9	37
ENSDARG00000025106	-0.0310422	-2.86741	-1.44923	92.3713	92.3713	6.52937	1.70292e-09	8.59706e-08	ENSDARG00000025106	ENSDARG00000025106.9	protein phosphatase 3, catalytic subunit, beta isozyme [Source:ZFIN;Acc:ZDB-GENE-050417-406]	14	7789093	7888748	-1	NA	ppp3cb	ZFIN	protein_coding	ensembl_havana	9	36.77
ENSDARG00000060948	-0.0127876	-1.17951	-0.596147	92.238	92.238	6.52729	3.23594e-06	5.85626e-05	ENSDARG00000060948	ENSDARG00000060948.7	dynein, cytoplasmic 1, intermediate chain 1 [Source:ZFIN;Acc:ZDB-GENE-061215-62]	16	25316973	25337834	1	NA	dync1i1	ZFIN	protein_coding	ensembl_havana	7	35.61
ENSDARG00000089519	0.0257734	2.37207	1.19892	92.0354	92.0354	6.52412	4.09555e-06	7.07869e-05	ENSDARG00000089519	ENSDARG00000089519.4	fibulin 7 [Source:ZFIN;Acc:ZDB-GENE-170130-2]	13	47750933	47800342	-1	NA	fbln7	ZFIN	protein_coding	ensembl	4	37.42
ENSDARG00000091298	-0.00520536	-0.478071	-0.241638	91.8421	91.8421	6.52108	7.43762e-06	0.000118999	ENSDARG00000091298	ENSDARG00000091298.4	premelanosome protein a [Source:ZFIN;Acc:ZDB-GENE-030131-9818]	11	3254252	3272020	1	NA	pmela	ZFIN	protein_coding	ensembl_havana	4	37.19
ENSDARG00000013730	0.00604047	0.554364	0.280202	91.775	91.775	6.52003	2.04021e-07	5.39313e-06	ENSDARG00000013730	ENSDARG00000013730.12	solute carrier family 4 member 4a [Source:ZFIN;Acc:ZDB-GENE-060526-274]	5	45746457	45877387	-1	NA	slc4a4a	ZFIN	protein_coding	ensembl_havana	12	34.3
ENSDARG00000038867	-0.0515512	-4.72482	-2.38819	91.653	91.653	6.51811	1.17063e-11	1.33872e-09	ENSDARG00000038867	ENSDARG00000038867.4	sonic hedgehog signaling molecule b [Source:NCBI gene;Acc:30444]	2	30050541	30055432	-1	NA	shhb	ZFIN	protein_coding	ensembl_havana	4	38.84
ENSDARG00000045580	0.0154893	1.41688	0.716184	91.4746	91.4746	6.5153	5.35331e-07	1.2513e-05	ENSDARG00000045580	ENSDARG00000045580.6	lumican [Source:ZFIN;Acc:ZDB-GENE-040625-24]	4	16349042	16354292	-1	NA	lum	ZFIN	protein_coding	ensembl_havana	6	38.3
ENSDARG00000103951	-0.0479482	-4.38212	-2.21503	91.3927	91.3927	6.51401	1.85188e-08	6.71433e-07	ENSDARG00000103951	ENSDARG00000103951.2	tetraspanin 34 [Source:ZFIN;Acc:ZDB-GENE-060825-202]	1	57521361	57533548	1	NA	tspan34	ZFIN	protein_coding	ensembl	2	34.63
ENSDARG00000017058	-0.00599424	-0.547149	-0.276572	91.2791	91.2791	6.51221	7.37683e-07	1.64017e-05	ENSDARG00000017058	ENSDARG00000017058.10	LARGE xylosyl- and glucuronyltransferase 2 [Source:NCBI gene;Acc:446214]	18	45114392	45264117	1	NA	large2	ZFIN	protein_coding	ensembl_havana	10	36.99
ENSDARG00000058348	0.0138438	1.26309	0.638466	91.2389	91.2389	6.51158	2.14885e-05	0.000295651	ENSDARG00000058348	ENSDARG00000058348.5	scinderin like b [Source:ZFIN;Acc:ZDB-GENE-040426-2068]	2	10396579	10450784	-1	NA	scinlb	ZFIN	protein_coding	ensembl_havana	5	35.93
ENSDARG00000059798	0.383084	0.00419899	0.193641	0.010961	-91.2325	-6.51148	6.09658e-13	1.35593e-10	ENSDARG00000059798	ENSDARG00000059798.9	potassium voltage-gated channel, KQT-like subfamily, member 1.1 [Source:ZFIN;Acc:ZDB-GENE-061214-5]	7	48555400	48658172	1	NA	kcnq1.1	ZFIN	protein_coding	ensembl_havana	9	35.31
ENSDARG00000039217	-0.0306481	-2.79357	-1.41211	91.1499	91.1499	6.51017	2.86661e-07	7.29362e-06	ENSDARG00000039217	ENSDARG00000039217.10	origin recognition complex, subunit 1 [Source:ZFIN;Acc:ZDB-GENE-030131-6960]	6	33931095	33950917	1	NA	orc1	ZFIN	protein_coding	ensembl_havana	10	34.27
ENSDARG00000099776	0.0431782	3.92851	1.98584	90.9836	90.9836	6.50753	1.85874e-08	6.72511e-07	ENSDARG00000099776	ENSDARG00000099776.2	glutamate-ammonia ligase (glutamine synthase) a [Source:ZFIN;Acc:ZDB-GENE-030131-688]	2	18988407	18992350	1	NA	glula	ZFIN	protein_coding	ensembl_havana	2	39.76
ENSDARG00000098514	-0.0560436	-5.09224	-2.57414	90.8622	90.8622	6.50561	8.48495e-11	6.88857e-09	ENSDARG00000098514	ENSDARG00000098514.2	si:ch211-59d8.3 [Source:ZFIN;Acc:ZDB-GENE-120709-11]	4	42403742	42408339	-1	NA	si:ch211-59d8.3	ZFIN	protein_coding	havana	2	40.21
ENSDARG00000045979	0.0250801	2.27736	1.15122	90.8033	90.8033	6.50467	7.90682e-08	2.36434e-06	ENSDARG00000045979	ENSDARG00000045979.7	zgc:153704 [Source:NCBI gene;Acc:767759]	5	4482437	4493524	-1	NA	zgc:153704	ZFIN	protein_coding	ensembl	7	31.79
ENSDARG00000058538	-0.0299747	-2.71674	-1.37336	90.6344	90.6344	6.50199	1.69694e-09	8.59404e-08	ENSDARG00000058538	ENSDARG00000058538.5	activated leukocyte cell adhesion molecule b [Source:ZFIN;Acc:ZDB-GENE-030131-1768]	15	19838458	19878987	1	NA	alcamb	ZFIN	protein_coding	ensembl_havana	5	35.25
ENSDARG00000001712	2.43577	0.026877	1.23133	0.0110343	-90.6267	-6.50186	8.92229e-12	1.06139e-09	ENSDARG00000001712	ENSDARG00000001712.11	si:ch211-247n2.1 [Source:ZFIN;Acc:ZDB-GENE-141216-101]	11	8303941	8350945	-1	NA	si:ch211-247n2.1	ZFIN	protein_coding	ensembl_havana	11	36.98
ENSDARG00000054321	-0.0679122	-6.12995	-3.09893	90.2629	90.2629	6.49606	4.40733e-10	2.75726e-08	ENSDARG00000054321	ENSDARG00000054321.6	notochord granular surface [Source:ZFIN;Acc:ZDB-GENE-080722-29]	4	5776347	5784895	1	NA	ngs	ZFIN	protein_coding	ensembl_havana	6	37.07
ENSDARG00000012694	0.0104033	0.937679	0.474041	90.1329	90.1329	6.49398	5.7006e-05	0.00068843	ENSDARG00000012694	ENSDARG00000012694.9	complement component c3a, duplicate 1 [Source:ZFIN;Acc:ZDB-GENE-990415-35]	1	56130222	56176976	-1	NA	c3a.1	ZFIN	protein_coding	ensembl_havana	9	39.1
ENSDARG00000010312	-0.0397493	-3.58061	-1.81018	90.0796	90.0796	6.49313	1.09102e-09	6.00176e-08	ENSDARG00000010312	ENSDARG00000010312.10	ceruloplasmin [Source:ZFIN;Acc:ZDB-GENE-010522-1]	22	38173960	38199988	1	NA	cp	ZFIN	protein_coding	ensembl_havana	10	41.98
ENSDARG00000015955	-0.00888715	-0.80033	-0.404608	90.0547	90.0547	6.49273	6.14759e-07	1.41112e-05	ENSDARG00000015955	ENSDARG00000015955.6	claudin c [Source:ZFIN;Acc:ZDB-GENE-010328-3]	21	25754268	25756119	-1	NA	cldnc	ZFIN	protein_coding	ensembl_havana	6	41.58
ENSDARG00000102241	-0.0548628	-4.90989	-2.48238	89.4941	89.4941	6.48372	3.30141e-12	4.6403e-10	ENSDARG00000102241	ENSDARG00000102241.2	zgc:136410 [Source:ZFIN;Acc:ZDB-GENE-060421-6071]	21	44505613	44512893	-1	NA	zgc:136410	ZFIN	protein_coding	ensembl_havana	2	35.31
ENSDARG00000093677	-0.0467216	-4.17976	-2.11324	89.4609	89.4609	6.48319	1.31666e-09	6.97831e-08	ENSDARG00000093677	ENSDARG00000093677.3	si:ch211-56a11.2 [Source:ZFIN;Acc:ZDB-GENE-091204-123]	24	32406894	32408404	-1	NA	si:ch211-56a11.2	ZFIN	protein_coding	havana	3	33.09
ENSDARG00000052494	-0.0122338	-1.08715	-0.549692	88.8642	88.8642	6.47353	8.90364e-07	1.93251e-05	ENSDARG00000052494	ENSDARG00000052494.7	protocadherin 18b [Source:ZFIN;Acc:ZDB-GENE-080804-1]	14	42172257	42179789	1	NA	pcdh18b	ZFIN	protein_coding	ensembl_havana	7	43.41
ENSDARG00000062750	-0.0396467	-3.51343	-1.77654	88.6185	88.6185	6.46954	1.19953e-10	9.20008e-09	ENSDARG00000062750	ENSDARG00000062750.8	si:ch73-74h11.1 [Source:ZFIN;Acc:ZDB-GENE-091204-215]	20	16946132	16972446	-1	NA	si:ch73-74h11.1	ZFIN	protein_coding	ensembl_havana	8	36.38
ENSDARG00000099446	-0.0433696	-3.84061	-1.94199	88.5553	88.5553	6.46851	4.6168e-09	1.99059e-07	ENSDARG00000099446	ENSDARG00000099446.3	slit homolog 1b (Drosophila) [Source:ZFIN;Acc:ZDB-GENE-030722-4]	22	34843282	34937464	-1	NA	slit1b	ZFIN	protein_coding	ensembl_havana	3	37.53
ENSDARG00000076361	-0.0485226	-4.29693	-2.17273	88.5553	88.5553	6.46851	1.41549e-10	1.05029e-08	ENSDARG00000076361	ENSDARG00000076361.4	beta-1,4 N-acetylgalactosaminyltransferase 2-like [Source:NCBI gene;Acc:100333855]	25	5304652	5327417	1	NA	CABZ01039859.1	Clone-based (Ensembl) gene	protein_coding	ensembl	4	36.87
ENSDARG00000021004	-0.0381996	-3.37928	-1.70874	88.4636	88.4636	6.46701	1.02134e-09	5.64762e-08	ENSDARG00000021004	ENSDARG00000021004.11	complement component 5 [Source:ZFIN;Acc:ZDB-GENE-120510-2]	5	63458263	63509581	-1	NA	c5	ZFIN	protein_coding	ensembl	11	34.8
ENSDARG00000056004	-0.0539365	-4.76657	-2.41025	88.3737	88.3737	6.46554	5.48169e-10	3.29998e-08	ENSDARG00000056004	ENSDARG00000056004.5	shadow of prion protein [Source:NCBI gene;Acc:386702]	13	21682770	21688176	-1	NA	sprn	ZFIN	protein_coding	ensembl_havana	5	35.88
ENSDARG00000103285	3.4301	0.0388742	1.73449	0.0113333	-88.2359	-6.46329	4.56309e-12	6.05335e-10	ENSDARG00000103285	ENSDARG00000103285.2	si:dkey-167k11.5 [Source:ZFIN;Acc:ZDB-GENE-091204-218]	KN149948.1	69090	81179	-1	NA	CCDC134	HGNC Symbol	protein_coding	ensembl	2	44.35
ENSDARG00000036344	-0.00211503	-0.186373	-0.0942438	88.1181	88.1181	6.46137	2.657e-05	0.000356494	ENSDARG00000036344	ENSDARG00000036344.5	calbindin 2b [Source:ZFIN;Acc:ZDB-GENE-040426-1668]	7	24681278	24699985	-1	NA	calb2b	ZFIN	protein_coding	ensembl_havana	5	35.94
ENSDARG00000094809	0.02195	1.93185	0.976901	88.0117	88.0117	6.45962	7.30788e-07	1.6309e-05	ENSDARG00000094809	ENSDARG00000094809.5	membrane-spanning 4-domains, subfamily A, member 17A.11 [Source:ZFIN;Acc:ZDB-GENE-050417-157]	4	76575585	76588333	1	NA	ms4a17a.11	ZFIN	protein_coding	ensembl	5	38.9
ENSDARG00000013843	-0.0202594	-1.78176	-0.901008	87.9471	87.9471	6.45856	4.83034e-09	2.06591e-07	ENSDARG00000013843	ENSDARG00000013843.9	septin 5a [Source:ZFIN;Acc:ZDB-GENE-030131-7868]	8	4588398	4618653	-1	NA	sept5a	ZFIN	protein_coding	ensembl_havana	9	34.89
ENSDARG00000101628	-0.059094	-5.18946	-2.62428	87.8171	87.8171	6.45643	1.73704e-10	1.23987e-08	ENSDARG00000101628	ENSDARG00000101628.2	achaete-scute family bHLH transcription factor 1b [Source:NCBI gene;Acc:30478]	7	49715750	49717195	1	NA	ascl1b	ZFIN	protein_coding	ensembl_havana	2	48.34
ENSDARG00000016771	0.104651	9.18676	4.6457	87.7849	87.7849	6.4559	5.19509e-08	1.63466e-06	ENSDARG00000016771	ENSDARG00000016771.11	transferrin-a [Source:ZFIN;Acc:ZDB-GENE-980526-35]	2	16780643	16794710	1	NA	tfa	ZFIN	protein_coding	ensembl_havana	11	33.55
ENSDARG00000038882	0.0300033	2.62176	1.32588	87.3824	87.3824	6.44927	8.88483e-07	1.92974e-05	ENSDARG00000038882	ENSDARG00000038882.8	structural maintenance of chromosomes 4 [Source:ZFIN;Acc:ZDB-GENE-020419-21]	15	1534644	1573129	1	NA	smc4	ZFIN	protein_coding	ensembl_havana	8	37.51
ENSDARG00000053136	10.5601	0.12092	5.34049	0.0114507	-87.331	-6.44842	2.01152e-08	7.18694e-07	ENSDARG00000053136	ENSDARG00000053136.7	beta-2-microglobulin [Source:NCBI gene;Acc:30400]	4	12785964	12795489	-1	NA	b2m	ZFIN	protein_coding	ensembl_havana	7	31.24
ENSDARG00000015015	0.0521828	4.54321	2.2977	87.0633	87.0633	6.44399	2.74204e-09	1.28658e-07	ENSDARG00000015015	ENSDARG00000015015.9	tetraspanin 18b [Source:ZFIN;Acc:ZDB-GENE-040718-137]	18	27732285	27813164	1	NA	tspan18b	ZFIN	protein_coding	ensembl_havana	9	36.01
ENSDARG00000041797	-0.0541098	-4.69496	-2.37454	86.7674	86.7674	6.43908	9.12134e-10	5.09677e-08	ENSDARG00000041797	ENSDARG00000041797.6	connexin 28.9 [Source:ZFIN;Acc:ZDB-GENE-041114-200]	20	40744754	40750953	-1	NA	cx28.9	ZFIN	protein_coding	ensembl_havana	6	36.79
ENSDARG00000042021	-0.0402675	-3.48397	-1.76212	86.5207	86.5207	6.43497	1.91812e-07	5.13419e-06	ENSDARG00000042021	ENSDARG00000042021.7	mitogen-activated protein kinase 12a [Source:NCBI gene;Acc:30681]	18	14844669	14860435	-1	NA	mapk12a	ZFIN	protein_coding	ensembl_havana	7	34.15
ENSDARG00000076472	-0.0580439	-5.01979	-2.53892	86.4828	86.4828	6.43434	3.01764e-12	4.31753e-10	ENSDARG00000076472	ENSDARG00000076472.4	ovo-like zinc finger 1a [Source:ZFIN;Acc:ZDB-GENE-031010-37]	7	19835569	19848037	1	NA	ovol1a	ZFIN	protein_coding	ensembl_havana	4	35.33
ENSDARG00000071560	-0.0560877	-4.84403	-2.45006	86.3652	86.3652	6.43238	1.26093e-12	2.28587e-10	ENSDARG00000071560	ENSDARG00000071560.3	distal-less homeobox 4b [Source:NCBI gene;Acc:30581]	12	5719616	5728755	-1	NA	dlx4b	ZFIN	protein_coding	ensembl_havana	3	35.01
ENSDARG00000090637	12.2851	0.142502	6.21382	0.0115996	-86.2101	-6.42979	1.0642e-06	2.2606e-05	ENSDARG00000090637	ENSDARG00000090637.3	myosin, heavy chain 6, cardiac muscle, alpha [Source:ZFIN;Acc:ZDB-GENE-031112-1]	20	53577502	53583436	1	NA	myh6	ZFIN	protein_coding	ensembl_havana	3	46.4
ENSDARG00000015931	-0.00175771	-0.151483	-0.0766204	86.1819	86.1819	6.42931	2e-05	0.000278048	ENSDARG00000015931	ENSDARG00000015931.12	synaptosome associated protein 91b [Source:ZFIN;Acc:ZDB-GENE-041210-81]	4	5260941	5302866	-1	NA	snap91b	ZFIN	protein_coding	ensembl_havana	12	36.79
ENSDARG00000005754	0.0551605	4.75064	2.4029	86.1239	86.1239	6.42834	3.36413e-08	1.12394e-06	ENSDARG00000005754	ENSDARG00000005754.13	protein tyrosine phosphatase receptor type Fb [Source:NCBI gene;Acc:799867]	2	17578320	17947389	-1	NA	ptprfb	ZFIN	protein_coding	ensembl_havana	13	35.82
ENSDARG00000078072	-0.0538838	-4.64027	-2.34707	86.1161	86.1161	6.42821	9.54829e-11	7.5595e-09	ENSDARG00000078072	ENSDARG00000078072.6	si:ch211-232i5.1 [Source:ZFIN;Acc:ZDB-GENE-070705-127]	20	8101070	8110672	-1	NA	si:ch211-232i5.1	ZFIN	protein_coding	havana	6	36.62
ENSDARG00000059629	-0.0281878	-2.42647	-1.22733	86.082	86.082	6.42764	4.36021e-09	1.90571e-07	ENSDARG00000059629	ENSDARG00000059629.5	aspartate beta-hydroxylase domain containing 2 [Source:NCBI gene;Acc:569819]	8	39965117	39984593	-1	NA	asphd2	ZFIN	protein_coding	ensembl_havana	5	36.41
ENSDARG00000074628	-0.0556573	-4.79087	-2.42326	86.0779	86.0779	6.42757	1.7863e-08	6.52848e-07	ENSDARG00000074628	ENSDARG00000074628.7	si:dkey-10o6.2 [Source:ZFIN;Acc:ZDB-GENE-070705-284]	18	38209055	38216584	-1	NA	si:dkey-10o6.2	ZFIN	protein_coding	ensembl_havana	7	35.74
ENSDARG00000097892	-0.0473944	-4.0725	-2.05995	85.9278	85.9278	6.42505	1.39363e-09	7.27747e-08	ENSDARG00000097892	ENSDARG00000097892.2		2	9862833	9863388	-1	NA	BX470264.1	Clone-based (Ensembl) gene	lincRNA	havana	2	37.41
ENSDARG00000095767	0.014861	1.27225	0.643558	85.6105	85.6105	6.41972	3.05295e-09	1.40966e-07	ENSDARG00000095767	ENSDARG00000095767.3	iodothyronine deiodinase 3b [Source:NCBI gene;Acc:798872]	20	53802521	53810638	1	NA	dio3b	NCBI gene (formerly Entrezgene)	processed_transcript	havana	3	36.91
ENSDARG00000039351	-0.0533474	-4.56371	-2.30853	85.5471	85.5471	6.41865	6.379e-10	3.74257e-08	ENSDARG00000039351	ENSDARG00000039351.7	chemokine (C-C motif) ligand 19b [Source:ZFIN;Acc:ZDB-GENE-091204-19]	10	17776981	17780102	1	NA	ccl19b	ZFIN	protein_coding	ensembl_havana	7	31.04
ENSDARG00000000068	0.00966242	0.825356	0.417509	85.4192	85.4192	6.41649	9.85252e-07	2.10835e-05	ENSDARG00000000068	ENSDARG00000000068.9	SLC9A3 regulator 1a [Source:ZFIN;Acc:ZDB-GENE-031006-7]	12	33484458	33537126	1	NA	slc9a3r1a	ZFIN	protein_coding	ensembl_havana	9	35.24
ENSDARG00000015790	-0.0100905	-0.86131	-0.4357	85.3582	85.3582	6.41546	1.0935e-06	2.31976e-05	ENSDARG00000015790	ENSDARG00000015790.11	ATPase Na+/K+ transporting subunit beta 3a [Source:ZFIN;Acc:ZDB-GENE-990415-167]	2	16547706	16565690	-1	NA	atp1b3a	ZFIN	protein_coding	ensembl_havana	11	36.79
ENSDARG00000100442	-0.031842	-2.71354	-1.37269	85.2187	85.2187	6.4131	6.73167e-08	2.04748e-06	ENSDARG00000100442	ENSDARG00000100442.2	complement factor H [Source:ZFIN;Acc:ZDB-GENE-050208-661]	22	23641801	23668468	-1	NA	cfh	ZFIN	protein_coding	ensembl_havana	2	41.34
ENSDARG00000100088	-0.00485343	-0.412796	-0.208825	85.0526	85.0526	6.41028	1.02763e-05	0.00015786	ENSDARG00000100088	ENSDARG00000100088.2	zmp:0000001114 [Source:ZFIN;Acc:ZDB-GENE-140106-74]	15	37022018	37104165	-1	NA	zmp:0000001114	ZFIN	protein_coding	ensembl	2	34.3
ENSDARG00000075800	-0.051468	-4.34766	-2.19956	84.4731	84.4731	6.40042	1.09657e-08	4.20014e-07	ENSDARG00000075800	ENSDARG00000075800.3	calmodulin-like 4a [Source:ZFIN;Acc:ZDB-GENE-081022-9]	7	34492744	34496196	1	NA	calml4a	ZFIN	protein_coding	ensembl_havana	3	32.87
ENSDARG00000062056	-0.0463589	-3.91564	-1.981	84.4636	84.4636	6.40026	4.21058e-09	1.85556e-07	ENSDARG00000062056	ENSDARG00000062056.8	ELMO/CED-12 domain containing 1 [Source:ZFIN;Acc:ZDB-GENE-070112-262]	21	22099300	22115192	-1	NA	elmod1	ZFIN	protein_coding	ensembl_havana	8	34.93
ENSDARG00000040628	-0.0425189	-3.59082	-1.81667	84.4524	84.4524	6.40007	1.37049e-09	7.18862e-08	ENSDARG00000040628	ENSDARG00000040628.9	zgc:110333 [Source:ZFIN;Acc:ZDB-GENE-050417-331]	15	42560354	42575208	1	NA	zgc:110333	ZFIN	protein_coding	ensembl	9	36.14
ENSDARG00000006137	-0.0293572	-2.47673	-1.25304	84.3652	84.3652	6.39858	6.09018e-06	9.9904e-05	ENSDARG00000006137	ENSDARG00000006137.7	steroidogenic acute regulatory protein [Source:NCBI gene;Acc:63999]	8	44703854	44707937	1	NA	star	ZFIN	protein_coding	ensembl_havana	7	35.06
ENSDARG00000043279	-0.0205308	-1.72449	-0.87251	83.9954	83.9954	6.39224	1.8671e-07	5.01023e-06	ENSDARG00000043279	ENSDARG00000043279.8	aquaporin 12 [Source:ZFIN;Acc:ZDB-GENE-040718-310]	22	2874838	2886937	-1	NA	aqp12	ZFIN	protein_coding	ensembl_havana	8	34.9
ENSDARG00000029822	-0.0492869	-4.13541	-2.09235	83.9049	83.9049	6.39068	1.10211e-07	3.18227e-06	ENSDARG00000029822	ENSDARG00000029822.9	carboxyl ester lipase, tandem duplicate 2 [Source:ZFIN;Acc:ZDB-GENE-061110-10]	21	11385031	11393979	1	NA	cel.2	ZFIN	protein_coding	ensembl_havana	9	37.46
ENSDARG00000099283	0.0275023	2.30269	1.16509	83.727	83.727	6.38762	1.41627e-08	5.29126e-07	ENSDARG00000099283	ENSDARG00000099283.3	erythrocyte membrane protein band 4.1a [Source:ZFIN;Acc:ZDB-GENE-070705-81]	19	13639486	13774502	-1	NA	epb41a	ZFIN	protein_coding	ensembl_havana	3	37.01
ENSDARG00000021789	-0.0180112	-1.4971	-0.757555	83.1205	83.1205	6.37713	4.61164e-08	1.47286e-06	ENSDARG00000021789	ENSDARG00000021789.7	myocilin [Source:ZFIN;Acc:ZDB-GENE-050425-2]	20	15015557	15021628	1	NA	myoc	ZFIN	protein_coding	ensembl	7	40.96
ENSDARG00000076093	-0.293529	-0.00353542	-0.148532	0.0120445	-83.0251	-6.37548	1.31627e-10	9.97552e-09	ENSDARG00000076093	ENSDARG00000076093.4	finTRIM family, member 76 [Source:ZFIN;Acc:ZDB-GENE-090508-15]	15	41716721	41720215	-1	NA	ftr76	ZFIN	protein_coding	ensembl_havana	4	40.37
ENSDARG00000034048	-0.0524673	-4.34719	-2.19983	82.8551	82.8551	6.37252	4.24937e-08	1.37227e-06	ENSDARG00000034048	ENSDARG00000034048.6	zgc:92275 [Source:ZFIN;Acc:ZDB-GENE-040718-356]	21	11415224	11434315	1	NA	zgc:92275	ZFIN	protein_coding	ensembl_havana	6	34.08
ENSDARG00000015998	-0.0341374	-2.82435	-1.42925	82.7348	82.7348	6.37042	2.68239e-09	1.26231e-07	ENSDARG00000015998	ENSDARG00000015998.12	WD repeat and HMG-box DNA binding protein 1 [Source:ZFIN;Acc:ZDB-GENE-030131-1665]	17	15148797	15189502	-1	NA	wdhd1	ZFIN	protein_coding	ensembl_havana	12	35.22
ENSDARG00000078696	11.1534	0.134883	5.64413	0.0120934	-82.6894	-6.36963	8.97233e-10	5.03998e-08	ENSDARG00000078696	ENSDARG00000078696.5	synaptopodin 2-like b [Source:ZFIN;Acc:ZDB-GENE-090828-5]	12	26408351	26430507	-1	NA	synpo2lb	ZFIN	protein_coding	ensembl_havana	5	36.8
ENSDARG00000098936	-0.0254361	-2.09501	-1.06022	82.3636	82.3636	6.36394	6.03285e-07	1.38978e-05	ENSDARG00000098936	ENSDARG00000098936.2	kinesin family member 5A, a [Source:ZFIN;Acc:ZDB-GENE-070912-141]	9	265988	296169	-1	NA	kif5aa	ZFIN	protein_coding	ensembl	2	39.65
ENSDARG00000003203	-0.0255876	-2.10618	-1.06588	82.3123	82.3123	6.36304	2.29369e-06	4.37694e-05	ENSDARG00000003203	ENSDARG00000003203.9	Rh family, C glycoprotein a [Source:ZFIN;Acc:ZDB-GENE-070424-81]	7	14291323	14302716	1	NA	rhcga	ZFIN	protein_coding	ensembl_havana	9	33.32
ENSDARG00000015016	-0.0523946	-4.30866	-2.18053	82.2348	82.2348	6.36168	1.46701e-10	1.08348e-08	ENSDARG00000015016	ENSDARG00000015016.8	kinesin family member 26Ab [Source:ZFIN;Acc:ZDB-GENE-100716-6]	17	45815353	45989466	1	NA	kif26ab	ZFIN	protein_coding	ensembl_havana	8	36.17
ENSDARG00000097721	-1.24903	-0.0152146	-0.632122	0.0121811	-82.0942	-6.35921	9.63843e-10	5.34824e-08	ENSDARG00000097721	ENSDARG00000097721.2		25	37331128	37337143	1	NA	CU207301.3	Clone-based (Ensembl) gene	lincRNA	havana	2	40.43
ENSDARG00000052642	-0.0352354	-2.88873	-1.46198	81.9836	81.9836	6.35726	2.40297e-07	6.2395e-06	ENSDARG00000052642	ENSDARG00000052642.6	shisa family member 9b [Source:NCBI gene;Acc:566015]	3	46043406	46115232	-1	NA	shisa9b	ZFIN	protein_coding	ensembl_havana	6	35.96
ENSDARG00000011235	-0.0531457	-4.34364	-2.19839	81.7309	81.7309	6.35281	7.12958e-10	4.12008e-08	ENSDARG00000011235	ENSDARG00000011235.10	orthodenticle homeobox 2b [Source:NCBI gene;Acc:30501]	17	44244659	44249720	-1	NA	otx2b	ZFIN	protein_coding	ensembl_havana	10	38.78
ENSDARG00000075707	0.018758	1.53199	0.775373	81.6712	81.6712	6.35175	1.03926e-07	3.02542e-06	ENSDARG00000075707	ENSDARG00000075707.6	nidogen 2a (osteonidogen) [Source:ZFIN;Acc:ZDB-GENE-030827-2]	17	14796926	14876758	-1	NA	nid2a	ZFIN	protein_coding	ensembl_havana	6	37.14
ENSDARG00000063150	-0.0185696	-1.51627	-0.767417	81.6531	81.6531	6.35144	2.69938e-06	5.02487e-05	ENSDARG00000063150	ENSDARG00000063150.5	neurexin 2b [Source:ZFIN;Acc:ZDB-GENE-070206-7]	7	528593	625258	1	NA	nrxn2b	ZFIN	protein_coding	ensembl_havana	5	41.58
ENSDARG00000055388	-0.0601057	-4.89728	-2.47869	81.4779	81.4779	6.34834	3.26156e-10	2.11941e-08	ENSDARG00000055388	ENSDARG00000055388.5	vitronectin a [Source:ZFIN;Acc:ZDB-GENE-050522-440]	15	28202170	28208926	1	NA	vtna	ZFIN	protein_coding	ensembl_havana	5	32.25
ENSDARG00000012485	-0.0596674	-4.85591	-2.45779	81.3829	81.3829	6.34665	3.97906e-13	9.99653e-11	ENSDARG00000012485	ENSDARG00000012485.8	aurora kinase A [Source:ZFIN;Acc:ZDB-GENE-040801-161]	6	60125033	60139655	1	NA	aurka	ZFIN	protein_coding	ensembl_havana	8	35.16
ENSDARG00000094854	0.0308596	2.50988	1.27037	81.3322	81.3322	6.34575	1.09033e-05	0.000165815	ENSDARG00000094854	ENSDARG00000094854.4	membrane-spanning 4-domains, subfamily A, member 17A.9 [Source:ZFIN;Acc:ZDB-GENE-050320-79]	4	76608282	76633286	1	NA	ms4a17a.9	ZFIN	protein_coding	ensembl	4	41.36
ENSDARG00000004015	-0.071133	-5.75681	-2.91397	80.9302	80.9302	6.33861	3.00058e-08	1.03053e-06	ENSDARG00000004015	ENSDARG00000004015.13	adenylate cyclase activating polypeptide 1a [Source:ZFIN;Acc:ZDB-GENE-020809-4]	7	71547747	71556734	1	NA	adcyap1a	ZFIN	protein_coding	ensembl_havana	13	35.43
ENSDARG00000094488	-0.0513914	-4.15355	-2.10247	80.8219	80.8219	6.33667	3.38673e-10	2.17857e-08	ENSDARG00000094488	ENSDARG00000094488.3		5	26100788	26109363	-1	NA	BX510923.1	Clone-based (Ensembl) gene	lincRNA	havana	3	34.22
ENSDARG00000095559	-0.0648939	-5.23597	-2.65043	80.6851	80.6851	6.33423	3.52693e-11	3.35911e-09	ENSDARG00000095559	ENSDARG00000095559.3	si:dkey-246j7.1 [Source:ZFIN;Acc:ZDB-GENE-050419-230]	11	6650966	6656271	1	NA	si:dkey-246j7.1	ZFIN	protein_coding	havana	3	34.7
ENSDARG00000088885	-0.0516364	-4.16616	-2.1089	80.6827	80.6827	6.33419	1.90448e-09	9.42082e-08	ENSDARG00000088885	ENSDARG00000088885.3	si:ch1073-340i21.3 [Source:ZFIN;Acc:ZDB-GENE-030131-199]	15	46329149	46336399	1	NA	si:ch1073-340i21.3	ZFIN	protein_coding	ensembl_havana	3	38.82
ENSDARG00000068181	-0.0672196	-5.41882	-2.74302	80.6136	80.6136	6.33295	9.00039e-10	5.04686e-08	ENSDARG00000068181	ENSDARG00000068181.4	dipeptidase 1 [Source:ZFIN;Acc:ZDB-GENE-061013-388]	7	56615554	56637406	1	NA	dpep1	ZFIN	protein_coding	ensembl	4	35.35
ENSDARG00000098883	-0.0478134	-3.85379	-1.9508	80.6007	80.6007	6.33272	4.01103e-11	3.75296e-09	ENSDARG00000098883	ENSDARG00000098883.2	SH3 and cysteine rich domain 3 [Source:NCBI gene;Acc:445111]	9	307863	321351	1	NA	stac3	ZFIN	protein_coding	ensembl_havana	2	38.25
ENSDARG00000071694	-0.037634	-3.03158	-1.53461	80.5543	80.5543	6.33189	1.68777e-10	1.21284e-08	ENSDARG00000071694	ENSDARG00000071694.8	NDC80 kinetochore complex component [Source:NCBI gene;Acc:445386]	12	10353333	10365969	-1	NA	ndc80	ZFIN	protein_coding	ensembl_havana	8	35.24
ENSDARG00000070746	-0.0581327	-4.67173	-2.36493	80.3632	80.3632	6.32846	5.38072e-11	4.80888e-09	ENSDARG00000070746	ENSDARG00000070746.4	SFT2 domain containing 2a [Source:ZFIN;Acc:ZDB-GENE-050227-13]	6	36839509	36844020	1	NA	sft2d2a	ZFIN	protein_coding	ensembl_havana	4	31.6
ENSDARG00000018361	-0.0606241	-4.86501	-2.46282	80.2488	80.2488	6.32641	2.13234e-09	1.03869e-07	ENSDARG00000018361	ENSDARG00000018361.9	sulfotransferase family 1, cytosolic sulfotransferase 3 [Source:NCBI gene;Acc:368270]	8	46559332	46581448	-1	NA	sult1st3	ZFIN	protein_coding	ensembl_havana	9	37.62
ENSDARG00000027424	-0.0279855	-2.24516	-1.13657	80.2259	80.2259	6.326	3.42003e-06	6.11657e-05	ENSDARG00000027424	ENSDARG00000027424.10	solute carrier family 25 member 3a [Source:ZFIN;Acc:ZDB-GENE-040426-1673]	4	16844973	16853474	-1	NA	slc25a3a	ZFIN	protein_coding	ensembl_havana	10	33.94
ENSDARG00000007988	-0.0728335	-5.82875	-2.95079	80.0283	80.0283	6.32244	2.46202e-14	1.32572e-11	ENSDARG00000007988	ENSDARG00000007988.11	mannan-binding lectin serine peptidase 2 [Source:ZFIN;Acc:ZDB-GENE-060130-154]	23	28770225	28796157	1	NA	masp2	ZFIN	protein_coding	ensembl_havana	11	34.68
ENSDARG00000020944	0.0304468	2.42816	1.2293	79.7509	79.7509	6.31743	0.000130635	0.00139632	ENSDARG00000020944	ENSDARG00000020944.11	ezrin a [Source:ZFIN;Acc:ZDB-GENE-050522-18]	17	45413324	45452116	1	NA	ezra	ZFIN	protein_coding	ensembl_havana	11	34.3
ENSDARG00000058733	-0.0718123	-5.71035	-2.89108	79.5177	79.5177	6.3132	2.75482e-13	7.84778e-11	ENSDARG00000058733	ENSDARG00000058733.6	Indian hedgehog signaling molecule a [Source:ZFIN;Acc:ZDB-GENE-051010-1]	9	7358749	7367278	1	NA	ihha	ZFIN	protein_coding	ensembl_havana	6	36.71
ENSDARG00000043719	-0.0414971	-3.291	-1.66625	79.3067	79.3067	6.30937	1.01796e-08	3.94642e-07	ENSDARG00000043719	ENSDARG00000043719.5	complement component c3a, duplicate 6 [Source:ZFIN;Acc:ZDB-GENE-041212-2]	1	56036644	56080165	-1	NA	c3a.6	ZFIN	protein_coding	ensembl	5	35.17
ENSDARG00000099276	-0.0560098	-4.41558	-2.2358	78.8359	78.8359	6.30078	4.98625e-07	1.17584e-05	ENSDARG00000099276	ENSDARG00000099276.2	UDP glucuronosyltransferase 5 family, polypeptide B2 [Source:ZFIN;Acc:ZDB-GENE-100406-4]	1	9635978	9652725	-1	NA	ugt5b2	ZFIN	protein_coding	ensembl_havana	2	37.17
ENSDARG00000096546	-0.0195612	-1.53199	-0.775773	78.3176	78.3176	6.29126	1.39876e-05	0.000205852	ENSDARG00000096546	ENSDARG00000096546.4	neuropilin 2a [Source:ZFIN;Acc:ZDB-GENE-040611-2]	1	5606460	5746030	-1	NA	nrp2a	ZFIN	protein_coding	ensembl_havana	4	34.85
ENSDARG00000059361	-0.0594783	-4.65785	-2.35866	78.3117	78.3117	6.29116	3.6361e-10	2.31564e-08	ENSDARG00000059361	ENSDARG00000059361.6	solute carrier family 39 member 4 [Source:ZFIN;Acc:ZDB-GENE-060315-8]	19	1119416	1127722	-1	NA	slc39a4	ZFIN	protein_coding	ensembl	6	37.78
ENSDARG00000055835	-0.0480707	-3.74417	-1.89612	77.8889	77.8889	6.28335	3.39315e-08	1.12773e-06	ENSDARG00000055835	ENSDARG00000055835.8	solute carrier family 26 member 6 [Source:ZFIN;Acc:ZDB-GENE-081105-83]	8	26268100	26288506	1	NA	slc26a6	ZFIN	protein_coding	ensembl_havana	8	34.86
ENSDARG00000028088	0.00895467	0.696078	0.352516	77.7335	77.7335	6.28046	9.58694e-07	2.06119e-05	ENSDARG00000028088	ENSDARG00000028088.8	galactokinase 1 [Source:ZFIN;Acc:ZDB-GENE-041010-79]	12	33790121	33805366	-1	NA	galk1	ZFIN	protein_coding	ensembl_havana	8	35.55
ENSDARG00000011693	-0.04125	-3.20449	-1.62287	77.6846	77.6846	6.27956	1.83284e-08	6.66862e-07	ENSDARG00000011693	ENSDARG00000011693.6	tetratricopeptide repeat domain 36 [Source:NCBI gene;Acc:492516]	18	42781622	42830563	-1	NA	ttc36	ZFIN	protein_coding	ensembl_havana	6	34.53
ENSDARG00000104207	-0.0714831	-5.54867	-2.81008	77.6221	77.6221	6.2784	1.9551e-11	2.10032e-09	ENSDARG00000104207	ENSDARG00000104207.2	phosphate cytidylyltransferase 1, choline, beta b [Source:ZFIN;Acc:ZDB-GENE-051120-48]	21	40618615	40630650	-1	NA	pcyt1bb	ZFIN	protein_coding	ensembl_havana	2	38.42
ENSDARG00000059939	-0.0217473	-1.68145	-0.851598	77.3177	77.3177	6.27273	9.40319e-08	2.76514e-06	ENSDARG00000059939	ENSDARG00000059939.8	DAB adaptor protein 1a [Source:ZFIN;Acc:ZDB-GENE-060528-1]	20	8122693	8443425	-1	NA	dab1a	ZFIN	protein_coding	ensembl_havana	8	34.69
ENSDARG00000044132	0.0302215	2.33569	1.18296	77.2856	77.2856	6.27213	3.40689e-08	1.13112e-06	ENSDARG00000044132	ENSDARG00000044132.6	osteoglycin, paralog a [Source:ZFIN;Acc:ZDB-GENE-050208-650]	22	10454603	10459880	-1	NA	ogna	ZFIN	protein_coding	ensembl_havana	6	39.43
ENSDARG00000012968	-0.0302471	-2.33138	-1.18081	77.0777	77.0777	6.26824	6.08069e-08	1.8745e-06	ENSDARG00000012968	ENSDARG00000012968.8	ras homolog family member Ub [Source:ZFIN;Acc:ZDB-GENE-050417-308]	15	8990577	9002155	-1	NA	rhoub	ZFIN	protein_coding	ensembl_havana	8	34.58
ENSDARG00000068257	1.5125	0.0196362	0.766066	0.0129826	-77.0259	-6.26727	1.49017e-08	5.53497e-07	ENSDARG00000068257	ENSDARG00000068257.7	potassium voltage-gated channel, Isk-related family, member 4 [Source:ZFIN;Acc:ZDB-GENE-050419-163]	15	43093044	43100399	1	NA	kcne4	ZFIN	protein_coding	ensembl_havana	7	33.4
ENSDARG00000040190	0.0173259	1.33291	0.675117	76.9313	76.9313	6.2655	4.9715e-07	1.17323e-05	ENSDARG00000040190	ENSDARG00000040190.7	quinoid dihydropteridine reductase a [Source:ZFIN;Acc:ZDB-GENE-070705-197]	14	46873229	46897067	-1	NA	qdpra	ZFIN	protein_coding	ensembl_havana	7	32.81
ENSDARG00000110439	-0.0622944	-4.7883	-2.4253	76.8658	76.8658	6.26427	4.60141e-08	1.47107e-06	ENSDARG00000110439	ENSDARG00000110439.1	adaptor related protein complex 1 subunit sigma 3a [Source:ZFIN;Acc:ZDB-GENE-050417-222]	15	43154744	43164591	-1	NA	ap1s3a	ZFIN	protein_coding	ensembl	1	38.06
ENSDARG00000016830	-0.00301434	-0.231072	-0.117043	76.6575	76.6575	6.26035	6.3301e-09	2.60604e-07	ENSDARG00000016830	ENSDARG00000016830.10	ribosomal modification protein rimK-like family member A [Source:NCBI gene;Acc:447815]	8	26868105	26887308	1	NA	rimkla	ZFIN	protein_coding	ensembl_havana	10	37.01
ENSDARG00000042527	-0.0120166	-0.919477	-0.465747	76.517	76.517	6.25771	9.08774e-06	0.000141165	ENSDARG00000042527	ENSDARG00000042527.5	uracil DNA glycosylase a [Source:ZFIN;Acc:ZDB-GENE-040426-900]	5	67351219	67365750	-1	NA	unga	ZFIN	protein_coding	ensembl_havana	5	38.42
ENSDARG00000042920	-0.0611643	-4.67318	-2.36717	76.4038	76.4038	6.25557	2.98089e-10	1.9732e-08	ENSDARG00000042920	ENSDARG00000042920.10	sulfotransferase family 3, cytosolic sulfotransferase 3 [Source:ZFIN;Acc:ZDB-GENE-060503-628]	22	15315655	15318280	1	NA	sult3st3	ZFIN	protein_coding	ensembl_havana	10	32.33
ENSDARG00000068220	-0.074176	-5.65063	-2.8624	76.1787	76.1787	6.25132	5.56708e-11	4.93398e-09	ENSDARG00000068220	ENSDARG00000068220.6	mannose binding lectin 2 [Source:ZFIN;Acc:ZDB-GENE-000427-2]	2	37887277	37889152	-1	NA	mbl2	ZFIN	protein_coding	ensembl_havana	6	36.57
ENSDARG00000103443	-0.0143788	-1.09399	-0.554183	76.0831	76.0831	6.2495	5.44697e-06	9.08e-05	ENSDARG00000103443	ENSDARG00000103443.2	von Willebrand factor D and EGF domains [Source:ZFIN;Acc:ZDB-GENE-060929-1226]	15	33989181	33994418	1	NA	vwde	ZFIN	protein_coding	ensembl_havana	2	34.42
ENSDARG00000035765	0.565646	0.00744282	0.286545	0.0131581	-75.999	-6.24791	5.51614e-10	3.31446e-08	ENSDARG00000035765	ENSDARG00000035765.6		15	6678521	6727082	1	NA	CU633984.1	Clone-based (Ensembl) gene	unprocessed_pseudogene	ensembl_havana	6	37.91
ENSDARG00000077261	3.00848	0.0396274	1.52405	0.0131719	-75.9191	-6.24639	2.05182e-09	1.00871e-07	ENSDARG00000077261	ENSDARG00000077261.4	leiomodin 1b (smooth muscle) [Source:ZFIN;Acc:ZDB-GENE-141215-22]	11	24889170	24894907	1	NA	lmod1b	ZFIN	protein_coding	ensembl_havana	4	37.68
ENSDARG00000043684	0.0320453	2.4309	1.23147	75.8583	75.8583	6.24524	4.12592e-07	1.0026e-05	ENSDARG00000043684	ENSDARG00000043684.5	bisphosphate nucleotidase 1 [Source:ZFIN;Acc:ZDB-GENE-040718-46]	20	9128256	9148323	1	NA	bpnt1	ZFIN	protein_coding	ensembl_havana	5	35.88
ENSDARG00000040161	-0.0585875	-4.43156	-2.24507	75.64	75.64	6.24108	9.44749e-09	3.69855e-07	ENSDARG00000040161	ENSDARG00000040161.7	zgc:92287 [Source:ZFIN;Acc:ZDB-GENE-040718-350]	23	18032569	18057958	-1	NA	zgc:92287	ZFIN	protein_coding	ensembl_havana	7	36.27
ENSDARG00000055926	-0.0658495	-4.97243	-2.51914	75.512	75.512	6.23863	1.85928e-10	1.30954e-08	ENSDARG00000055926	ENSDARG00000055926.5	forkhead box I3a [Source:ZFIN;Acc:ZDB-GENE-031126-3]	21	30351256	30352951	1	NA	foxi3a	ZFIN	protein_coding	ensembl_havana	5	48.53
ENSDARG00000088981	-0.0327172	-2.46994	-1.25133	75.4936	75.4936	6.23828	1.74016e-07	4.70684e-06	ENSDARG00000088981	ENSDARG00000088981.3	transmembrane protein 220 [Source:ZFIN;Acc:ZDB-GENE-131121-194]	3	10637330	10641880	1	NA	tmem220	ZFIN	protein_coding	ensembl_havana	3	34.17
ENSDARG00000105281	-0.0348598	-2.62865	-1.33176	75.4065	75.4065	6.23662	5.96805e-09	2.46973e-07	ENSDARG00000105281	ENSDARG00000105281.3	purinergic receptor P2Y1 [Source:ZFIN;Acc:ZDB-GENE-121004-2]	18	50684059	50692105	1	NA	p2ry1	ZFIN	protein_coding	ensembl_havana	3	41.57
ENSDARG00000016412	-0.0543845	-4.09784	-2.07611	75.3494	75.3494	6.23553	3.1523e-10	2.06101e-08	ENSDARG00000016412	ENSDARG00000016412.5	angiotensinogen [Source:ZFIN;Acc:ZDB-GENE-030131-1205]	13	23988442	23995876	1	NA	agt	ZFIN	protein_coding	ensembl_havana	5	32.2
ENSDARG00000086985	-0.0403967	-3.03956	-1.53998	75.2429	75.2429	6.23348	3.68142e-06	6.4823e-05	ENSDARG00000086985	ENSDARG00000086985.5	kinesin light chain 4 [Source:ZFIN;Acc:ZDB-GENE-050417-350]	22	38484447	38516940	-1	NA	klc4	ZFIN	protein_coding	ensembl_havana	5	39
ENSDARG00000100614	0.0159868	1.20007	0.608029	75.0665	75.0665	6.2301	1.47358e-06	3.00614e-05	ENSDARG00000100614	ENSDARG00000100614.3	zgc:171497 [Source:ZFIN;Acc:ZDB-GENE-080220-58]	KN150335.1	11961	25876	-1	NA	zgc:171497	ZFIN	protein_coding	ensembl	3	34.85
ENSDARG00000092517	-0.0632352	-4.73699	-2.40011	74.9107	74.9107	6.2271	1.85658e-10	1.30954e-08	ENSDARG00000092517	ENSDARG00000092517.3	G protein signaling modulator 1a [Source:ZFIN;Acc:ZDB-GENE-060526-302]	5	64203526	64213253	-1	NA	gpsm1a	ZFIN	protein_coding	ensembl_havana	3	39.81
ENSDARG00000110186	-0.0650051	-4.86064	-2.46282	74.7732	74.7732	6.22445	4.41729e-10	2.75808e-08	ENSDARG00000110186	ENSDARG00000110186.1	CUB domain containing protein 1b [Source:NCBI gene;Acc:560859]	19	2835240	2853746	1	NA	CDCP1	HGNC Symbol	protein_coding	ensembl	1	35.31
ENSDARG00000011094	-0.0512822	-3.82687	-1.93908	74.6238	74.6238	6.22156	1.42536e-08	5.31903e-07	ENSDARG00000011094	ENSDARG00000011094.9	cyclin A2 [Source:ZFIN;Acc:ZDB-GENE-020418-1]	14	46354648	46374870	-1	NA	ccna2	ZFIN	protein_coding	ensembl	9	36.96
ENSDARG00000003994	-0.0618196	-4.60683	-2.33432	74.5205	74.5205	6.21957	5.36406e-08	1.6779e-06	ENSDARG00000003994	ENSDARG00000003994.9	synaptotagmin IXa [Source:ZFIN;Acc:ZDB-GENE-031002-18]	18	28988373	29060842	1	NA	syt9a	ZFIN	protein_coding	ensembl	9	35.15
ENSDARG00000102798	0.0775328	5.76972	2.92363	74.4166	74.4166	6.21755	3.05286e-10	2.01062e-08	ENSDARG00000102798	ENSDARG00000102798.3	minichromosome maintenance complex component 2 [Source:ZFIN;Acc:ZDB-GENE-020419-24]	22	5632029	5655680	-1	NA	mcm2	ZFIN	protein_coding	ensembl	3	35.59
ENSDARG00000013252	-0.0660149	-4.90005	-2.48303	74.2264	74.2264	6.21386	1.11784e-08	4.27648e-07	ENSDARG00000013252	ENSDARG00000013252.8	transmembrane channel like 5 [Source:ZFIN;Acc:ZDB-GENE-120411-6]	3	26734162	26751819	1	NA	tmc5	ZFIN	protein_coding	havana	8	33.46
ENSDARG00000045898	-0.00350247	-0.259577	-0.13154	74.1126	74.1126	6.21165	4.33737e-06	7.45071e-05	ENSDARG00000045898	ENSDARG00000045898.5	si:ch211-152c2.3 [Source:ZFIN;Acc:ZDB-GENE-030131-9914]	4	842010	845033	1	NA	si:ch211-152c2.3	ZFIN	protein_coding	havana	5	39.19
ENSDARG00000045612	4.17644	0.0563993	2.11642	0.0135042	-74.0512	-6.21045	6.07451e-06	9.97495e-05	ENSDARG00000045612	ENSDARG00000045612.4	leucine rich repeat containing 10 [Source:ZFIN;Acc:ZDB-GENE-071119-6]	25	28672539	28674739	-1	NA	lrrc10	ZFIN	protein_coding	ensembl_havana	4	37.66
ENSDARG00000019932	-0.0608349	-4.50212	-2.28148	74.0056	74.0056	6.20956	1.14958e-08	4.38215e-07	ENSDARG00000019932	ENSDARG00000019932.8	solute carrier family 5 member 11 [Source:ZFIN;Acc:ZDB-GENE-041114-9]	3	18655673	18675688	-1	NA	slc5a11	ZFIN	protein_coding	ensembl_havana	8	34.63
ENSDARG00000087805	-0.0654932	-4.84389	-2.45469	73.9602	73.9602	6.20868	3.07663e-11	3.02972e-09	ENSDARG00000087805	ENSDARG00000087805.3	claudin 34a [Source:NCBI gene;Acc:568833]	6	30456788	30464567	1	NA	FP236735.1	Clone-based (Ensembl) gene	protein_coding	ensembl	3	36.08
ENSDARG00000062376	-0.0609028	-4.50267	-2.28179	73.9321	73.9321	6.20813	4.75546e-11	4.3475e-09	ENSDARG00000062376	ENSDARG00000062376.7	neuroligin 3b [Source:ZFIN;Acc:ZDB-GENE-060526-197]	5	23283890	23317477	-1	NA	nlgn3b	ZFIN	protein_coding	ensembl_havana	7	36.45
ENSDARG00000005841	-0.0643795	-4.75897	-2.41167	73.9206	73.9206	6.2079	3.53661e-09	1.60511e-07	ENSDARG00000005841	ENSDARG00000005841.10	troponin I type 2a (skeletal, fast), tandem duplicate 2 [Source:ZFIN;Acc:ZDB-GENE-040426-970]	25	31238606	31248602	1	NA	tnni2a.2	ZFIN	protein_coding	ensembl_havana	10	39.77
ENSDARG00000079645	-3.31385	-0.0449783	-1.67941	0.0135728	-73.6766	-6.20314	3.15913e-10	2.06125e-08	ENSDARG00000079645	ENSDARG00000079645.4	sc:d217 [Source:ZFIN;Acc:ZDB-GENE-080303-15]	22	7896072	8006342	-1	NA	sc:d217	ZFIN	protein_coding	ensembl	4	36.29
ENSDARG00000008818	2.03543	0.0276531	1.03154	0.0135859	-73.6056	-6.20174	9.52709e-07	2.04971e-05	ENSDARG00000008818	ENSDARG00000008818.11	heat shock transcription factor 1 [Source:ZFIN;Acc:ZDB-GENE-000616-16]	19	3056450	3082268	1	NA	hsf1	ZFIN	protein_coding	ensembl_havana	11	33.1
ENSDARG00000009160	-0.0621405	-4.56761	-2.31487	73.5045	73.5045	6.19976	3.20105e-08	1.08518e-06	ENSDARG00000009160	ENSDARG00000009160.9	kynurenine 3-monooxygenase [Source:NCBI gene;Acc:368242]	13	42272515	42306348	-1	NA	kmo	ZFIN	protein_coding	ensembl	9	34.84
ENSDARG00000067851	-0.0630046	-4.61485	-2.33893	73.2462	73.2462	6.19468	1.24242e-10	9.46078e-09	ENSDARG00000067851	ENSDARG00000067851.5	lipocalin 15 [Source:ZFIN;Acc:ZDB-GENE-060825-349]	5	65991152	66001200	1	NA	lcn15	ZFIN	protein_coding	ensembl_havana	5	35.54
ENSDARG00000075041	-0.030562	-2.23177	-1.13117	73.0244	73.0244	6.19031	7.2938e-07	1.62966e-05	ENSDARG00000075041	ENSDARG00000075041.5	formin-like 2b [Source:ZFIN;Acc:ZDB-GENE-041111-182]	6	13390289	13449556	-1	NA	fmnl2b	ZFIN	protein_coding	ensembl_havana	5	36.95
ENSDARG00000002204	11.8488	0.162286	6.00556	0.0136964	-73.0121	-6.19006	1.33035e-05	0.00019724	ENSDARG00000002204	ENSDARG00000002204.6	heat shock protein, alpha-crystallin-related, b11 [Source:NCBI gene;Acc:796767]	21	20383837	20384878	1	NA	hspb11	ZFIN	protein_coding	ensembl_havana	6	44.15
ENSDARG00000033950	-0.0426243	-3.10702	-1.57482	72.8931	72.8931	6.18771	4.44893e-08	1.42948e-06	ENSDARG00000033950	ENSDARG00000033950.9	laminin, beta 2-like [Source:ZFIN;Acc:ZDB-GENE-030131-4205]	23	20261570	20325731	-1	NA	lamb2l	ZFIN	protein_coding	ensembl_havana	9	37.31
ENSDARG00000042291	-0.0794331	-5.7828	-2.93111	72.8009	72.8009	6.18588	4.38416e-10	2.74815e-08	ENSDARG00000042291	ENSDARG00000042291.8	distal-less homeobox 6a [Source:NCBI gene;Acc:30586]	19	41419519	41467041	1	NA	dlx6a	ZFIN	protein_coding	ensembl_havana	8	36.51
ENSDARG00000043847	-0.061659	-4.48744	-2.27455	72.7784	72.7784	6.18544	1.13733e-11	1.31955e-09	ENSDARG00000043847	ENSDARG00000043847.6	transmembrane protein 244 [Source:ZFIN;Acc:ZDB-GENE-040724-54]	20	2118356	2134620	-1	NA	tmem244	ZFIN	protein_coding	ensembl_havana	6	34.7
ENSDARG00000005004	-0.0505882	-3.67846	-1.86453	72.7138	72.7138	6.18416	1.61538e-09	8.25964e-08	ENSDARG00000005004	ENSDARG00000005004.10	solute carrier family 5 member 12 [Source:NCBI gene;Acc:393339]	25	35474987	35524166	-1	NA	slc5a12	ZFIN	protein_coding	ensembl_havana	10	37.2
ENSDARG00000005525	-0.0121655	-0.882566	-0.447366	72.5466	72.5466	6.18084	1.11953e-08	4.27782e-07	ENSDARG00000005525	ENSDARG00000005525.10	aspartoacylase (aminocyclase) 3, tandem duplicate 2 [Source:NCBI gene;Acc:436619]	1	52489962	52498146	-1	NA	acy3.2	ZFIN	protein_coding	ensembl_havana	10	36.22
ENSDARG00000029296	-0.0375356	-2.72022	-1.37888	72.4704	72.4704	6.17932	8.72352e-08	2.58914e-06	ENSDARG00000029296	ENSDARG00000029296.4	neurite extension and migration factor b [Source:ZFIN;Acc:ZDB-GENE-140106-18]	14	11103718	11268375	1	NA	nexmifb	ZFIN	protein_coding	havana	4	38.03
ENSDARG00000011582	-0.0511453	-3.70027	-1.87571	72.3482	72.3482	6.17689	2.80769e-10	1.88198e-08	ENSDARG00000011582	ENSDARG00000011582.12	SRY-box transcription factor 5 [Source:ZFIN;Acc:ZDB-GENE-000607-13]	4	16982249	17055950	-1	NA	sox5	ZFIN	protein_coding	ensembl_havana	12	40.5
ENSDARG00000026979	-0.0563551	-4.07027	-2.06331	72.2253	72.2253	6.17443	1.38565e-08	5.19514e-07	ENSDARG00000026979	ENSDARG00000026979.10	keratin, type 1, gene c5 [Source:ZFIN;Acc:ZDB-GENE-060316-3]	5	64869176	64883099	-1	NA	krt1-c5	ZFIN	protein_coding	ensembl_havana	10	38.71
ENSDARG00000014018	-0.0709192	-5.10817	-2.58955	72.028	72.028	6.17049	2.58903e-07	6.67789e-06	ENSDARG00000014018	ENSDARG00000014018.6	LIM homeobox 1a [Source:NCBI gene;Acc:30463]	15	27703409	27710575	-1	NA	lhx1a	ZFIN	protein_coding	ensembl_havana	6	38.01
ENSDARG00000097973	-0.0562077	-4.04747	-2.05184	72.0092	72.0092	6.17011	3.24831e-07	8.1223e-06	ENSDARG00000097973	ENSDARG00000097973.2	si:ch1073-190k2.1 [Source:ZFIN;Acc:ZDB-GENE-131127-449]	15	46313082	46315233	1	NA	si:ch1073-190k2.1	ZFIN	protein_coding	havana	2	36.9
ENSDARG00000033382	-0.0566148	-4.07517	-2.06589	71.9807	71.9807	6.16954	3.01085e-08	1.03295e-06	ENSDARG00000033382	ENSDARG00000033382.8	galectin-related inter-fiber protein [Source:NCBI gene;Acc:445036]	3	41784542	41795917	-1	NA	grifin	ZFIN	protein_coding	ensembl_havana	8	35.21
ENSDARG00000101387	-0.0653905	-4.69948	-2.38244	71.868	71.868	6.16728	5.36143e-11	4.80511e-09	ENSDARG00000101387	ENSDARG00000101387.2	si:dkey-33m11.6 [Source:ZFIN;Acc:ZDB-GENE-141216-479]	11	3550370	3552067	-1	NA	CAMK2N1	HGNC Symbol	protein_coding	ensembl_havana	2	44.46
ENSDARG00000011573	-0.0673887	-4.83802	-2.4527	71.7926	71.7926	6.16576	3.82166e-09	1.71015e-07	ENSDARG00000011573	ENSDARG00000011573.12	ATP-binding cassette, sub-family B (MDR/TAP), member 11a [Source:ZFIN;Acc:ZDB-GENE-050517-13]	9	48755638	48817119	1	NA	abcb11a	ZFIN	protein_coding	ensembl_havana	12	37.34
ENSDARG00000094265	-0.0337645	-2.42243	-1.2281	71.7449	71.7449	6.1648	4.52921e-08	1.44944e-06	ENSDARG00000094265	ENSDARG00000094265.4	si:dkey-183n20.15 [Source:ZFIN;Acc:ZDB-GENE-041001-160]	20	25473056	25486384	-1	NA	si:dkey-183n20.15	ZFIN	protein_coding	ensembl_havana	4	32.91
ENSDARG00000097648	-0.0716018	-5.13358	-2.60259	71.6962	71.6962	6.16383	2.52483e-09	1.20595e-07	ENSDARG00000097648	ENSDARG00000097648.2	si:dkey-35i13.1 [Source:ZFIN;Acc:ZDB-GENE-030131-8008]	15	4632782	4635819	1	NA	si:dkey-35i13.1	ZFIN	protein_coding	havana	2	40.52
ENSDARG00000089697	-0.0593217	-4.24926	-2.15429	71.6307	71.6307	6.16251	2.45881e-08	8.63995e-07	ENSDARG00000089697	ENSDARG00000089697.4	nuclear factor, erythroid 2-like 2b [Source:ZFIN;Acc:ZDB-GENE-120320-3]	6	10888798	10902916	-1	NA	nfe2l2b	ZFIN	protein_coding	ensembl_havana	4	36.81
ENSDARG00000045822	-0.0785871	-5.62596	-2.85228	71.5889	71.5889	6.16166	3.20136e-14	1.54762e-11	ENSDARG00000045822	ENSDARG00000045822.6	troponin T2e, cardiac [Source:ZFIN;Acc:ZDB-GENE-041210-27]	4	7508316	7544687	1	NA	tnnt2e	ZFIN	protein_coding	ensembl_havana	6	34.34
ENSDARG00000086216	0.0616368	4.40269	2.23216	71.4296	71.4296	6.15845	3.51962e-09	1.59967e-07	ENSDARG00000086216	ENSDARG00000086216.3	proline rich 13 [Source:ZFIN;Acc:ZDB-GENE-080709-1]	11	13179	18449	-1	NA	prr13	ZFIN	protein_coding	havana	3	50.05
ENSDARG00000104992	-0.057798	-4.12394	-2.09087	71.3509	71.3509	6.15686	2.77422e-10	1.86346e-08	ENSDARG00000104992	ENSDARG00000104992.2	epithelial mitogen homolog (mouse) [Source:ZFIN;Acc:ZDB-GENE-100426-1]	8	32402441	32412923	1	NA	epgn	ZFIN	protein_coding	ensembl_havana	2	32.48
ENSDARG00000018259	0.090496	6.45534	3.27292	71.3329	71.3329	6.1565	1.31393e-05	0.000195168	ENSDARG00000018259	ENSDARG00000018259.9	ATPase Na+/K+ transporting subunit alpha 3a [Source:ZFIN;Acc:ZDB-GENE-001212-7]	19	6328234	6385594	-1	NA	atp1a3a	ZFIN	protein_coding	ensembl_havana	9	35.22
ENSDARG00000039304	-0.0773806	-5.51921	-2.7983	71.3255	71.3255	6.15635	1.11886e-09	6.10567e-08	ENSDARG00000039304	ENSDARG00000039304.4	SIX homeobox 1a [Source:NCBI gene;Acc:494168]	13	31619961	31622195	-1	NA	six1a	ZFIN	protein_coding	ensembl_havana	4	42.37
ENSDARG00000063309	-0.00597557	-0.4254	-0.215688	71.1899	71.1899	6.1536	4.82191e-05	0.000596078	ENSDARG00000063309	ENSDARG00000063309.7	tight junction protein 2a (zona occludens 2) [Source:ZFIN;Acc:ZDB-GENE-070925-2]	10	15815865	15879569	-1	NA	tjp2a	ZFIN	protein_coding	ensembl_havana	7	34.91
ENSDARG00000098063	-0.0654259	-4.65636	-2.36089	71.1699	71.1699	6.1532	2.31854e-09	1.12254e-07	ENSDARG00000098063	ENSDARG00000098063.3	alkaline phosphatase 3 [Source:ZFIN;Acc:ZDB-GENE-120919-1]	15	44618623	44637492	-1	NA	alp3	ZFIN	protein_coding	ensembl	3	42.17
ENSDARG00000002403	-0.0189032	-1.34382	-0.681362	71.0897	71.0897	6.15157	3.09619e-08	1.05655e-06	ENSDARG00000002403	ENSDARG00000002403.10	nucleolar and spindle associated protein 1 [Source:NCBI gene;Acc:567446]	13	33251721	33256667	-1	NA	nusap1	ZFIN	protein_coding	ensembl_havana	10	35.05
ENSDARG00000115161	-1.37564	-0.019379	-0.697508	0.0140873	-70.9858	-6.14946	9.0544e-06	0.000140716	ENSDARG00000115161	ENSDARG00000115161.1		KN149950.1	74	5493	1	NA	CABZ01069162.1	Clone-based (Ensembl) gene	protein_coding	ensembl	1	39.8
ENSDARG00000098239	-0.0480654	-3.40468	-1.72637	70.8344	70.8344	6.14638	1.10664e-07	3.18958e-06	ENSDARG00000098239	ENSDARG00000098239.3	zgc:85932 [Source:ZFIN;Acc:ZDB-GENE-040426-2460]	15	43333121	43389922	1	NA	zgc:85932	ZFIN	protein_coding	ensembl	3	38.89
ENSDARG00000005559	-0.0642675	-4.54408	-2.30417	70.7057	70.7057	6.14375	1.75342e-07	4.73306e-06	ENSDARG00000005559	ENSDARG00000005559.10	POU class 4 homeobox 1 [Source:ZFIN;Acc:ZDB-GENE-000523-2]	6	4539953	4543005	1	NA	pou4f1	ZFIN	protein_coding	ensembl	10	48.41
ENSDARG00000068480	-0.0365169	-2.58093	-1.30872	70.6776	70.6776	6.14318	1.28436e-05	0.000191579	ENSDARG00000068480	ENSDARG00000068480.5	MAP7 domain containing 2a [Source:ZFIN;Acc:ZDB-GENE-060526-150]	5	23957572	24000211	-1	NA	map7d2a	ZFIN	protein_coding	ensembl_havana	5	35.5
ENSDARG00000105453	-0.0796942	-5.60762	-2.84366	70.3643	70.3643	6.13677	2.58062e-09	1.22025e-07	ENSDARG00000105453	ENSDARG00000105453.2	potassium channel, subfamily K, member 17 [Source:ZFIN;Acc:ZDB-GENE-120113-3]	17	48736160	48743076	-1	NA	kcnk17	ZFIN	protein_coding	ensembl_havana	2	35.59
ENSDARG00000052615	-0.0519876	-3.65387	-1.85293	70.2835	70.2835	6.13511	2.87787e-06	5.29534e-05	ENSDARG00000052615	ENSDARG00000052615.8	tenomodulin [Source:ZFIN;Acc:ZDB-GENE-080220-31]	14	40641350	40722928	1	NA	tnmd	ZFIN	protein_coding	ensembl_havana	8	36.32
ENSDARG00000105068	-0.0689426	-4.83731	-2.45313	70.1643	70.1643	6.13267	5.68642e-09	2.37786e-07	ENSDARG00000105068	ENSDARG00000105068.2	si:ch1073-443f11.2 [Source:ZFIN;Acc:ZDB-GENE-120215-185]	3	36424055	36425851	1	NA	SMIM22	HGNC Symbol	protein_coding	ensembl_havana	2	33.95
ENSDARG00000071860	-0.0534471	-3.74773	-1.90059	70.1204	70.1204	6.13176	2.58538e-10	1.75509e-08	ENSDARG00000071860	ENSDARG00000071860.5	neuritin 1a [Source:NCBI gene;Acc:436780]	24	2519761	2524955	1	NA	nrn1a	ZFIN	protein_coding	ensembl_havana	5	37.25
ENSDARG00000059367	0.0575704	4.03344	2.04551	70.0611	70.0611	6.13054	2.55735e-08	8.93699e-07	ENSDARG00000059367	ENSDARG00000059367.5	microfibril associated protein 2 [Source:ZFIN;Acc:ZDB-GENE-030131-6710]	22	22888	24275	1	NA	mfap2	ZFIN	protein_coding	ensembl	5	43.17
ENSDARG00000001558	-0.0297647	-2.08365	-1.05671	70.0042	70.0042	6.12937	4.65707e-07	1.11136e-05	ENSDARG00000001558	ENSDARG00000001558.13	kinesin family member C1 [Source:ZFIN;Acc:ZDB-GENE-000208-21]	19	6990970	7000603	1	NA	kifc1	ZFIN	protein_coding	ensembl_havana	13	35.63
ENSDARG00000032010	-0.00964023	-0.673256	-0.341448	69.8382	69.8382	6.12594	0.000257399	0.00246772	ENSDARG00000032010	ENSDARG00000032010.11	solute carrier family 15 member 2 [Source:NCBI gene;Acc:556684]	9	37320222	37339656	1	NA	slc15a2	ZFIN	protein_coding	ensembl_havana	11	34.38
ENSDARG00000012504	-0.0657806	-4.59158	-2.32868	69.8014	69.8014	6.12518	1.60129e-08	5.92699e-07	ENSDARG00000012504	ENSDARG00000012504.11	retinaldehyde binding protein 1a [Source:ZFIN;Acc:ZDB-GENE-040426-1662]	7	13867722	13884610	-1	NA	rlbp1a	ZFIN	protein_coding	ensembl	11	37.13
ENSDARG00000033227	-0.0245118	-1.70818	-0.866345	69.6881	69.6881	6.12284	2.12597e-06	4.09686e-05	ENSDARG00000033227	ENSDARG00000033227.9	leukocyte cell-derived chemotaxin 2 like [Source:ZFIN;Acc:ZDB-GENE-070127-4]	14	36885524	36887063	1	NA	lect2l	ZFIN	protein_coding	ensembl_havana	9	34.74
ENSDARG00000103277	-0.0456883	-3.17184	-1.60876	69.4233	69.4233	6.11735	5.73838e-09	2.39332e-07	ENSDARG00000103277	ENSDARG00000103277.3	cytochrome P450, family 24, subfamily A, polypeptide 1 [Source:ZFIN;Acc:ZDB-GENE-060825-1]	6	55852274	55864687	-1	NA	cyp24a1	ZFIN	protein_coding	ensembl	3	38.8
ENSDARG00000078138	-0.0492854	-3.42114	-1.73521	69.4148	69.4148	6.11717	3.04579e-08	1.04269e-06	ENSDARG00000078138	ENSDARG00000078138.5	si:ch211-202h22.8 [Source:ZFIN;Acc:ZDB-GENE-090313-78]	1	54638126	54648766	1	NA	si:ch211-202h22.8	ZFIN	protein_coding	ensembl_havana	5	34.43
ENSDARG00000095715	-0.0691962	-4.79431	-2.43175	69.2858	69.2858	6.11449	8.60012e-10	4.85656e-08	ENSDARG00000095715	ENSDARG00000095715.4		5	48110155	48175621	-1	NA	BX465834.1	Clone-based (Ensembl) gene	lincRNA	havana	4	35.8
ENSDARG00000008861	-0.0554627	-3.83977	-1.94762	69.2316	69.2316	6.11336	7.54543e-08	2.26783e-06	ENSDARG00000008861	ENSDARG00000008861.7	transcription factor AP-2 epsilon [Source:NCBI gene;Acc:393794]	19	47429722	47456787	-1	NA	tfap2e	ZFIN	protein_coding	ensembl_havana	7	35.77
ENSDARG00000013295	-0.0243831	-1.68681	-0.855595	69.1793	69.1793	6.11227	1.64241e-09	8.35771e-08	ENSDARG00000013295	ENSDARG00000013295.11	solute carrier family 2 member 3a [Source:ZFIN;Acc:ZDB-GENE-040718-390]	19	9685165	9712530	-1	NA	slc2a3a	ZFIN	protein_coding	ensembl_havana	11	36.12
ENSDARG00000060350	-0.0390991	-2.70349	-1.3713	69.1445	69.1445	6.11154	0.000261828	0.00250792	ENSDARG00000060350	ENSDARG00000060350.6	apolipoprotein Da, duplicate 2 [Source:ZFIN;Acc:ZDB-GENE-070912-551]	2	37207461	37215989	1	NA	apoda.2	ZFIN	protein_coding	ensembl_havana	6	34.79
ENSDARG00000059311	-0.00463355	-0.319528	-0.162081	68.9597	68.9597	6.10768	1.34453e-05	0.000198972	ENSDARG00000059311	ENSDARG00000059311.8	dihydropyrimidinase like 5b [Source:ZFIN;Acc:ZDB-GENE-050720-4]	4	798696	815871	-1	NA	dpysl5b	ZFIN	protein_coding	ensembl_havana	8	37.16
ENSDARG00000114670	0.0063769	0.439515	0.222946	68.9229	68.9229	6.10691	1.71165e-06	3.39837e-05	ENSDARG00000114670	ENSDARG00000114670.1	ubiquitin-conjugating enzyme E2C [Source:ZFIN;Acc:ZDB-GENE-051030-48]	6	55287823	55297274	-1	NA	ube2c	ZFIN	protein_coding	ensembl	1	37.94
ENSDARG00000104359	-0.0417795	-2.87879	-1.46028	68.9043	68.9043	6.10652	6.25844e-06	0.000102139	ENSDARG00000104359	ENSDARG00000104359.2	annexin A1c [Source:ZFIN;Acc:ZDB-GENE-030131-5274]	5	65009764	65021736	-1	NA	anxa1c	ZFIN	protein_coding	ensembl_havana	2	38.66
ENSDARG00000040907	-0.0601497	-4.13779	-2.09897	68.7915	68.7915	6.10416	1.52059e-08	5.6414e-07	ENSDARG00000040907	ENSDARG00000040907.7	glucagon b [Source:ZFIN;Acc:ZDB-GENE-040712-2]	9	51265283	51271597	1	NA	gcgb	ZFIN	protein_coding	ensembl_havana	7	30.93
ENSDARG00000093494	-0.0601975	-4.13696	-2.09858	68.7231	68.7231	6.10272	3.81943e-12	5.20781e-10	ENSDARG00000093494	ENSDARG00000093494.4	si:ch211-217k17.9 [Source:ZFIN;Acc:ZDB-GENE-061207-21]	1	52398205	52400660	1	NA	si:ch211-217k17.9	ZFIN	protein_coding	havana	4	37.01
ENSDARG00000058939	-0.056808	-3.90221	-1.97951	68.6912	68.6912	6.10205	3.7198e-07	9.1577e-06	ENSDARG00000058939	ENSDARG00000058939.9	beta-1,4-N-acetyl-galactosaminyl transferase 3b [Source:ZFIN;Acc:ZDB-GENE-030131-8615]	18	6558146	6619842	1	NA	b4galnt3b	ZFIN	protein_coding	ensembl_havana	9	36.26
ENSDARG00000081807	-0.500567	-0.0073107	-0.253939	0.0146048	-68.4704	-6.09741	5.09397e-10	3.10168e-08	ENSDARG00000081807	ENSDARG00000081807.2	dre-let-7b [Source:miRBase;Acc:MI0001865]	4	18653148	18653241	-1	NA	dre-let-7b	miRBase	miRNA	ensembl	2	50
ENSDARG00000045014	-0.00445233	-0.304826	-0.154639	68.4646	68.4646	6.09729	7.63088e-06	0.000121371	ENSDARG00000045014	ENSDARG00000045014.7	tubulin, alpha 2 [Source:ZFIN;Acc:ZDB-GENE-040426-1970]	11	3336524	3343463	-1	NA	tuba2	ZFIN	protein_coding	ensembl_havana	7	35.06
ENSDARG00000007971	-0.00325873	-0.222265	-0.112762	68.2061	68.2061	6.09183	2.14776e-06	4.1281e-05	ENSDARG00000007971	ENSDARG00000007971.6	CDC28 protein kinase regulatory subunit 1B [Source:ZFIN;Acc:ZDB-GENE-040801-112]	19	7835025	7838232	1	NA	cks1b	ZFIN	protein_coding	ensembl_havana	6	37.84
ENSDARG00000032630	-0.0588038	-3.99769	-2.02824	67.9835	67.9835	6.08711	3.28103e-07	8.19685e-06	ENSDARG00000032630	ENSDARG00000032630.10	nebulin [Source:ZFIN;Acc:ZDB-GENE-041111-216]	9	22805138	22892838	-1	NA	neb	ZFIN	protein_coding	ensembl_havana	10	36.16
ENSDARG00000100139	-0.0337372	-2.28761	-1.16067	67.8069	67.8069	6.08336	1.5411e-05	0.000223908	ENSDARG00000100139	ENSDARG00000100139.2	si:ch211-113d22.2 [Source:ZFIN;Acc:ZDB-GENE-141222-39]	10	20448638	20454008	-1	NA	si:ch211-113d22.2	ZFIN	protein_coding	ensembl_havana	2	31.8
ENSDARG00000054911	0.0275128	1.86196	0.944735	67.6759	67.6759	6.08057	6.10479e-05	0.000729511	ENSDARG00000054911	ENSDARG00000054911.6	thymosin, beta [Source:NCBI gene;Acc:402820]	21	26389391	26393520	1	NA	tmsb	ZFIN	protein_coding	ensembl_havana	6	29.81
ENSDARG00000103862	-0.0383544	-2.59414	-1.31625	67.636	67.636	6.07972	3.79914e-06	6.64557e-05	ENSDARG00000103862	ENSDARG00000103862.2	homeobox A4a [Source:NCBI gene;Acc:58050]	19	19754950	19780245	1	NA	hoxa4a	ZFIN	protein_coding	ensembl_havana	2	35.8
ENSDARG00000101214	-0.0882535	-5.96785	-3.02805	67.6217	67.6217	6.07941	3.01741e-11	2.99917e-09	ENSDARG00000101214	ENSDARG00000101214.2	polycystic kidney disease 1 like 2b [Source:ZFIN;Acc:ZDB-GENE-141222-87]	7	67252880	67311294	1	NA	pkd1l2b	ZFIN	protein_coding	ensembl_havana	2	37.47
ENSDARG00000100159	-0.0794517	-5.36287	-2.72116	67.4984	67.4984	6.07678	3.75782e-09	1.69585e-07	ENSDARG00000100159	ENSDARG00000100159.2	angiopoietin-like 1b [Source:ZFIN;Acc:ZDB-GENE-030131-6243]	2	97692	103388	-1	NA	angptl1b	ZFIN	protein_coding	ensembl	2	48.73
ENSDARG00000010710	0.00229447	0.154855	0.0785746	67.4903	67.4903	6.07661	1.49136e-06	3.03852e-05	ENSDARG00000010710	ENSDARG00000010710.10	musashi RNA-binding protein 1 [Source:ZFIN;Acc:ZDB-GENE-050320-86]	8	39607466	39647216	1	NA	msi1	ZFIN	protein_coding	havana	10	33.53
ENSDARG00000068738	11.6624	0.173151	5.91779	0.0148469	-67.3541	-6.07369	2.50897e-10	1.71422e-08	ENSDARG00000068738	ENSDARG00000068738.5	cytochrome c oxidase subunit 5B2 [Source:ZFIN;Acc:ZDB-GENE-060825-71]	13	50375800	50378038	1	NA	cox5b2	ZFIN	protein_coding	ensembl	5	37.52
ENSDARG00000059805	-0.0830671	-5.59441	-2.83874	67.3481	67.3481	6.07357	1.7607e-13	5.642e-11	ENSDARG00000059805	ENSDARG00000059805.5	solute carrier family 25 member 38a [Source:NCBI gene;Acc:767662]	3	4644031	4663602	-1	NA	slc25a38a	ZFIN	protein_coding	ensembl	5	40.36
ENSDARG00000105188	-0.0744831	-4.99681	-2.53565	67.0865	67.0865	6.06795	2.09701e-09	1.02776e-07	ENSDARG00000105188	ENSDARG00000105188.3	vimentin-related 2 [Source:ZFIN;Acc:ZDB-GENE-160113-76]	14	33788835	33824329	-1	NA	vimr2	ZFIN	protein_coding	ensembl_havana	3	36.52
ENSDARG00000071026	-0.0283221	-1.89892	-0.96362	67.0473	67.0473	6.06711	2.74952e-05	0.000366748	ENSDARG00000071026	ENSDARG00000071026.5	MLLT11 transcription factor 7 cofactor [Source:NCBI gene;Acc:563531]	19	7445644	7450796	-1	NA	mllt11	ZFIN	protein_coding	ensembl_havana	5	33.46
ENSDARG00000071361	3.42669	0.0512633	1.73898	0.01496	-66.8448	-6.06274	3.57547e-07	8.85707e-06	ENSDARG00000071361	ENSDARG00000071361.6	si:ch211-197g15.10 [Source:ZFIN;Acc:ZDB-GENE-050208-617]	22	17455711	17459587	-1	NA	si:ch211-197g15.10	ZFIN	protein_coding	ensembl_havana	6	36.94
ENSDARG00000100397	-0.00985674	-0.656579	-0.333218	66.6122	66.6122	6.05772	3.4627e-05	0.000447653	ENSDARG00000100397	ENSDARG00000100397.2	phosphodiesterase 6C, cGMP-specific, cone, alpha prime [Source:ZFIN;Acc:ZDB-GENE-040426-1664]	12	5129245	5154099	1	NA	pde6c	ZFIN	protein_coding	ensembl_havana	2	36.51
ENSDARG00000076820	-0.08071	-5.36103	-2.72087	66.4233	66.4233	6.05362	2.50906e-10	1.71422e-08	ENSDARG00000076820	ENSDARG00000076820.5	XK, Kell blood group complex subunit-related family, member 8, tandem duplicate 2 [Source:ZFIN;Acc:ZDB-GENE-110106-2]	19	24994270	25005609	-1	NA	xkr8.2	ZFIN	protein_coding	ensembl_havana	5	35.73
ENSDARG00000077201	-0.0612753	-4.0696	-2.06544	66.4149	66.4149	6.05344	1.36637e-06	2.8108e-05	ENSDARG00000077201	ENSDARG00000077201.6	myosin VIIBb [Source:ZFIN;Acc:ZDB-GENE-070912-482]	2	22880605	22927958	-1	NA	myo7bb	ZFIN	protein_coding	ensembl_havana	6	35.32
ENSDARG00000071377	-0.0702037	-4.65807	-2.36414	66.3508	66.3508	6.05204	9.85489e-08	2.88733e-06	ENSDARG00000071377	ENSDARG00000071377.7	Danio rerio Hydroxysteroid 11-beta-dehydrogenase 1-like protein-like (LOC100006793), mRNA. [Source:RefSeq mRNA;Acc:NM_001105607]	22	19552987	19562455	1	NA	hsd11b1la	ZFIN	protein_coding	ensembl_havana	7	36.01
ENSDARG00000062109	-0.0792476	-5.25684	-2.66804	66.3344	66.3344	6.05168	1.13027e-09	6.1435e-08	ENSDARG00000062109	ENSDARG00000062109.6	Src homology 2 domain containing transforming protein D, b [Source:ZFIN;Acc:ZDB-GENE-030131-6059]	22	21398508	21465808	1	NA	shdb	ZFIN	protein_coding	ensembl_havana	6	36.02
ENSDARG00000101181	-0.00393562	-0.261039	-0.132487	66.3271	66.3271	6.05153	0.000156372	0.00162312	ENSDARG00000101181	ENSDARG00000101181.2	S100 calcium binding protein W [Source:ZFIN;Acc:ZDB-GENE-080407-2]	16	23403602	23406155	1	NA	s100w	ZFIN	protein_coding	ensembl_havana	2	37.9
ENSDARG00000068503	-0.0509613	-3.37836	-1.71466	66.2927	66.2927	6.05078	4.48742e-09	1.94797e-07	ENSDARG00000068503	ENSDARG00000068503.6	globoside alpha-1,3-N-acetylgalactosaminyltransferase 1, like 4 [Source:ZFIN;Acc:ZDB-GENE-031204-4]	5	23788592	23805387	-1	NA	gbgt1l4	ZFIN	protein_coding	ensembl_havana	6	33.47
ENSDARG00000099313	0.0581247	3.83648	1.9473	66.0043	66.0043	6.04449	0.00087336	0.00695766	ENSDARG00000099313	ENSDARG00000099313.2	N-acetylgalactosaminidase, alpha [Source:ZFIN;Acc:ZDB-GENE-051113-256]	4	982028	992148	-1	NA	naga	ZFIN	protein_coding	ensembl	2	40.68
ENSDARG00000068182	-0.0895358	-5.90818	-2.99886	65.9867	65.9867	6.0441	7.83729e-11	6.51189e-09	ENSDARG00000068182	ENSDARG00000068182.5	crumbs homolog 3b [Source:ZFIN;Acc:ZDB-GENE-060610-3]	1	56180416	56184928	1	NA	crb3b	ZFIN	protein_coding	ensembl_havana	5	33.37
ENSDARG00000054218	-0.0824871	-5.43341	-2.75795	65.8698	65.8698	6.04155	7.13419e-10	4.12008e-08	ENSDARG00000054218	ENSDARG00000054218.6	si:ch73-269m23.5 [Source:ZFIN;Acc:ZDB-GENE-110411-68]	23	44772661	44786844	-1	NA	si:ch73-269m23.5	ZFIN	protein_coding	ensembl_havana	6	40.22
ENSDARG00000008732	-0.0731539	-4.79406	-2.43361	65.534	65.534	6.03417	1.73379e-09	8.69784e-08	ENSDARG00000008732	ENSDARG00000008732.8	zgc:66479 [Source:ZFIN;Acc:ZDB-GENE-031030-10]	6	46736251	46742455	-1	NA	zgc:66479	ZFIN	protein_coding	ensembl_havana	8	39.95
ENSDARG00000062797	0.029366	1.92195	0.975656	65.448	65.448	6.03228	3.58802e-05	0.00046161	ENSDARG00000062797	ENSDARG00000062797.8	neural EGFL like 2b [Source:ZFIN;Acc:ZDB-GENE-030131-8026]	4	14247693	14328997	-1	NA	nell2b	ZFIN	protein_coding	ensembl_havana	8	35.1
ENSDARG00000038258	-0.0762957	-4.98299	-2.52964	65.3116	65.3116	6.02927	1.6159e-10	1.1771e-08	ENSDARG00000038258	ENSDARG00000038258.8	protein C (inactivator of coagulation factors Va and VIIIa), a [Source:ZFIN;Acc:ZDB-GENE-060824-5]	2	5456541	5475910	-1	NA	proca	ZFIN	protein_coding	ensembl_havana	8	38
ENSDARG00000018817	-0.0567163	-3.69207	-1.87439	65.0972	65.0972	6.02452	6.48493e-08	1.97998e-06	ENSDARG00000018817	ENSDARG00000018817.9	brain-derived neurotrophic factor [Source:ZFIN;Acc:ZDB-GENE-000412-1]	7	31924983	31941670	-1	NA	bdnf	ZFIN	protein_coding	ensembl_havana	9	40.69
ENSDARG00000060238	-0.00445716	-0.28979	-0.147124	65.0169	65.0169	6.02274	1.93875e-06	3.79728e-05	ENSDARG00000060238	ENSDARG00000060238.8	uveal autoantigen with coiled-coil domains and ankyrin repeats b [Source:ZFIN;Acc:ZDB-GENE-030521-32]	7	33798131	33869011	-1	NA	uacab	ZFIN	protein_coding	ensembl_havana	8	36.39
ENSDARG00000079834	-0.0405279	-2.63404	-1.33728	64.9932	64.9932	6.02222	6.37144e-06	0.000103665	ENSDARG00000079834	ENSDARG00000079834.6	keratinocyte differentiation factor 1a [Source:ZFIN;Acc:ZDB-GENE-110411-156]	16	54890835	54919260	-1	NA	kdf1a	ZFIN	protein_coding	ensembl_havana	6	33.86
ENSDARG00000105351	-0.0780446	-5.071	-2.57452	64.9756	64.9756	6.02183	2.10222e-08	7.48588e-07	ENSDARG00000105351	ENSDARG00000105351.2	si:ch211-113d11.6 [Source:ZFIN;Acc:ZDB-GENE-160113-62]	14	46233704	46238186	-1	NA	si:ch211-113d11.6	ZFIN	protein_coding	havana	2	37.27
ENSDARG00000073978	-0.044151	-2.86833	-1.45624	64.9664	64.9664	6.02162	2.79644e-08	9.66666e-07	ENSDARG00000073978	ENSDARG00000073978.4	cellular retinoic acid binding protein 2, a [Source:ZFIN;Acc:ZDB-GENE-020320-4]	16	14383479	14397003	-1	NA	crabp2a	ZFIN	protein_coding	ensembl_havana	4	38.99
ENSDARG00000017320	-0.0532362	-3.45564	-1.75444	64.9113	64.9113	6.0204	2.71286e-08	9.40832e-07	ENSDARG00000017320	ENSDARG00000017320.11	F11 receptor, tandem duplicate 1 [Source:ZFIN;Acc:ZDB-GENE-030131-2416]	5	29831195	29848772	1	NA	f11r.1	ZFIN	protein_coding	ensembl_havana	11	34.72
ENSDARG00000056594	-0.0749677	-4.86055	-2.46776	64.8352	64.8352	6.01871	1.38743e-09	7.25693e-08	ENSDARG00000056594	ENSDARG00000056594.7	iroquois homeobox 1b [Source:ZFIN;Acc:ZDB-GENE-010716-1]	19	28127654	28130658	-1	NA	irx1b	ZFIN	protein_coding	ensembl_havana	7	38.7
ENSDARG00000011273	-0.033711	-2.18538	-1.10954	64.8268	64.8268	6.01852	6.77456e-06	0.000109387	ENSDARG00000011273	ENSDARG00000011273.10	T cell leukemia homeobox 2 [Source:ZFIN;Acc:ZDB-GENE-020208-1]	14	5656510	5690363	-1	NA	tlx2	ZFIN	protein_coding	ensembl_havana	10	35.2
ENSDARG00000070011	-0.0522379	-3.38092	-1.71658	64.7215	64.7215	6.01617	1.18629e-06	2.48358e-05	ENSDARG00000070011	ENSDARG00000070011.5	high choriolytic enzyme 2-like 2 [Source:ZFIN;Acc:ZDB-GENE-070912-146]	9	12887491	12894091	1	NA	hce2l2	ZFIN	protein_coding	ensembl_havana	5	33.19
ENSDARG00000009196	-0.0544776	-3.51969	-1.78708	64.6081	64.6081	6.01364	4.90325e-11	4.44441e-09	ENSDARG00000009196	ENSDARG00000009196.9	annexin A3a [Source:ZFIN;Acc:ZDB-GENE-040912-58]	5	39087364	39095623	1	NA	anxa3a	ZFIN	protein_coding	ensembl_havana	9	40.64
ENSDARG00000104818	-0.0687706	-4.43224	-2.2505	64.4496	64.4496	6.0101	2.03129e-07	5.37845e-06	ENSDARG00000104818	ENSDARG00000104818.2	carboxylesterase 2b [Source:ZFIN;Acc:ZDB-GENE-041014-96]	25	30380705	30383617	-1	NA	ces2b	ZFIN	protein_coding	ensembl	2	40.13
ENSDARG00000079840	-0.0134717	-0.868132	-0.440802	64.4413	64.4413	6.00991	2.75069e-06	5.11144e-05	ENSDARG00000079840	ENSDARG00000079840.6	potassium large conductance calcium-activated channel, subfamily M, alpha member 1a [Source:ZFIN;Acc:ZDB-GENE-070202-9]	13	16521898	16886118	1	NA	kcnma1a	ZFIN	protein_coding	ensembl_havana	6	34.94
ENSDARG00000098810	-0.097545	-6.28506	-3.1913	64.4324	64.4324	6.00972	1.70438e-12	2.77042e-10	ENSDARG00000098810	ENSDARG00000098810.3	zgc:194678 [Source:ZFIN;Acc:ZDB-GENE-030131-8082]	7	45040526	45076131	-1	NA	VSTM2B	HGNC Symbol	protein_coding	ensembl_havana	3	39.75
ENSDARG00000056934	-0.083259	-5.36318	-2.72322	64.4156	64.4156	6.00934	1.52009e-09	7.83523e-08	ENSDARG00000056934	ENSDARG00000056934.4	hepatic and glial cell adhesion molecule a [Source:ZFIN;Acc:ZDB-GENE-050522-198]	15	22311803	22325973	1	NA	hepacama	ZFIN	protein_coding	ensembl_havana	4	34.59
ENSDARG00000019507	0.0957647	6.16734	3.13155	64.401	64.401	6.00901	8.36671e-09	3.33685e-07	ENSDARG00000019507	ENSDARG00000019507.9	minichromosome maintenance complex component 5 [Source:ZFIN;Acc:ZDB-GENE-021209-1]	3	25999477	26011440	1	NA	mcm5	ZFIN	protein_coding	ensembl_havana	9	36.37
ENSDARG00000054619	-0.0249137	-1.60175	-0.813332	64.292	64.292	6.00657	3.0269e-08	1.03734e-06	ENSDARG00000054619	ENSDARG00000054619.8	Fraser extracellular matrix complex subunit 1 [Source:ZFIN;Acc:ZDB-GENE-060526-68]	5	38837429	39086768	1	NA	fras1	ZFIN	protein_coding	ensembl_havana	8	35.94
ENSDARG00000004023	0.00881246	0.56648	0.287646	64.2817	64.2817	6.00634	3.34833e-07	8.33971e-06	ENSDARG00000004023	ENSDARG00000004023.6	ISL LIM homeobox 1 [Source:NCBI gene;Acc:30147]	5	40728613	40734045	-1	NA	isl1	ZFIN	protein_coding	ensembl_havana	6	36.98
ENSDARG00000060439	-0.0644307	-4.13573	-2.10008	64.1888	64.1888	6.00425	6.46855e-08	1.97687e-06	ENSDARG00000060439	ENSDARG00000060439.7	chloride channel 2c [Source:ZFIN;Acc:ZDB-GENE-050506-73]	15	46736794	46779934	-1	NA	clcn2c	ZFIN	protein_coding	ensembl_havana	7	36.66
ENSDARG00000056519	-0.0191034	-1.22532	-0.622211	64.1413	64.1413	6.00318	3.75097e-06	6.57936e-05	ENSDARG00000056519	ENSDARG00000056519.8	si:dkey-280e21.3 [Source:ZFIN;Acc:ZDB-GENE-140106-61]	14	25464681	25502537	1	NA	si:dkey-280e21.3	ZFIN	protein_coding	ensembl_havana	8	34.05
ENSDARG00000043066	-0.0519728	-3.32919	-1.69058	64.0564	64.0564	6.00127	4.34348e-06	7.45071e-05	ENSDARG00000043066	ENSDARG00000043066.7	noggin 2 [Source:NCBI gene;Acc:30185]	24	38814734	38816725	-1	NA	nog2	ZFIN	protein_coding	ensembl_havana	7	50.5
ENSDARG00000053405	-0.0344808	-2.20376	-1.11912	63.9128	63.9128	5.99803	7.93956e-06	0.000125406	ENSDARG00000053405	ENSDARG00000053405.5	sorbitol dehydrogenase [Source:ZFIN;Acc:ZDB-GENE-040426-1231]	7	30923283	30926030	-1	NA	sord	ZFIN	protein_coding	ensembl_havana	5	39.74
ENSDARG00000075133	0.00933803	0.59615	0.302744	63.8411	63.8411	5.99641	3.25159e-05	0.000423796	ENSDARG00000075133	ENSDARG00000075133.4	adhesion G protein-coupled receptor B1a [Source:ZFIN;Acc:ZDB-GENE-060607-12]	16	37470717	37630250	1	NA	adgrb1a	ZFIN	protein_coding	ensembl_havana	4	35.89
ENSDARG00000071048	-0.0802947	-5.1173	-2.5988	63.7315	63.7315	5.99393	3.42349e-11	3.29005e-09	ENSDARG00000071048	ENSDARG00000071048.6	cellular communication network factor 6 [Source:ZFIN;Acc:ZDB-GENE-041001-86]	20	276753	284865	-1	NA	ccn6	ZFIN	protein_coding	ensembl_havana	6	41.62
ENSDARG00000098478	-0.071408	-4.54146	-2.30643	63.5987	63.5987	5.99092	3.81859e-09	1.71015e-07	ENSDARG00000098478	ENSDARG00000098478.2	uncharacterized LOC100329294 [Source:NCBI gene;Acc:100329294]	8	547317	554540	-1	NA	FO704758.1	Clone-based (Ensembl) gene	protein_coding	ensembl	2	38.21
ENSDARG00000115552	-0.0930695	-5.91898	-3.00602	63.5974	63.5974	5.9909	1.20893e-10	9.24988e-09	ENSDARG00000115552	ENSDARG00000115552.1		2	56937548	56976287	1	NA	CABZ01117752.1	Clone-based (Ensembl) gene	protein_coding	ensembl	1	38.31
ENSDARG00000056175	-0.0714631	-4.53863	-2.30505	63.5101	63.5101	5.98891	1.49543e-10	1.10192e-08	ENSDARG00000056175	ENSDARG00000056175.4	scratch family zinc finger 2 [Source:ZFIN;Acc:ZDB-GENE-030131-4097]	8	28527776	28534245	1	NA	scrt2	ZFIN	protein_coding	ensembl	4	39.4
ENSDARG00000055412	6.69368	0.105543	3.39961	0.0157676	-63.421	-5.98689	5.20375e-06	8.72469e-05	ENSDARG00000055412	ENSDARG00000055412.8	myosin light chain kinase family, member 4b [Source:ZFIN;Acc:ZDB-GENE-041001-128]	20	26827265	26866111	-1	NA	mylk4b	ZFIN	protein_coding	ensembl_havana	8	35.59
ENSDARG00000102302	-0.0911202	-5.7773	-2.93421	63.403	63.403	5.98648	1.4233e-09	7.39604e-08	ENSDARG00000102302	ENSDARG00000102302.2		KN150128.1	513	11933	1	NA	CABZ01090144.1	Clone-based (Ensembl) gene	protein_coding	ensembl	2	28.86
ENSDARG00000011929	0.0392612	2.47842	1.25884	63.1263	63.1263	5.98017	6.13563e-07	1.40938e-05	ENSDARG00000011929	ENSDARG00000011929.10	proteolipid protein 1b [Source:ZFIN;Acc:ZDB-GENE-030710-6]	5	23268121	23280098	-1	NA	plp1b	ZFIN	protein_coding	ensembl_havana	10	32.4
ENSDARG00000025034	0.00562452	0.354871	0.180248	63.0935	63.0935	5.97942	4.75602e-06	8.05444e-05	ENSDARG00000025034	ENSDARG00000025034.8	synaptogyrin 3b [Source:ZFIN;Acc:ZDB-GENE-070822-6]	1	8415983	8428761	-1	NA	syngr3b	ZFIN	protein_coding	ensembl_havana	8	35.54
ENSDARG00000053215	-2.03114	-0.0322176	-1.03168	0.0158618	-63.0445	-5.9783	3.46913e-07	8.6204e-06	ENSDARG00000053215	ENSDARG00000053215.10	malic enzyme 1, NADP(+)-dependent, cytosolic [Source:ZFIN;Acc:ZDB-GENE-061013-438]	16	32832213	33001153	-1	NA	me1	ZFIN	protein_coding	ensembl_havana	10	36.74
ENSDARG00000031885	0.0991562	0.00157561	0.0503659	0.0158902	-62.9319	-5.97572	5.71758e-09	2.38776e-07	ENSDARG00000031885	ENSDARG00000031885.7	proteasome 20S subunit beta 12 [Source:ZFIN;Acc:ZDB-GENE-001208-1]	19	7115223	7119456	1	NA	psmb12	ZFIN	protein_coding	ensembl_havana	7	38.36
ENSDARG00000055917	-0.033221	-2.08907	-1.06115	62.8841	62.8841	5.97462	1.44073e-06	2.94855e-05	ENSDARG00000055917	ENSDARG00000055917.4	NIPA magnesium transporter 1 [Source:ZFIN;Acc:ZDB-GENE-041010-164]	6	37745719	37749711	-1	NA	nipa1	ZFIN	protein_coding	ensembl_havana	4	34.91
ENSDARG00000002968	-0.0938438	-5.8814	-2.98762	62.6723	62.6723	5.96976	5.98929e-10	3.55194e-08	ENSDARG00000002968	ENSDARG00000002968.11	apobec1 complementation factor [Source:ZFIN;Acc:ZDB-GENE-060824-3]	12	6160446	6177894	-1	NA	a1cf	ZFIN	protein_coding	ensembl_havana	11	38.71
ENSDARG00000059279	-0.017653	-1.10467	-0.561161	62.5768	62.5768	5.96756	1.28348e-05	0.000191537	ENSDARG00000059279	ENSDARG00000059279.7	transcription factor AP-2 alpha [Source:ZFIN;Acc:ZDB-GENE-011212-6]	24	8721676	8732519	-1	NA	tfap2a	ZFIN	protein_coding	ensembl	7	37.08
ENSDARG00000071586	0.0193614	1.20846	0.613909	62.4159	62.4159	5.96384	4.30151e-06	7.3986e-05	ENSDARG00000071586	ENSDARG00000071586.6	transforming growth factor, beta-induced [Source:ZFIN;Acc:ZDB-GENE-030131-73]	14	26511041	26536504	-1	NA	tgfbi	ZFIN	protein_coding	ensembl_havana	6	35.29
ENSDARG00000012788	-0.0638753	-3.98479	-2.02433	62.3839	62.3839	5.9631	5.87206e-09	2.43924e-07	ENSDARG00000012788	ENSDARG00000012788.9	forkhead box A3 [Source:ZFIN;Acc:ZDB-GENE-980526-423]	18	46350574	46354269	-1	NA	foxa3	ZFIN	protein_coding	ensembl_havana	9	40.75
ENSDARG00000059280	-0.083902	-5.23394	-2.65892	62.3816	62.3816	5.96305	1.56572e-10	1.14841e-08	ENSDARG00000059280	ENSDARG00000059280.7	homeobox D3a [Source:NCBI gene;Acc:30349]	9	1937049	1959917	-1	NA	hoxd3a	ZFIN	protein_coding	ensembl_havana	7	36
ENSDARG00000114797	-0.0773009	-4.82091	-2.4491	62.3655	62.3655	5.96268	4.97651e-10	3.04761e-08	ENSDARG00000114797	ENSDARG00000114797.1	RAB3B, member RAS oncogene family [Source:ZFIN;Acc:ZDB-GENE-050208-660]	22	17203752	17213264	1	NA	rab3b	ZFIN	protein_coding	ensembl_havana	1	38.37
ENSDARG00000090408	-1.65548	-0.0265822	-0.841029	0.0160571	-62.2776	-5.96064	4.52599e-08	1.44944e-06	ENSDARG00000090408	ENSDARG00000090408.5	si:ch73-383l1.1 [Source:ZFIN;Acc:ZDB-GENE-121214-64]	1	7189856	7448795	1	NA	ERBB4	HGNC Symbol	protein_coding	ensembl_havana	5	33.91
ENSDARG00000062402	-0.0418185	-2.601	-1.32141	62.1974	62.1974	5.95878	5.08096e-07	1.19552e-05	ENSDARG00000062402	ENSDARG00000062402.8	Fras1 related extracellular matrix 1b [Source:ZFIN;Acc:ZDB-GENE-050208-783]	22	17118225	17191525	1	NA	frem1b	ZFIN	protein_coding	ensembl_havana	8	36.61
ENSDARG00000017617	-0.0108678	-0.675922	-0.343395	62.1949	62.1949	5.95872	1.92303e-07	5.14303e-06	ENSDARG00000017617	ENSDARG00000017617.10	ALG6 alpha-1,3-glucosyltransferase [Source:ZFIN;Acc:ZDB-GENE-040808-45]	6	32065094	32087111	-1	NA	alg6	ZFIN	protein_coding	ensembl_havana	10	34.24
ENSDARG00000101363	-0.0645272	-4.00438	-2.03445	62.0572	62.0572	5.95553	1.54944e-06	3.13086e-05	ENSDARG00000101363	ENSDARG00000101363.2	anoctamin 2b [Source:ZFIN;Acc:ZDB-GENE-060503-62]	4	4267451	4358940	1	NA	ano2b	ZFIN	protein_coding	ensembl_havana	2	35.45
ENSDARG00000038185	-0.0664379	-4.12094	-2.09369	62.0269	62.0269	5.95482	9.27773e-07	2.00408e-05	ENSDARG00000038185	ENSDARG00000038185.5	growth hormone 1 [Source:ZFIN;Acc:ZDB-GENE-030725-2]	3	22327738	22332913	1	NA	gh1	ZFIN	protein_coding	ensembl_havana	5	32.71
ENSDARG00000005462	0.0155386	0.961681	0.48861	61.89	61.89	5.95163	5.5792e-06	9.25689e-05	ENSDARG00000005462	ENSDARG00000005462.9	kinesin family member 4 [Source:ZFIN;Acc:ZDB-GENE-040426-1545]	21	44735181	44772738	-1	NA	kif4	ZFIN	protein_coding	ensembl_havana	9	36.23
ENSDARG00000103266	-0.0481349	-2.97459	-1.51136	61.7969	61.7969	5.94946	1.03604e-06	2.20519e-05	ENSDARG00000103266	ENSDARG00000103266.3	O-GlcNAcase like [Source:ZFIN;Acc:ZDB-GENE-110914-153]	11	45110865	45126501	1	NA	ogal	ZFIN	protein_coding	ensembl_havana	3	33.55
ENSDARG00000069356	0.0422408	2.60252	1.32238	61.6116	61.6116	5.94513	6.37795e-07	1.46079e-05	ENSDARG00000069356	ENSDARG00000069356.5	adhesion G protein-coupled receptor L2a [Source:ZFIN;Acc:ZDB-GENE-000607-49]	11	7432533	7737642	1	NA	adgrl2a	ZFIN	protein_coding	ensembl_havana	5	34.26
ENSDARG00000037639	-0.0463094	-2.84482	-1.44557	61.4307	61.4307	5.94089	1.5301e-06	3.09768e-05	ENSDARG00000037639	ENSDARG00000037639.6	NK3 homeobox 2 [Source:ZFIN;Acc:ZDB-GENE-030127-1]	14	212867	215051	-1	NA	nkx3-2	ZFIN	protein_coding	ensembl	6	44.9
ENSDARG00000068242	-0.0796293	-4.87199	-2.47581	61.1833	61.1833	5.93507	5.22649e-08	1.6413e-06	ENSDARG00000068242	ENSDARG00000068242.6	cyclic nucleotide gated channel subunit beta 1a [Source:ZFIN;Acc:ZDB-GENE-050419-164]	18	45483282	45519748	1	NA	cngb1a	ZFIN	protein_coding	ensembl_havana	6	35.77
ENSDARG00000077620	0.0150826	0.920209	0.467646	61.0114	61.0114	5.93101	1.03269e-06	2.19953e-05	ENSDARG00000077620	ENSDARG00000077620.5	cell division cycle associated 7a [Source:ZFIN;Acc:ZDB-GENE-050417-29]	9	2879763	2892250	-1	NA	cdca7a	ZFIN	protein_coding	ensembl_havana	5	35.6
ENSDARG00000104301	-0.0638557	-3.89065	-1.97725	60.9289	60.9289	5.92905	8.1905e-10	4.64993e-08	ENSDARG00000104301	ENSDARG00000104301.2	zgc:193726 [Source:ZFIN;Acc:ZDB-GENE-081022-35]	4	20042807	20043484	-1	NA	zgc:193726	ZFIN	protein_coding	ensembl	2	34.37
ENSDARG00000090416	-0.0722978	-4.40449	-2.2384	60.9216	60.9216	5.92888	1.25813e-07	3.53673e-06	ENSDARG00000090416	ENSDARG00000090416.4	secretory calcium-binding phosphoprotein 1 [Source:ZFIN;Acc:ZDB-GENE-090424-1]	1	37379063	37383741	-1	NA	scpp1	ZFIN	protein_coding	ensembl_havana	4	29.49
ENSDARG00000115613	-0.100608	-6.12144	-3.11103	60.8445	60.8445	5.92706	2.21281e-10	1.53482e-08	ENSDARG00000115613	ENSDARG00000115613.1	U2 small nuclear ribonucleoprotein auxiliary factor 35 kDa subunit-related protein 1-like [Source:NCBI gene;Acc:100331497]	4	4376498	4387012	-1	NA	CU468826.3	Clone-based (Ensembl) gene	protein_coding	ensembl	1	34.61
ENSDARG00000090072	-0.0813137	-4.9464	-2.51386	60.8311	60.8311	5.92674	1.45017e-11	1.61216e-09	ENSDARG00000090072	ENSDARG00000090072.4	keratinocyte associated protein 3 [Source:NCBI gene;Acc:100538219]	17	8574646	8592824	-1	NA	CU462878.2	Clone-based (Ensembl) gene	protein_coding	ensembl	4	32.38
ENSDARG00000102636	-0.0772403	-4.69501	-2.38613	60.7845	60.7845	5.92563	3.35704e-08	1.12274e-06	ENSDARG00000102636	ENSDARG00000102636.2	tRNA methyltransferase 9B [Source:ZFIN;Acc:ZDB-GENE-030131-4851]	15	33702918	33734112	-1	NA	trmt9b	ZFIN	protein_coding	ensembl_havana	2	34.9
ENSDARG00000020794	-0.0807487	-4.89409	-2.48742	60.6089	60.6089	5.92146	2.89309e-09	1.34755e-07	ENSDARG00000020794	ENSDARG00000020794.10	neuronal differentiation 6b [Source:NCBI gene;Acc:114415]	2	50608099	50629155	1	NA	neurod6b	ZFIN	protein_coding	ensembl	10	34.03
ENSDARG00000041493	0.00309292	0.18734	0.0952165	60.5707	60.5707	5.92055	1.47908e-09	7.66096e-08	ENSDARG00000041493	ENSDARG00000041493.6	importin 4 [Source:ZFIN;Acc:ZDB-GENE-041014-307]	24	12754013	12832499	-1	NA	ipo4	ZFIN	protein_coding	ensembl_havana	6	37.21
ENSDARG00000079119	-0.0732912	-4.43852	-2.25591	60.5601	60.5601	5.92029	2.64317e-08	9.18661e-07	ENSDARG00000079119	ENSDARG00000079119.5	si:ch211-229d2.5 [Source:ZFIN;Acc:ZDB-GENE-121214-200]	15	19797918	19803478	1	NA	si:ch211-229d2.5	ZFIN	protein_coding	havana	5	34.33
ENSDARG00000029689	0.0589796	3.56617	1.81257	60.4644	60.4644	5.91801	2.17119e-08	7.71426e-07	ENSDARG00000029689	ENSDARG00000029689.11	transketolase a [Source:ZFIN;Acc:ZDB-GENE-130530-578]	11	36989696	37035835	1	NA	tkta	ZFIN	protein_coding	ensembl_havana	11	35.27
ENSDARG00000008203	-0.08679	-5.24163	-2.66421	60.3943	60.3943	5.91634	1.53787e-09	7.91068e-08	ENSDARG00000008203	ENSDARG00000008203.10	paired box 1a [Source:ZFIN;Acc:ZDB-GENE-070112-182]	17	42274240	42278340	1	NA	pax1a	ZFIN	protein_coding	ensembl	10	37.43
ENSDARG00000005098	-0.0523981	-3.16273	-1.60757	60.3597	60.3597	5.91551	4.2459e-06	7.30688e-05	ENSDARG00000005098	ENSDARG00000005098.8	zgc:86764 [Source:ZFIN;Acc:ZDB-GENE-040718-435]	21	20309085	20322816	-1	NA	zgc:86764	ZFIN	protein_coding	ensembl_havana	8	34.66
ENSDARG00000061819	1.61382	0.0267766	0.820297	0.0165921	-60.2698	-5.91336	1.24252e-07	3.50233e-06	ENSDARG00000061819	ENSDARG00000061819.6	WSC domain containing 2 [Source:NCBI gene;Acc:561091]	5	20627200	20678300	-1	NA	wscd2	ZFIN	protein_coding	ensembl_havana	6	34.27
ENSDARG00000054879	-0.0727207	-4.3784	-2.22556	60.2085	60.2085	5.91189	4.63671e-09	1.99648e-07	ENSDARG00000054879	ENSDARG00000054879.5	SIX homeobox 3b [Source:ZFIN;Acc:ZDB-GENE-990415-128]	12	25600685	25603341	1	NA	six3b	ZFIN	protein_coding	ensembl_havana	5	40.5
ENSDARG00000058053	-0.0947026	-5.69725	-2.89598	60.1594	60.1594	5.91072	7.1539e-10	4.12008e-08	ENSDARG00000058053	ENSDARG00000058053.7	serpin peptidase inhibitor, clade G (C1 inhibitor), member 1 [Source:ZFIN;Acc:ZDB-GENE-030131-1262]	8	13960655	13972626	-1	NA	serping1	ZFIN	protein_coding	ensembl_havana	7	34.39
ENSDARG00000071429	-0.119552	-7.18961	-3.65458	60.1381	60.1381	5.91021	1.58798e-11	1.7411e-09	ENSDARG00000071429	ENSDARG00000071429.8	tryptophan 2,3-dioxygenase a [Source:NCBI gene;Acc:100008541]	14	36738063	36750593	1	NA	tdo2a	ZFIN	protein_coding	ensembl_havana	8	33.3
ENSDARG00000031343	0.0237968	1.43034	0.727067	60.1063	60.1063	5.90944	2.19501e-06	4.20877e-05	ENSDARG00000031343	ENSDARG00000031343.8	RAB6B, member RAS oncogene family b [Source:ZFIN;Acc:ZDB-GENE-050320-28]	2	22795494	22803665	1	NA	rab6bb	ZFIN	protein_coding	ensembl_havana	8	37.18
ENSDARG00000069425	-0.0111296	-0.668869	-0.339999	60.0981	60.0981	5.90925	4.12962e-08	1.33495e-06	ENSDARG00000069425	ENSDARG00000069425.6	heat shock factor binding protein 1a [Source:ZFIN;Acc:ZDB-GENE-050320-136]	7	26629084	26634061	1	NA	hsbp1a	ZFIN	protein_coding	ensembl_havana	6	38.59
ENSDARG00000056978	-0.527786	-0.00878262	-0.268284	0.0166405	-60.0943	-5.90916	6.37009e-10	3.74257e-08	ENSDARG00000056978	ENSDARG00000056978.8	leucine zipper-EF-hand containing transmembrane protein 1 [Source:NCBI gene;Acc:570745]	13	13033424	13099800	1	NA	letm1	ZFIN	protein_coding	ensembl_havana	8	34.89
ENSDARG00000070584	-0.0832947	-5.00144	-2.54237	60.0451	60.0451	5.90797	9.23795e-09	3.62541e-07	ENSDARG00000070584	ENSDARG00000070584.8	chloride intracellular channel 5b [Source:ZFIN;Acc:ZDB-GENE-040426-2542]	20	43925266	43968859	1	NA	clic5b	ZFIN	protein_coding	ensembl_havana	8	37.3
ENSDARG00000097826	-0.0634187	-3.80023	-1.93182	59.9229	59.9229	5.90504	2.56669e-09	1.22025e-07	ENSDARG00000097826	ENSDARG00000097826.3	si:dkey-239b22.2 [Source:ZFIN;Acc:ZDB-GENE-131120-8]	12	39034225	39061186	1	NA	si:dkey-239b22.2	ZFIN	protein_coding	ensembl_havana	3	38.74
ENSDARG00000078654	0.0178153	1.06644	0.542129	59.861	59.861	5.90354	4.61791e-06	7.86648e-05	ENSDARG00000078654	ENSDARG00000078654.5	TPX2 microtubule nucleation factor [Source:ZFIN;Acc:ZDB-GENE-030131-9652]	23	32028574	32039790	1	NA	tpx2	ZFIN	protein_coding	ensembl_havana	5	36.26
ENSDARG00000058158	5.45656	0.0913128	2.77394	0.0167345	-59.7568	-5.90103	3.27575e-08	1.10249e-06	ENSDARG00000058158	ENSDARG00000058158.6	tripartite motif containing 55b [Source:ZFIN;Acc:ZDB-GENE-060312-37]	24	24831727	24846603	1	NA	trim55b	ZFIN	protein_coding	ensembl_havana	6	36.86
ENSDARG00000039436	-0.115879	-6.92236	-3.51912	59.7378	59.7378	5.90057	9.20348e-11	7.37805e-09	ENSDARG00000039436	ENSDARG00000039436.7	interleukin 13 receptor, alpha 2 [Source:ZFIN;Acc:ZDB-GENE-030521-10]	5	37101393	37117778	-1	NA	il13ra2	ZFIN	protein_coding	ensembl_havana	7	35.8
ENSDARG00000091116	-0.0404941	-2.41763	-1.22906	59.7034	59.7034	5.89974	1.42493e-06	2.91995e-05	ENSDARG00000091116	ENSDARG00000091116.6	polycystic kidney and hepatic disease 1 (autosomal recessive)-like 1 [Source:ZFIN;Acc:ZDB-GENE-060503-475]	19	22850657	22919764	1	NA	pkhd1l1	ZFIN	protein_coding	ensembl_havana	6	34.89
ENSDARG00000024325	-0.0764381	-4.55481	-2.31562	59.5882	59.5882	5.89696	1.18427e-07	3.36468e-06	ENSDARG00000024325	ENSDARG00000024325.8	ceramide transporter 1a [Source:NCBI gene;Acc:796455]	5	50912729	50970974	1	NA	cert1a	ZFIN	protein_coding	ensembl_havana	8	35.18
ENSDARG00000036942	-0.0223593	-1.33229	-0.677325	59.5855	59.5855	5.89689	1.75111e-05	0.000248979	ENSDARG00000036942	ENSDARG00000036942.8	glycerol-3-phosphate dehydrogenase 1c [Source:ZFIN;Acc:ZDB-GENE-040426-2576]	19	317629	325584	-1	NA	gpd1c	ZFIN	protein_coding	ensembl_havana	8	43.24
ENSDARG00000102755	-0.0543735	-3.23932	-1.64685	59.5754	59.5754	5.89664	3.72038e-08	1.22374e-06	ENSDARG00000102755	ENSDARG00000102755.2	EMAP like 6 [Source:NCBI gene;Acc:100000931]	11	42929547	43002262	-1	NA	EML6	HGNC Symbol	protein_coding	ensembl	2	34.6
ENSDARG00000001994	0.0332915	1.98244	1.00787	59.548	59.548	5.89598	4.66801e-05	0.000578623	ENSDARG00000001994	ENSDARG00000001994.9	syntaxin binding protein 1a [Source:ZFIN;Acc:ZDB-GENE-050626-106]	21	13861589	13921022	1	NA	stxbp1a	ZFIN	protein_coding	ensembl_havana	9	35.18
ENSDARG00000091433	-0.0631553	-3.7474	-1.90528	59.3363	59.3363	5.89084	3.77462e-08	1.23543e-06	ENSDARG00000091433	ENSDARG00000091433.3	abhydrolase domain containing 17Aa [Source:ZFIN;Acc:ZDB-GENE-030131-840]	2	49039159	49063911	1	NA	abhd17aa	ZFIN	protein_coding	ensembl_havana	3	36.46
ENSDARG00000094217	-0.0612835	-3.63236	-1.84682	59.2714	59.2714	5.88926	2.32117e-08	8.21966e-07	ENSDARG00000094217	ENSDARG00000094217.2	si:dkey-17e16.15 [Source:ZFIN;Acc:ZDB-GENE-091204-295]	21	25660613	25663451	1	NA	si:dkey-17e16.15	ZFIN	protein_coding	havana	2	33.92
ENSDARG00000078671	-0.0839733	-4.97504	-2.5295	59.2455	59.2455	5.88863	1.65616e-09	8.41422e-08	ENSDARG00000078671	ENSDARG00000078671.2	cyclin-dependent kinase 5, regulatory subunit 2b (p39) [Source:ZFIN;Acc:ZDB-GENE-040801-251]	9	11532025	11534622	1	NA	cdk5r2b	ZFIN	protein_coding	ensembl_havana	2	42.73
ENSDARG00000059534	-0.0787342	-4.65656	-2.36765	59.1428	59.1428	5.88613	4.22016e-09	1.85722e-07	ENSDARG00000059534	ENSDARG00000059534.6	si:ch211-146m13.3 [Source:ZFIN;Acc:ZDB-GENE-110408-64]	7	56777668	56793739	-1	NA	si:ch211-146m13.3	ZFIN	protein_coding	ensembl_havana	6	37.5
ENSDARG00000102229	-0.0675213	-3.98717	-2.02734	59.0505	59.0505	5.88388	1.16957e-07	3.33777e-06	ENSDARG00000102229	ENSDARG00000102229.2	mitogen-activated protein kinase 8 interacting protein 1a [Source:ZFIN;Acc:ZDB-GENE-101025-1]	25	13801716	13842618	-1	NA	mapk8ip1a	ZFIN	protein_coding	ensembl_havana	2	34.28
ENSDARG00000096037	-0.0471639	-2.78385	-1.41551	59.025	59.025	5.88325	1.96313e-07	5.22398e-06	ENSDARG00000096037	ENSDARG00000096037.2	si:ch211-214j24.14 [Source:ZFIN;Acc:ZDB-GENE-110914-226]	4	5249494	5253973	1	NA	si:ch211-214j24.14	ZFIN	protein_coding	havana	2	39.11
ENSDARG00000073684	-0.0219832	-1.29614	-0.659063	58.9606	58.9606	5.88168	1.81186e-05	0.000255341	ENSDARG00000073684	ENSDARG00000073684.6	quattro [Source:ZFIN;Acc:ZDB-GENE-030131-9944]	6	2030703	2092659	1	NA	quo	ZFIN	protein_coding	ensembl_havana	6	36.71
ENSDARG00000099870	14.3395	0.243327	7.29143	0.016969	-58.9311	-5.88096	3.27073e-11	3.19132e-09	ENSDARG00000099870	ENSDARG00000099870.3	troponin I4a [Source:ZFIN;Acc:ZDB-GENE-041010-75]	4	7391110	7409313	1	NA	tnni4a	ZFIN	protein_coding	ensembl_havana	3	34.11
ENSDARG00000044541	-0.0134728	-0.79382	-0.403646	58.9202	58.9202	5.88069	1.14027e-06	2.40301e-05	ENSDARG00000044541	ENSDARG00000044541.8	protein phosphatase 1, regulatory (inhibitor) subunit 14Ba [Source:ZFIN;Acc:ZDB-GENE-060825-331]	21	26996276	27010837	-1	NA	ppp1r14ba	ZFIN	protein_coding	ensembl_havana	8	36.83
ENSDARG00000095580	-0.0387794	-2.2821	-1.16044	58.8483	58.8483	5.87893	7.57335e-06	0.000120757	ENSDARG00000095580	ENSDARG00000095580.3	si:ch211-67e16.11 [Source:ZFIN;Acc:ZDB-GENE-030131-7044]	9	14152211	14197504	1	NA	si:ch211-67e16.11	ZFIN	protein_coding	havana	3	36.44
ENSDARG00000041376	-0.0702828	-4.12842	-2.09935	58.7402	58.7402	5.87628	8.71444e-08	2.58885e-06	ENSDARG00000041376	ENSDARG00000041376.4	RMI1, RecQ mediated genome instability 1, homolog (S. cerevisiae) [Source:NCBI gene;Acc:393149]	8	49766338	49769987	1	NA	rmi1	ZFIN	protein_coding	ensembl_havana	4	41.84
ENSDARG00000053155	-0.0466733	-2.7408	-1.39374	58.7231	58.7231	5.87586	7.54953e-06	0.000120438	ENSDARG00000053155	ENSDARG00000053155.7	ALG3 alpha-1,3- mannosyltransferase [Source:ZFIN;Acc:ZDB-GENE-050522-334]	2	44972720	44981344	1	NA	alg3	ZFIN	protein_coding	ensembl_havana	7	35.21
ENSDARG00000088546	-2.40094	-0.0408872	-1.22091	0.0170297	-58.721	-5.87581	3.08768e-07	7.76325e-06	ENSDARG00000088546	ENSDARG00000088546.3	myc target 1b [Source:ZFIN;Acc:ZDB-GENE-131127-631]	17	8175998	8179152	1	NA	myct1b	ZFIN	protein_coding	ensembl_havana	3	33.79
ENSDARG00000029795	-0.0406132	-2.38456	-1.21259	58.714	58.714	5.87563	3.36314e-06	6.03512e-05	ENSDARG00000029795	ENSDARG00000029795.8	peroxiredoxin like 2B [Source:NCBI gene;Acc:406605]	11	40622310	40647237	-1	NA	prxl2b	ZFIN	protein_coding	ensembl_havana	8	33.41
ENSDARG00000109715	-0.0737525	-4.32428	-2.19902	58.6324	58.6324	5.87363	1.9377e-06	3.79728e-05	ENSDARG00000109715	ENSDARG00000109715.1	synuclein, gamma b (breast cancer-specific protein 1) [Source:ZFIN;Acc:ZDB-GENE-050522-235]	12	25894539	25916530	-1	NA	sncgb	ZFIN	protein_coding	ensembl	1	32.71
ENSDARG00000063283	-0.0434844	-2.54744	-1.29546	58.5829	58.5829	5.87241	0.000157135	0.00162778	ENSDARG00000063283	ENSDARG00000063283.6	ABI family, member 3b [Source:ZFIN;Acc:ZDB-GENE-121214-259]	12	5492804	5505205	-1	NA	abi3b	ZFIN	protein_coding	havana	6	41.08
ENSDARG00000054319	-0.0580568	-3.39547	-1.72676	58.4853	58.4853	5.87	9.2309e-06	0.000143041	ENSDARG00000054319	ENSDARG00000054319.5	3-oxoacid CoA transferase 1b [Source:ZFIN;Acc:ZDB-GENE-060929-212]	21	20771082	20785888	1	NA	oxct1b	ZFIN	protein_coding	ensembl_havana	5	33.66
ENSDARG00000077637	-0.0781071	-4.56041	-2.31926	58.3866	58.3866	5.86757	2.02024e-07	5.35365e-06	ENSDARG00000077637	ENSDARG00000077637.3	mal, T cell differentiation protein 2 (gene/pseudogene) [Source:ZFIN;Acc:ZDB-GENE-081022-204]	16	9672126	9675982	-1	NA	mal2	ZFIN	protein_coding	ensembl_havana	3	32.28
ENSDARG00000061896	-0.0464997	-2.71413	-1.38032	58.3688	58.3688	5.86713	1.14239e-06	2.40428e-05	ENSDARG00000061896	ENSDARG00000061896.7	solute carrier organic anion transporter family, member 2A1 [Source:ZFIN;Acc:ZDB-GENE-060606-3]	6	27624023	27664382	1	NA	slco2a1	ZFIN	protein_coding	ensembl_havana	7	34.81
ENSDARG00000071378	-0.0145613	-0.849169	-0.431865	58.3169	58.3169	5.86584	8.45452e-08	2.51633e-06	ENSDARG00000071378	ENSDARG00000071378.4	mitochondrial contact site and cristae organizing system subunit 13 [Source:NCBI gene;Acc:558738]	22	19547476	19552803	-1	NA	micos13	ZFIN	protein_coding	ensembl_havana	4	30.22
ENSDARG00000027345	-0.095309	-5.54935	-2.82233	58.2249	58.2249	5.86356	6.05178e-11	5.29009e-09	ENSDARG00000027345	ENSDARG00000027345.12	myelin protein zero-like 2b [Source:ZFIN;Acc:ZDB-GENE-030131-8774]	5	37948283	37963763	-1	NA	mpzl2b	ZFIN	protein_coding	ensembl_havana	12	35.15
ENSDARG00000078541	-0.0537481	-3.11788	-1.58581	58.0091	58.0091	5.85821	5.31874e-06	8.88016e-05	ENSDARG00000078541	ENSDARG00000078541.5	ceramide synthase 3a [Source:ZFIN;Acc:ZDB-GENE-130320-1]	7	9904627	9961727	1	NA	cers3a	ZFIN	protein_coding	ensembl_havana	5	37.95
ENSDARG00000006782	0.0222471	1.28886	0.655551	57.9336	57.9336	5.85633	3.3448e-07	8.33743e-06	ENSDARG00000006782	ENSDARG00000006782.11	retinoblastoma 1 [Source:ZFIN;Acc:ZDB-GENE-040428-1]	21	22960735	23017478	-1	NA	rb1	ZFIN	protein_coding	ensembl_havana	11	34.15
ENSDARG00000075621	-0.040702	-2.34517	-1.19294	57.6182	57.6182	5.84845	1.22489e-06	2.54768e-05	ENSDARG00000075621	ENSDARG00000075621.5	baculoviral IAP repeat containing 5a [Source:ZFIN;Acc:ZDB-GENE-030826-1]	12	34429702	34435604	-1	NA	birc5a	ZFIN	protein_coding	ensembl_havana	5	34.41
ENSDARG00000031761	0.0404296	2.32869	1.18456	57.5987	57.5987	5.84796	1.96963e-06	3.84361e-05	ENSDARG00000031761	ENSDARG00000031761.9	DAB adaptor protein 2 [Source:ZFIN;Acc:ZDB-GENE-040303-1]	5	32323775	32338872	-1	NA	dab2	ZFIN	protein_coding	ensembl_havana	9	34.85
ENSDARG00000091419	0.983416	0.0171199	0.500268	0.0174086	-57.443	-5.84406	8.16174e-05	0.000933364	ENSDARG00000091419	ENSDARG00000091419.3	NOTCH regulated ankyrin repeat protein a [Source:NCBI gene;Acc:353224]	10	10860759	10864331	-1	NA	nrarpa	ZFIN	protein_coding	ensembl_havana	3	41.73
ENSDARG00000100955	-0.0892487	-5.12611	-2.60768	57.4362	57.4362	5.84389	3.64189e-07	9.00063e-06	ENSDARG00000100955	ENSDARG00000100955.2	serine/threonine kinase 24a (STE20 homolog, yeast) [Source:ZFIN;Acc:ZDB-GENE-070424-52]	9	1162216	1176354	1	NA	stk24a	ZFIN	protein_coding	ensembl	2	39.93
ENSDARG00000109848	-1.11705	-0.0194503	-0.568252	0.0174121	-57.4313	-5.84376	2.0618e-09	1.01206e-07	ENSDARG00000109848	ENSDARG00000109848.1		1	160302	201004	-1	NA	FO681286.1	Clone-based (Ensembl) gene	protein_coding	ensembl	1	43.4
ENSDARG00000077513	2.98857	0.0520681	1.52032	0.0174224	-57.3973	-5.84291	5.17341e-06	8.68277e-05	ENSDARG00000077513	ENSDARG00000077513.5	protein phosphatase 1, regulatory subunit 3Da [Source:ZFIN;Acc:ZDB-GENE-080204-75]	23	12160900	12162754	1	NA	ppp1r3da	ZFIN	protein_coding	ensembl_havana	5	42.32
ENSDARG00000102957	2.34784	0.0409526	1.1944	0.0174427	-57.3306	-5.84123	8.77037e-05	0.000994091	ENSDARG00000102957	ENSDARG00000102957.2		6	41086608	41091181	-1	NA	AL732567.1	Clone-based (Ensembl) gene	processed_transcript	havana	2	36.45
ENSDARG00000110173	2.93321	0.0511709	1.49219	0.0174454	-57.3218	-5.84101	1.81469e-05	0.000255627	ENSDARG00000110173	ENSDARG00000110173.1		2	49667767	49748059	1	NA	BX323861.3	Clone-based (Ensembl) gene	protein_coding	ensembl	1	38.23
ENSDARG00000054378	-0.0789303	-4.52235	-2.30064	57.2955	57.2955	5.84035	1.33059e-10	1.00602e-08	ENSDARG00000054378	ENSDARG00000054378.7	poly(rC) binding protein 3 [Source:ZFIN;Acc:ZDB-GENE-050522-157]	9	42040557	42127228	1	NA	pcbp3	ZFIN	protein_coding	ensembl_havana	7	35.16
ENSDARG00000069266	1.81445	0.0317046	0.923079	0.0174734	-57.2299	-5.8387	1.29448e-05	0.000192639	ENSDARG00000069266	ENSDARG00000069266.5	estrogen-related receptor alpha [Source:ZFIN;Acc:ZDB-GENE-990415-68]	21	26606741	26634099	1	NA	esrra	ZFIN	protein_coding	ensembl_havana	5	37.16
ENSDARG00000076900	-0.0899926	-5.14763	-2.61881	57.2006	57.2006	5.83796	5.26621e-08	1.6499e-06	ENSDARG00000076900	ENSDARG00000076900.2	protein Z, vitamin K-dependent plasma glycoprotein b [Source:ZFIN;Acc:ZDB-GENE-120816-1]	1	144284	151998	1	NA	prozb	ZFIN	protein_coding	ensembl_havana	2	41.39
ENSDARG00000092035	0.0599307	3.42779	1.74386	57.1959	57.1959	5.83784	1.44768e-05	0.000212269	ENSDARG00000092035	ENSDARG00000092035.3	si:ch211-156j16.1 [Source:ZFIN;Acc:ZDB-GENE-030131-4106]	8	26818446	26838845	1	NA	si:ch211-156j16.1	ZFIN	protein_coding	ensembl_havana	3	34.73
ENSDARG00000075565	-0.0602784	-3.44611	-1.75319	57.1699	57.1699	5.83718	1.94845e-07	5.18925e-06	ENSDARG00000075565	ENSDARG00000075565.5	leucine zipper, putative tumor suppressor 1 [Source:ZFIN;Acc:ZDB-GENE-081104-431]	8	39511932	39578792	1	NA	lzts1	ZFIN	protein_coding	ensembl_havana	5	39.75
ENSDARG00000102312	4.40863	0.0771277	2.24288	0.0174947	-57.1602	-5.83694	2.18233e-07	5.73553e-06	ENSDARG00000102312	ENSDARG00000102312.2	sodium channel, voltage gated, type V-like, alpha b [Source:ZFIN;Acc:ZDB-GENE-060908-3]	24	40905100	41143256	1	NA	scn5lab	ZFIN	protein_coding	ensembl	2	35.59
ENSDARG00000089767	-0.111324	-6.35299	-3.23215	57.0675	57.0675	5.8346	9.4822e-10	5.27991e-08	ENSDARG00000089767	ENSDARG00000089767.4	ring finger protein 130 [Source:ZFIN;Acc:ZDB-GENE-050522-525]	14	36765612	36863432	-1	NA	rnf130	ZFIN	protein_coding	ensembl_havana	4	37.43
ENSDARG00000056226	-0.106111	-6.05013	-3.07812	57.017	57.017	5.83332	6.2708e-11	5.43685e-09	ENSDARG00000056226	ENSDARG00000056226.7	cAMP responsive element binding protein 3-like 3a [Source:NCBI gene;Acc:553700]	22	20112715	20126230	-1	NA	creb3l3a	ZFIN	protein_coding	ensembl_havana	7	36.24
ENSDARG00000054534	-0.0814049	-4.63902	-2.36021	56.987	56.987	5.83256	3.11047e-06	5.67426e-05	ENSDARG00000054534	ENSDARG00000054534.6	acyl-CoA thioesterase 12 [Source:NCBI gene;Acc:100536873]	10	42903091	42923385	-1	NA	ACOT12	HGNC Symbol	protein_coding	ensembl	6	38.16
ENSDARG00000031337	-0.0977313	-5.55684	-2.82729	56.8583	56.8583	5.8293	5.23409e-09	2.21778e-07	ENSDARG00000031337	ENSDARG00000031337.5	homeobox A10b [Source:NCBI gene;Acc:30391]	16	20910186	20913003	1	NA	hoxa10b	ZFIN	protein_coding	ensembl_havana	5	37.4
ENSDARG00000100075	-0.0512839	-2.91402	-1.48265	56.8214	56.8214	5.82836	1.34041e-07	3.74821e-06	ENSDARG00000100075	ENSDARG00000100075.2	ATP-binding cassette, sub-family G (WHITE), member 2a [Source:ZFIN;Acc:ZDB-GENE-050517-35]	23	45906137	45936357	1	NA	abcg2a	ZFIN	protein_coding	ensembl_havana	2	37.33
ENSDARG00000024204	0.0435371	2.47311	1.25832	56.8046	56.8046	5.82794	1.60121e-06	3.2131e-05	ENSDARG00000024204	ENSDARG00000024204.7	minichromosome maintenance complex component 3 [Source:ZFIN;Acc:ZDB-GENE-020419-4]	20	34770197	34783743	1	NA	mcm3	ZFIN	protein_coding	ensembl_havana	7	37.17
ENSDARG00000017634	-0.0318388	-1.80799	-0.919915	56.7858	56.7858	5.82746	6.08677e-06	9.98994e-05	ENSDARG00000017634	ENSDARG00000017634.10	phosducin b [Source:ZFIN;Acc:ZDB-GENE-031023-2]	20	34084331	34090740	-1	NA	pdcb	ZFIN	protein_coding	ensembl_havana	10	36.68
ENSDARG00000075622	-0.0789274	-4.48017	-2.27955	56.7632	56.7632	5.82688	2.44621e-08	8.60516e-07	ENSDARG00000075622	ENSDARG00000075622.3	zgc:174938 [Source:ZFIN;Acc:ZDB-GENE-070928-44]	16	46567408	46573211	-1	NA	zgc:174938	ZFIN	protein_coding	ensembl_havana	3	36.96
ENSDARG00000004580	-0.091287	-5.17626	-2.63377	56.7031	56.7031	5.82536	2.5059e-06	4.70314e-05	ENSDARG00000004580	ENSDARG00000004580.6	nicotinamide nucleotide adenylyltransferase 2 [Source:NCBI gene;Acc:336257]	2	36026183	36040820	-1	NA	nmnat2	ZFIN	protein_coding	ensembl_havana	6	34.19
ENSDARG00000076364	-0.0776855	-4.40415	-2.24092	56.6921	56.6921	5.82508	1.68248e-07	4.56473e-06	ENSDARG00000076364	ENSDARG00000076364.5	si:dkey-178k16.1 [Source:ZFIN;Acc:ZDB-GENE-090312-61]	23	11864223	12015139	-1	NA	si:dkey-178k16.1	ZFIN	protein_coding	ensembl_havana	5	37.46
ENSDARG00000070960	-0.0901347	-5.10647	-2.5983	56.6538	56.6538	5.8241	4.63705e-11	4.25143e-09	ENSDARG00000070960	ENSDARG00000070960.7	si:ch211-288g17.4 [Source:ZFIN;Acc:ZDB-GENE-060531-62]	19	9344171	9364342	1	NA	si:ch211-288g17.4	ZFIN	protein_coding	ensembl_havana	7	34.71
ENSDARG00000078322	0.104145	5.88645	2.9953	56.5215	56.5215	5.82073	7.29239e-08	2.20332e-06	ENSDARG00000078322	ENSDARG00000078322.4	collagen, type XII, alpha 1a [Source:ZFIN;Acc:ZDB-GENE-090728-1]	17	49785495	49978986	-1	NA	col12a1a	ZFIN	protein_coding	ensembl_havana	4	38.85
ENSDARG00000028066	-0.0663938	-3.75236	-1.90938	56.5167	56.5167	5.8206	3.21888e-08	1.08564e-06	ENSDARG00000028066	ENSDARG00000028066.4	DIRAS family, GTP-binding RAS-like 1a [Source:ZFIN;Acc:ZDB-GENE-030131-5788]	11	7324704	7341807	1	NA	diras1a	ZFIN	protein_coding	ensembl_havana	4	36.38
ENSDARG00000054878	-0.0862831	-4.87473	-2.48051	56.4969	56.4969	5.8201	7.66108e-10	4.38841e-08	ENSDARG00000054878	ENSDARG00000054878.4	SIX homeobox 2b [Source:ZFIN;Acc:ZDB-GENE-080723-23]	12	25610019	25612170	-1	NA	six2b	ZFIN	protein_coding	ensembl_havana	4	39.5
ENSDARG00000079847	-0.0441608	-2.49438	-1.26927	56.484	56.484	5.81977	2.8872e-06	5.30639e-05	ENSDARG00000079847	ENSDARG00000079847.4	zgc:194578 [Source:ZFIN;Acc:ZDB-GENE-081022-126]	19	10375782	10395683	-1	NA	zgc:194578	ZFIN	protein_coding	ensembl_havana	4	35.2
ENSDARG00000024740	-0.0754201	-4.25785	-2.16664	56.4551	56.4551	5.81903	3.97706e-10	2.5028e-08	ENSDARG00000024740	ENSDARG00000024740.6	guanine nucleotide binding protein (G protein), gamma 13a [Source:ZFIN;Acc:ZDB-GENE-081022-188]	1	9227081	9228007	-1	NA	gng13a	ZFIN	protein_coding	ensembl_havana	6	33.87
ENSDARG00000071345	-0.0125338	-0.707216	-0.359875	56.4248	56.4248	5.81826	1.82111e-07	4.89845e-06	ENSDARG00000071345	ENSDARG00000071345.7	microsomal glutathione S-transferase 2 [Source:ZFIN;Acc:ZDB-GENE-060616-94]	14	46216703	46220099	1	NA	mgst2	ZFIN	protein_coding	ensembl_havana	7	38.92
ENSDARG00000038151	-0.0514652	-2.89398	-1.47272	56.2318	56.2318	5.81331	2.19992e-05	0.000301377	ENSDARG00000038151	ENSDARG00000038151.8	zgc:92360 [Source:ZFIN;Acc:ZDB-GENE-040718-470]	6	584632	598165	1	NA	zgc:92360	ZFIN	protein_coding	ensembl_havana	8	35.31
ENSDARG00000030743	-0.0496304	-2.79051	-1.42007	56.2258	56.2258	5.81316	1.65138e-05	0.000236728	ENSDARG00000030743	ENSDARG00000030743.9	serine palmitoyltransferase, long chain base subunit 3 [Source:ZFIN;Acc:ZDB-GENE-041210-281]	13	34804243	34862484	-1	NA	sptlc3	ZFIN	protein_coding	ensembl_havana	9	35.35
ENSDARG00000007678	-0.0582524	-3.26691	-1.66258	56.082	56.082	5.80947	3.98574e-07	9.74476e-06	ENSDARG00000007678	ENSDARG00000007678.11	tweety family member 3b [Source:NCBI gene;Acc:798421]	1	11781544	11850353	-1	NA	ttyh3b	ZFIN	protein_coding	ensembl_havana	11	38.23
ENSDARG00000031952	20.2401	0.361308	10.3007	0.0178511	-56.0189	-5.80784	1.02999e-06	2.19524e-05	ENSDARG00000031952	ENSDARG00000031952.6	Danio rerio myoglobin (mb), transcript variant 2, mRNA. [Source:RefSeq mRNA;Acc:NM_001362390]	1	55137943	55145085	1	NA	mb	ZFIN	protein_coding	ensembl_havana	6	33.11
ENSDARG00000038964	-0.0914032	-5.11582	-2.60361	55.9698	55.9698	5.80658	5.1109e-09	2.16846e-07	ENSDARG00000038964	ENSDARG00000038964.4	tnf receptor-associated factor 4b [Source:ZFIN;Acc:ZDB-GENE-040305-2]	21	39005905	39024754	-1	NA	traf4b	ZFIN	protein_coding	ensembl_havana	4	35.5
ENSDARG00000058819	-0.104851	-5.86587	-2.98536	55.9449	55.9449	5.80593	5.69261e-08	1.77198e-06	ENSDARG00000058819	ENSDARG00000058819.6	noggin 1 [Source:NCBI gene;Acc:30174]	3	10310090	10312232	-1	NA	nog1	ZFIN	protein_coding	ensembl_havana	6	41.81
ENSDARG00000079443	-0.0536797	-2.99522	-1.52445	55.7981	55.7981	5.80214	1.23429e-05	0.000184716	ENSDARG00000079443	ENSDARG00000079443.4	vasoactive intestinal peptide b [Source:ZFIN;Acc:ZDB-GENE-080225-22]	11	43401201	43414172	1	NA	vipb	ZFIN	protein_coding	ensembl_havana	4	34.78
ENSDARG00000042953	0.0510928	2.84876	1.44993	55.7567	55.7567	5.80107	0.000497122	0.00433721	ENSDARG00000042953	ENSDARG00000042953.5	cytochrome P450, family 2, subfamily N, polypeptide 13 [Source:ZFIN;Acc:ZDB-GENE-041001-158]	20	25515259	25522911	-1	NA	cyp2n13	ZFIN	protein_coding	ensembl_havana	5	35.38
ENSDARG00000015985	-1.45143	-0.0260449	-0.738735	0.0179444	-55.7278	-5.80032	2.36982e-07	6.17742e-06	ENSDARG00000015985	ENSDARG00000015985.11	ATP-binding cassette, sub-family C (CFTR/MRP), member 9 [Source:ZFIN;Acc:ZDB-GENE-050517-23]	4	14660769	14713773	1	NA	abcc9	ZFIN	protein_coding	ensembl_havana	11	33.28
ENSDARG00000101629	-0.0767805	-4.27857	-2.17767	55.7247	55.7247	5.80024	2.37915e-06	4.51303e-05	ENSDARG00000101629	ENSDARG00000101629.2	sucrase-isomaltase (alpha-glucosidase) [Source:NCBI gene;Acc:100148922]	18	1837668	1925826	1	NA	CABZ01079192.1	Clone-based (Ensembl) gene	protein_coding	ensembl	2	32.75
ENSDARG00000079782	19.8775	0.357888	10.1177	0.0180047	-55.541	-5.79548	3.37857e-08	1.12758e-06	ENSDARG00000079782	ENSDARG00000079782.7	myosin heavy chain 7-like [Source:ZFIN;Acc:ZDB-GENE-061027-393]	2	24274293	24289726	-1	NA	myh7l	ZFIN	protein_coding	ensembl_havana	7	37.56
ENSDARG00000013430	0.0898442	4.98257	2.53621	55.4579	55.4579	5.79332	3.1211e-10	2.0448e-08	ENSDARG00000013430	ENSDARG00000013430.10	betaine-homocysteine methyltransferase [Source:NCBI gene;Acc:322228]	21	40408	45920	-1	NA	bhmt	ZFIN	protein_coding	ensembl	10	45.4
ENSDARG00000069196	-0.0681438	-3.75691	-1.91252	55.132	55.132	5.78482	3.95454e-06	6.87594e-05	ENSDARG00000069196	ENSDARG00000069196.7	EBF transcription factor 1b [Source:ZFIN;Acc:ZDB-GENE-090814-2]	21	33724979	33995710	-1	NA	ebf1b	ZFIN	protein_coding	ensembl_havana	7	38.17
ENSDARG00000056633	-0.0888822	-4.89741	-2.49315	55.1	55.1	5.78398	4.32406e-08	1.39357e-06	ENSDARG00000056633	ENSDARG00000056633.8	fibroblast growth factor 13b [Source:ZFIN;Acc:ZDB-GENE-040426-1793]	10	26716362	26744166	-1	NA	fgf13b	ZFIN	protein_coding	ensembl_havana	8	35.68
ENSDARG00000090638	-0.364809	-0.00662744	-0.185718	0.0181669	-55.0452	-5.78254	3.16331e-09	1.4543e-07	ENSDARG00000090638	ENSDARG00000090638.4	glycoprotein IX (platelet) [Source:ZFIN;Acc:ZDB-GENE-090313-5]	23	4689626	4692550	1	NA	gp9	ZFIN	protein_coding	havana	4	38.74
ENSDARG00000052746	0.0786626	4.32722	2.20294	55.0098	55.0098	5.78162	8.24903e-11	6.77601e-09	ENSDARG00000052746	ENSDARG00000052746.7	glutamate receptor, ionotropic, N-methyl D-aspartate-associated protein 1b (glutamate binding) [Source:ZFIN;Acc:ZDB-GENE-040426-1367]	16	53489676	53516433	1	NA	grinab	ZFIN	protein_coding	ensembl_havana	7	40.96
ENSDARG00000105528	-0.0716524	-3.93167	-2.00166	54.8714	54.8714	5.77798	3.20315e-05	0.000419195	ENSDARG00000105528	ENSDARG00000105528.2	si:dkey-86l18.10 [Source:ZFIN;Acc:ZDB-GENE-160728-106]	7	41295974	41302753	1	NA	si:dkey-86l18.10	ZFIN	protein_coding	havana	2	32.45
ENSDARG00000098475	-0.0268365	-1.47181	-0.749321	54.8434	54.8434	5.77725	1.17585e-07	3.35088e-06	ENSDARG00000098475	ENSDARG00000098475.4	arrestin 3b, retinal (X-arrestin) [Source:ZFIN;Acc:ZDB-GENE-030616-74]	14	32837914	32850768	1	NA	arr3b	ZFIN	protein_coding	ensembl_havana	4	33.59
ENSDARG00000036876	-0.0833349	-4.56908	-2.32621	54.828	54.828	5.77684	1.8185e-08	6.63099e-07	ENSDARG00000036876	ENSDARG00000036876.7	zgc:153284 [Source:ZFIN;Acc:ZDB-GENE-060825-317]	23	31426493	31436524	-1	NA	zgc:153284	ZFIN	protein_coding	ensembl_havana	7	36.83
ENSDARG00000035859	0.0934472	5.11814	2.60579	54.7704	54.7704	5.77532	1.06297e-05	0.000162118	ENSDARG00000035859	ENSDARG00000035859.9	angiopoietin-like 4 [Source:ZFIN;Acc:ZDB-GENE-041111-222]	2	24536762	24542518	1	NA	angptl4	ZFIN	protein_coding	ensembl_havana	9	40.25
ENSDARG00000074927	-0.0927788	-5.07443	-2.58361	54.6939	54.6939	5.77331	2.58154e-09	1.22025e-07	ENSDARG00000074927	ENSDARG00000074927.4	BUB1 mitotic checkpoint serine/threonine kinase Bb [Source:ZFIN;Acc:ZDB-GENE-030829-51]	17	2130018	2150984	1	NA	bub1bb	ZFIN	protein_coding	ensembl	4	37.17
ENSDARG00000109310	-0.016181	-0.884473	-0.450327	54.6612	54.6612	5.77245	0.000140764	0.00148864	ENSDARG00000109310	ENSDARG00000109310.1	im:7150988 [Source:ZFIN;Acc:ZDB-GENE-050309-169]	14	3363368	3381303	-1	NA	im:7150988	ZFIN	protein_coding	ensembl	1	34.12
ENSDARG00000092379	-0.066588	-3.6346	-1.8506	54.5835	54.5835	5.77039	1.85561e-10	1.30954e-08	ENSDARG00000092379	ENSDARG00000092379.3	si:dkeyp-51b9.3 [Source:ZFIN;Acc:ZDB-GENE-081104-469]	8	2478862	2481965	1	NA	si:dkeyp-51b9.3	ZFIN	protein_coding	havana	3	33.15
ENSDARG00000034424	-0.0854298	-4.65473	-2.37008	54.4861	54.4861	5.76782	5.76902e-11	5.08517e-09	ENSDARG00000034424	ENSDARG00000034424.8	ATPase Na+/K+ transporting subunit beta 2b [Source:ZFIN;Acc:ZDB-GENE-010718-1]	5	38475531	38506981	-1	NA	atp1b2b	ZFIN	protein_coding	ensembl_havana	8	35.58
ENSDARG00000002304	-0.0198318	-1.07993	-0.54988	54.4545	54.4545	5.76698	4.62752e-07	1.10624e-05	ENSDARG00000002304	ENSDARG00000002304.8	GINS complex subunit 2 [Source:ZFIN;Acc:ZDB-GENE-050419-19]	18	30481030	30499489	-1	NA	gins2	ZFIN	protein_coding	ensembl_havana	8	34.24
ENSDARG00000017010	-0.0962331	-5.23986	-2.66804	54.4496	54.4496	5.76685	4.77649e-08	1.52332e-06	ENSDARG00000017010	ENSDARG00000017010.11	secretory carrier membrane protein 2, like [Source:ZFIN;Acc:ZDB-GENE-030131-6432]	7	57088920	57106722	1	NA	scamp2l	ZFIN	protein_coding	ensembl_havana	11	33.9
ENSDARG00000015567	-0.0882238	-4.79728	-2.44275	54.3762	54.3762	5.7649	7.26887e-09	2.95064e-07	ENSDARG00000015567	ENSDARG00000015567.11	zic family member 1 (odd-paired homolog, Drosophila) [Source:ZFIN;Acc:ZDB-GENE-000208-4]	24	4970580	4973765	-1	NA	zic1	ZFIN	protein_coding	ensembl_havana	11	41.18
ENSDARG00000021539	0.0454587	2.46861	1.25703	54.3044	54.3044	5.763	6.84948e-07	1.55102e-05	ENSDARG00000021539	ENSDARG00000021539.10	eph receptor B2b [Source:ZFIN;Acc:ZDB-GENE-050522-415]	11	28166165	28424186	1	NA	ephb2b	ZFIN	protein_coding	ensembl_havana	10	36.24
ENSDARG00000033971	-0.00674305	-0.366092	-0.186417	54.2917	54.2917	5.76266	7.85888e-08	2.35221e-06	ENSDARG00000033971	ENSDARG00000033971.5	paired related homeobox 1a [Source:ZFIN;Acc:ZDB-GENE-020905-5]	2	23165250	23172708	-1	NA	prrx1a	ZFIN	protein_coding	ensembl_havana	5	35.1
ENSDARG00000103409	0.0797323	4.32734	2.20354	54.2734	54.2734	5.76217	4.92453e-08	1.56111e-06	ENSDARG00000103409	ENSDARG00000103409.2	ubiquitin-like with PHD and ring finger domains 1 [Source:NCBI gene;Acc:406350]	22	4408643	4439311	-1	NA	uhrf1	ZFIN	protein_coding	ensembl_havana	2	37.46
ENSDARG00000013397	0.0593884	0.00109651	0.0302425	0.0184634	-54.1611	-5.75918	8.42743e-10	4.76748e-08	ENSDARG00000013397	ENSDARG00000013397.12	BCL2 interacting protein 2 [Source:ZFIN;Acc:ZDB-GENE-040109-6]	25	34246625	34268439	1	NA	bnip2	ZFIN	protein_coding	ensembl_havana	12	34.81
ENSDARG00000073801	-0.0683699	-3.69701	-1.88269	54.0737	54.0737	5.75685	3.37073e-07	8.38895e-06	ENSDARG00000073801	ENSDARG00000073801.5	si:dkeyp-104h9.5 [Source:ZFIN;Acc:ZDB-GENE-081104-449]	8	47829361	47844456	-1	NA	si:dkeyp-104h9.5	ZFIN	protein_coding	ensembl_havana	5	37.51
ENSDARG00000007406	0.0302731	1.63604	0.833158	54.0429	54.0429	5.75603	2.37824e-07	6.19429e-06	ENSDARG00000007406	ENSDARG00000007406.10	paired like homeobox 2A [Source:ZFIN;Acc:ZDB-GENE-000223-14]	15	47440477	47449248	1	NA	phox2a	ZFIN	protein_coding	ensembl_havana	10	37.4
ENSDARG00000037925	-0.0639553	-3.44894	-1.75645	53.9273	53.9273	5.75294	1.09138e-07	3.15697e-06	ENSDARG00000037925	ENSDARG00000037925.10	regulator of G protein signaling 9a [Source:ZFIN;Acc:ZDB-GENE-060929-92]	3	36366053	36403234	1	NA	rgs9a	ZFIN	protein_coding	ensembl_havana	10	39.54
ENSDARG00000043171	-0.124483	-6.69256	-3.40852	53.7628	53.7628	5.74854	5.07554e-09	2.15633e-07	ENSDARG00000043171	ENSDARG00000043171.6	chymotrypsin like elastase family member 1, tandem duplicate 4 [Source:ZFIN;Acc:ZDB-GENE-050626-127]	22	7486867	7492548	1	NA	cela1.4	ZFIN	protein_coding	ensembl_havana	6	39.18
ENSDARG00000101584	0.00211601	0.113752	0.057934	53.7578	53.7578	5.7484	0.000164508	0.0016937	ENSDARG00000101584	ENSDARG00000101584.3		7	14353922	14381369	-1	NA	CU467822.2	Clone-based (Ensembl) gene	lincRNA	havana	3	33.97
ENSDARG00000099156	-0.0785351	-4.21864	-2.14859	53.7166	53.7166	5.7473	2.1473e-06	4.1281e-05	ENSDARG00000099156	ENSDARG00000099156.2	katanin p60 subunit A-like 1 [Source:NCBI gene;Acc:492790]	10	36037977	36063414	1	NA	katnal1	ZFIN	protein_coding	ensembl	2	35.94
ENSDARG00000091009	-0.594128	-0.0110634	-0.302595	0.0186213	-53.702	-5.7469	4.5168e-06	7.71483e-05	ENSDARG00000091009	ENSDARG00000091009.3	si:ch211-28p3.4 [Source:ZFIN;Acc:ZDB-GENE-130603-54]	12	30563550	30567711	1	NA	si:ch211-28p3.4	ZFIN	protein_coding	ensembl_havana	3	36.83
ENSDARG00000014287	-0.017212	-0.922565	-0.469888	53.6	53.6	5.74416	4.43035e-05	0.000552815	ENSDARG00000014287	ENSDARG00000014287.9	enolase 2 [Source:ZFIN;Acc:ZDB-GENE-040704-27]	19	5072918	5090732	1	NA	eno2	ZFIN	protein_coding	ensembl_havana	9	37.54
ENSDARG00000087476	-0.0825499	-4.42051	-2.25153	53.5496	53.5496	5.7428	4.19085e-09	1.84942e-07	ENSDARG00000087476	ENSDARG00000087476.3	cerebellin 20 [Source:ZFIN;Acc:ZDB-GENE-111109-2]	15	572195	576135	-1	NA	cbln20	ZFIN	protein_coding	ensembl_havana	3	47.81
ENSDARG00000044491	-0.0588721	-3.14044	-1.59966	53.3435	53.3435	5.73724	1.41289e-06	2.89901e-05	ENSDARG00000044491	ENSDARG00000044491.7	kinesin family member 20A [Source:ZFIN;Acc:ZDB-GENE-050522-252]	21	34879268	34926738	-1	NA	kif20a	ZFIN	protein_coding	ensembl_havana	7	35.78
ENSDARG00000044276	-0.0602915	-3.21452	-1.63741	53.3164	53.3164	5.73651	2.07628e-06	4.0271e-05	ENSDARG00000044276	ENSDARG00000044276.9	secreted phosphoprotein 1 [Source:ZFIN;Acc:ZDB-GENE-050706-97]	10	15120711	15128771	-1	NA	spp1	ZFIN	protein_coding	ensembl_havana	9	36.99
ENSDARG00000104593	-0.073417	-3.90901	-1.99121	53.244	53.244	5.73455	1.36494e-05	0.000201526	ENSDARG00000104593	ENSDARG00000104593.2	cytochrome P450, family 2, subfamily K, polypeptide 18 [Source:ZFIN;Acc:ZDB-GENE-040426-1584]	3	12710350	12715432	1	NA	cyp2k18	ZFIN	protein_coding	ensembl_havana	2	38.15
ENSDARG00000039272	-0.0248068	-1.31958	-0.672191	53.194	53.194	5.73319	0.000257339	0.00246772	ENSDARG00000039272	ENSDARG00000039272.8	plastin 1 (I isoform) [Source:ZFIN;Acc:ZDB-GENE-030131-6205]	2	8059957	8111346	-1	NA	pls1	ZFIN	protein_coding	ensembl_havana	8	33.8
ENSDARG00000076302	-0.00879596	-0.466507	-0.237652	53.0366	53.0366	5.72892	2.30877e-06	4.39783e-05	ENSDARG00000076302	ENSDARG00000076302.4	deltex 4, E3 ubiquitin ligase a [Source:ZFIN;Acc:ZDB-GENE-160728-59]	7	18557939	18601206	-1	NA	dtx4a	ZFIN	protein_coding	ensembl_havana	4	36.59
ENSDARG00000075597	-0.0815978	-4.32251	-2.20205	52.9733	52.9733	5.72719	4.84722e-07	1.14985e-05	ENSDARG00000075597	ENSDARG00000075597.4	fibronectin leucine rich transmembrane protein 1b [Source:ZFIN;Acc:ZDB-GENE-080327-6]	14	45883687	45932399	1	NA	flrt1b	ZFIN	protein_coding	ensembl_havana	4	36.15
ENSDARG00000079310	-0.117165	-6.2059	-3.16153	52.9672	52.9672	5.72703	2.66142e-09	1.25614e-07	ENSDARG00000079310	ENSDARG00000079310.7	ST3 beta-galactoside alpha-2,3-sialyltransferase 1, like [Source:ZFIN;Acc:ZDB-GENE-060321-2]	19	4800068	4813760	1	NA	st3gal1l	ZFIN	protein_coding	ensembl_havana	7	36.23
ENSDARG00000012125	-0.049619	-2.62731	-1.33846	52.9497	52.9497	5.72655	3.21219e-08	1.08564e-06	ENSDARG00000012125	ENSDARG00000012125.11	cyclic nucleotide gated channel subunit alpha 1b [Source:ZFIN;Acc:ZDB-GENE-110408-39]	23	43849190	43866354	1	NA	cnga1b	ZFIN	protein_coding	ensembl_havana	11	41.9
ENSDARG00000114516	-0.0284626	-1.50619	-0.767327	52.9183	52.9183	5.7257	8.91164e-07	1.93294e-05	ENSDARG00000114516	ENSDARG00000114516.1		2	7663942	7666021	-1	NA	CABZ01021592.1	Clone-based (Ensembl) gene	protein_coding	ensembl	1	35.82
ENSDARG00000035904	-0.0506185	-2.67848	-1.36455	52.915	52.915	5.7256	2.39731e-07	6.23378e-06	ENSDARG00000035904	ENSDARG00000035904.5	cellular retinoic acid binding protein 1b [Source:ZFIN;Acc:ZDB-GENE-040624-3]	7	48319916	48342750	1	NA	crabp1b	ZFIN	protein_coding	ensembl_havana	5	35.1
ENSDARG00000059274	-0.100704	-5.32396	-2.71233	52.8674	52.8674	5.72431	2.42526e-08	8.55031e-07	ENSDARG00000059274	ENSDARG00000059274.5	homeobox D9a [Source:NCBI gene;Acc:30350]	9	1964005	1965727	-1	NA	hoxd9a	ZFIN	protein_coding	ensembl_havana	5	40.1
ENSDARG00000001154	-0.110197	-5.81414	-2.96217	52.7612	52.7612	5.7214	2.05684e-08	7.34068e-07	ENSDARG00000001154	ENSDARG00000001154.10	RIMS binding protein 2 [Source:ZFIN;Acc:ZDB-GENE-040724-96]	8	43941313	44015210	-1	NA	rimbp2	ZFIN	protein_coding	ensembl_havana	10	35.61
ENSDARG00000077866	-0.0833783	-4.39587	-2.23962	52.722	52.722	5.72033	3.58899e-06	6.35109e-05	ENSDARG00000077866	ENSDARG00000077866.5	nitric oxide synthase trafficking [Source:ZFIN;Acc:ZDB-GENE-070522-2]	9	48835357	48864945	-1	NA	nostrin	ZFIN	protein_coding	ensembl_havana	5	35.23
ENSDARG00000062549	-0.0950471	-5.00585	-2.55045	52.6671	52.6671	5.71883	7.551e-11	6.31589e-09	ENSDARG00000062549	ENSDARG00000062549.8	aminocarboxymuconate semialdehyde decarboxylase [Source:ZFIN;Acc:ZDB-GENE-070410-103]	9	23244292	23253870	-1	NA	acmsd	ZFIN	protein_coding	ensembl_havana	8	37.15
ENSDARG00000102430	-0.0383388	-2.0183	-1.02832	52.6437	52.6437	5.71819	1.05813e-05	0.000161612	ENSDARG00000102430	ENSDARG00000102430.3	opsin 6, group member a [Source:ZFIN;Acc:ZDB-GENE-061201-30]	11	44858979	44876005	-1	NA	opn6a	ZFIN	protein_coding	ensembl	3	33.5
ENSDARG00000071626	0.0370824	1.95114	0.994111	52.6163	52.6163	5.71744	6.00574e-07	1.38553e-05	ENSDARG00000071626	ENSDARG00000071626.6	prostaglandin D2 synthase b, tandem duplicate 2 [Source:ZFIN;Acc:ZDB-GENE-030911-3]	24	17021513	17023392	-1	NA	ptgdsb.2	ZFIN	protein_coding	ensembl_havana	6	37.93
ENSDARG00000076230	-0.0620519	-3.25503	-1.65854	52.4566	52.4566	5.71305	5.29551e-07	1.2387e-05	ENSDARG00000076230	ENSDARG00000076230.4	ATPase phospholipid transporting 10B [Source:ZFIN;Acc:ZDB-GENE-130530-796]	14	22293787	22367920	1	NA	atp10b	ZFIN	protein_coding	ensembl_havana	4	35.13
ENSDARG00000035697	-0.0858602	-4.50335	-2.29461	52.4498	52.4498	5.71287	1.96669e-06	3.84073e-05	ENSDARG00000035697	ENSDARG00000035697.6	spindlin b [Source:ZFIN;Acc:ZDB-GENE-050417-414]	8	622640	632241	1	NA	spinb	ZFIN	protein_coding	ensembl	6	31.6
ENSDARG00000088745	0.00736056	0.385808	0.196584	52.4156	52.4156	5.71192	0.000118081	0.00128408	ENSDARG00000088745	ENSDARG00000088745.5	zgc:173915 [Source:ZFIN;Acc:ZDB-GENE-071004-112]	1	59073203	59089598	1	NA	zgc:173915	ZFIN	protein_coding	ensembl_havana	5	39.94
ENSDARG00000044605	-0.0842103	-4.4062	-2.2452	52.3237	52.3237	5.70939	9.00772e-09	3.56134e-07	ENSDARG00000044605	ENSDARG00000044605.9	syntaxin 12, like [Source:ZFIN;Acc:ZDB-GENE-110715-1]	16	7626535	7641367	1	NA	stx12l	ZFIN	protein_coding	ensembl_havana	9	36.86
ENSDARG00000052917	-0.0669029	-3.49726	-1.78208	52.2737	52.2737	5.70801	2.0137e-06	3.92482e-05	ENSDARG00000052917	ENSDARG00000052917.3	si:ch211-202f3.3 [Source:ZFIN;Acc:ZDB-GENE-080917-19]	17	45577326	45599190	1	NA	si:ch211-202f3.3	ZFIN	protein_coding	ensembl_havana	3	35.58
ENSDARG00000104735	-0.0567762	-2.9649	-1.51084	52.2207	52.2207	5.70655	3.59847e-05	0.000462768	ENSDARG00000104735	ENSDARG00000104735.2	NK6 homeobox 2 [Source:ZFIN;Acc:ZDB-GENE-070626-1]	13	51579851	51584264	1	NA	nkx6.2	ZFIN	protein_coding	ensembl	2	35.46
ENSDARG00000101343	-0.0890326	-4.64685	-2.36794	52.1927	52.1927	5.70578	1.57545e-07	4.3147e-06	ENSDARG00000101343	ENSDARG00000101343.2		11	45136052	45143840	1	NA	CR293511.2	Clone-based (Ensembl) gene	antisense	havana	2	31.25
ENSDARG00000007221	-0.037753	-1.96926	-1.0035	52.1615	52.1615	5.70491	1.1484e-05	0.000173489	ENSDARG00000007221	ENSDARG00000007221.9	PDZ binding kinase [Source:NCBI gene;Acc:360218]	20	39359729	39368079	-1	NA	pbk	ZFIN	protein_coding	ensembl_havana	9	33.9
ENSDARG00000011618	-0.0803414	-4.18893	-2.13464	52.1391	52.1391	5.70429	1.61514e-07	4.40827e-06	ENSDARG00000011618	ENSDARG00000011618.11	solute carrier family 26 member 2 [Source:ZFIN;Acc:ZDB-GENE-030717-3]	14	25438015	25452503	-1	NA	slc26a2	ZFIN	protein_coding	ensembl_havana	11	34.75
ENSDARG00000101967	-0.0972626	-5.06397	-2.58062	52.0649	52.0649	5.70224	8.19018e-09	3.28286e-07	ENSDARG00000101967	ENSDARG00000101967.2	sulfotransferase family 4A, member 1 [Source:ZFIN;Acc:ZDB-GENE-060421-2705]	4	8797197	8810740	1	NA	sult4a1	ZFIN	protein_coding	ensembl	2	33
ENSDARG00000029473	1.68427	0.0323775	0.858325	0.0192234	-52.0198	-5.70099	1.78549e-05	0.000252741	ENSDARG00000029473	ENSDARG00000029473.7	glutathione S-transferase mu tandem duplicate 2 [Source:ZFIN;Acc:ZDB-GENE-080218-30]	8	25299069	25301802	1	NA	gstm.2	ZFIN	protein_coding	ensembl_havana	7	35.95
ENSDARG00000044155	-0.0647774	-3.36926	-1.71702	52.0128	52.0128	5.7008	0.000147012	0.00154244	ENSDARG00000044155	ENSDARG00000044155.6	v-maf avian musculoaponeurotic fibrosarcoma oncogene homolog Aa [Source:NCBI gene;Acc:100000492]	6	32699359	32703317	-1	NA	mafaa	ZFIN	protein_coding	ensembl_havana	6	42.43
ENSDARG00000086826	0.0884819	4.59707	2.34278	51.955	51.955	5.69919	1.65159e-05	0.000236728	ENSDARG00000086826	ENSDARG00000086826.4	sulfotransferase family, cytosolic, 6b, member 1 [Source:NCBI gene;Acc:322462]	11	43375326	43388063	1	NA	sult6b1	ZFIN	protein_coding	ensembl_havana	4	39.35
ENSDARG00000014490	-0.0942221	-4.88966	-2.49194	51.895	51.895	5.69752	4.51317e-10	2.807e-08	ENSDARG00000014490	ENSDARG00000014490.10	tachykinin precursor 1 [Source:ZFIN;Acc:ZDB-GENE-060503-904]	19	25649626	25653185	1	NA	tac1	ZFIN	protein_coding	ensembl_havana	10	31.38
ENSDARG00000012896	-0.0567505	-2.94138	-1.49907	51.8301	51.8301	5.69572	1.03479e-05	0.000158731	ENSDARG00000012896	ENSDARG00000012896.10	anosmin 1a [Source:ZFIN;Acc:ZDB-GENE-000201-9]	1	31942961	31979510	1	NA	anos1a	ZFIN	protein_coding	ensembl_havana	10	34.91
ENSDARG00000055240	-0.0739984	-3.83016	-1.95208	51.7601	51.7601	5.69377	3.76576e-05	0.000479616	ENSDARG00000055240	ENSDARG00000055240.8	xanthine dehydrogenase [Source:ZFIN;Acc:ZDB-GENE-070719-9]	17	33340675	33374538	1	NA	xdh	ZFIN	protein_coding	ensembl_havana	8	35.57
ENSDARG00000076192	-0.0943791	-4.85301	-2.47369	51.4204	51.4204	5.68427	5.73043e-05	0.000691509	ENSDARG00000076192	ENSDARG00000076192.3	ankyrin repeat domain 1b (cardiac muscle) [Source:ZFIN;Acc:ZDB-GENE-070820-13]	12	16440708	16446373	1	NA	ankrd1b	ZFIN	protein_coding	ensembl_havana	3	33.99
ENSDARG00000031698	3.13583	0.0611338	1.59848	0.0194952	-51.2946	-5.68073	2.98722e-07	7.5643e-06	ENSDARG00000031698	ENSDARG00000031698.8	myosin light chain kinase 2 [Source:ZFIN;Acc:ZDB-GENE-080616-2]	23	32039386	32060885	1	NA	mylk2	ZFIN	protein_coding	ensembl_havana	8	36.06
ENSDARG00000100342	0.010294	0.525413	0.267853	51.0408	51.0408	5.67358	1.11739e-07	3.21475e-06	ENSDARG00000100342	ENSDARG00000100342.3	zgc:158464 [Source:ZFIN;Acc:ZDB-GENE-070112-432]	18	50536202	50766660	-1	NA	zgc:158464	ZFIN	protein_coding	ensembl_havana	3	39.75
ENSDARG00000091683	0.020663	1.05446	0.537564	51.0316	51.0316	5.67332	2.89568e-06	5.31725e-05	ENSDARG00000091683	ENSDARG00000091683.3	cannabinoid receptor interacting protein 1a [Source:ZFIN;Acc:ZDB-GENE-040801-126]	1	51593884	51606552	-1	NA	cnrip1a	ZFIN	protein_coding	ensembl_havana	3	43.33
ENSDARG00000010948	-0.0535373	-2.73166	-1.3926	51.0235	51.0235	5.67309	4.87972e-06	8.23594e-05	ENSDARG00000010948	ENSDARG00000010948.11	kinesin family member 11 [Source:ZFIN;Acc:ZDB-GENE-020426-1]	17	19481049	19497006	1	NA	kif11	ZFIN	protein_coding	ensembl_havana	11	34.97
ENSDARG00000021442	0.105799	5.39542	2.75061	50.9967	50.9967	5.67233	1.45305e-08	5.40339e-07	ENSDARG00000021442	ENSDARG00000021442.10	cadherin 11, type 2, OB-cadherin (osteoblast) [Source:ZFIN;Acc:ZDB-GENE-980526-170]	7	43760149	43857938	-1	NA	cdh11	ZFIN	protein_coding	ensembl_havana	10	36.28
ENSDARG00000004049	-0.0427077	-2.17778	-1.11024	50.9927	50.9927	5.67222	5.56805e-08	1.7383e-06	ENSDARG00000004049	ENSDARG00000004049.11	myristoylated alanine-rich protein kinase C substrate a [Source:ZFIN;Acc:ZDB-GENE-050522-145]	20	3312859	3319736	-1	NA	marcksa	ZFIN	protein_coding	ensembl_havana	11	40.14
ENSDARG00000086735	-0.0241138	-1.22851	-0.626312	50.9465	50.9465	5.67091	9.74981e-06	0.00015057	ENSDARG00000086735	ENSDARG00000086735.4	si:ch1073-111c8.3 [Source:ZFIN;Acc:ZDB-GENE-131127-561]	15	47929941	47956388	-1	NA	SAMD4B	HGNC Symbol	protein_coding	ensembl_havana	4	40.77
ENSDARG00000004577	-0.0770377	-3.92441	-2.00073	50.9415	50.9415	5.67077	3.5891e-08	1.18451e-06	ENSDARG00000004577	ENSDARG00000004577.8	zgc:194665 [Source:ZFIN;Acc:ZDB-GENE-080722-38]	25	19999623	20003528	1	NA	zgc:194665	ZFIN	protein_coding	ensembl	8	42.47
ENSDARG00000030250	-0.365407	-0.00717329	-0.18629	0.019631	-50.94	-5.67073	4.47194e-07	1.07441e-05	ENSDARG00000030250	ENSDARG00000030250.8	DENN/MADD domain containing 2Db [Source:ZFIN;Acc:ZDB-GENE-041114-34]	22	835728	856886	1	NA	dennd2db	ZFIN	protein_coding	ensembl_havana	8	37.06
ENSDARG00000095906	-0.0956337	-4.86661	-2.48112	50.888	50.888	5.66925	5.04015e-08	1.58904e-06	ENSDARG00000095906	ENSDARG00000095906.3		16	29212421	29227002	1	NA	CR848047.1	Clone-based (Ensembl) gene	lincRNA	havana	3	37.79
ENSDARG00000089077	-0.0910384	-4.62869	-2.35986	50.8433	50.8433	5.66799	1.41025e-08	5.27496e-07	ENSDARG00000089077	ENSDARG00000089077.4	regulator of G protein signaling 1 [Source:ZFIN;Acc:ZDB-GENE-070705-145]	2	6511499	6519017	-1	NA	rgs1	ZFIN	protein_coding	ensembl_havana	4	35.98
ENSDARG00000022698	-0.0423586	-2.15094	-1.09665	50.7793	50.7793	5.66617	1.40289e-05	0.000206365	ENSDARG00000022698	ENSDARG00000022698.7	ladinin [Source:ZFIN;Acc:ZDB-GENE-030616-268]	23	5687972	5719453	-1	NA	lad1	ZFIN	protein_coding	havana	7	35.04
ENSDARG00000010591	-0.0898989	-4.56478	-2.32734	50.7768	50.7768	5.6661	3.52511e-08	1.16552e-06	ENSDARG00000010591	ENSDARG00000010591.11	forkhead box N4 [Source:NCBI gene;Acc:30315]	5	19385503	19400166	-1	NA	foxn4	ZFIN	protein_coding	ensembl_havana	11	35.6
ENSDARG00000087193	-0.00685161	-0.347672	-0.177262	50.7432	50.7432	5.66514	5.3182e-05	0.000650841	ENSDARG00000087193	ENSDARG00000087193.4	proline rich Gla (G-carboxyglutamic acid) 2 [Source:ZFIN;Acc:ZDB-GENE-130625-1]	3	32416948	32424303	1	NA	prrg2	ZFIN	protein_coding	ensembl_havana	4	35.39
ENSDARG00000019516	-0.0801582	-4.0638	-2.07198	50.6972	50.6972	5.66384	4.8072e-08	1.53072e-06	ENSDARG00000019516	ENSDARG00000019516.10	Sp7 transcription factor [Source:ZFIN;Acc:ZDB-GENE-040629-2]	6	58622831	58674160	1	NA	sp7	ZFIN	protein_coding	ensembl_havana	10	35.16
ENSDARG00000074813	-0.0964059	-4.88712	-2.49176	50.6932	50.6932	5.66372	4.98791e-08	1.57881e-06	ENSDARG00000074813	ENSDARG00000074813.5	bloodthirsty-related gene family, member 5 [Source:ZFIN;Acc:ZDB-GENE-080219-8]	7	16196903	16205471	-1	NA	btr05	ZFIN	protein_coding	ensembl_havana	5	41.04
ENSDARG00000010770	-0.11557	-5.85856	-2.98706	50.6927	50.6927	5.66371	2.97381e-10	1.9726e-08	ENSDARG00000010770	ENSDARG00000010770.10	SRY-box transcription factor 19a [Source:NCBI gene;Acc:30038]	5	24199180	24201437	-1	NA	sox19a	ZFIN	protein_coding	ensembl_havana	10	45.53
ENSDARG00000083042	-0.0477916	-2.41621	-1.232	50.5572	50.5572	5.65985	1.31035e-06	2.70778e-05	ENSDARG00000083042	ENSDARG00000083042.2	microRNA 214a [Source:NCBI gene;Acc:100033462]	20	14877639	14877738	1	NA	mir214a	NCBI gene (formerly Entrezgene)	antisense	ensembl_havana	2	57
ENSDARG00000076238	-0.0648113	-3.26206	-1.66344	50.3317	50.3317	5.65339	1.05511e-05	0.000161366	ENSDARG00000076238	ENSDARG00000076238.5	GRAM domain containing 1c [Source:ZFIN;Acc:ZDB-GENE-050506-88]	24	21131874	21150169	-1	NA	gramd1c	ZFIN	protein_coding	ensembl_havana	5	33.54
ENSDARG00000078419	4.06027	0.0806908	2.07048	0.0198733	-50.3189	-5.65303	4.38853e-07	1.05858e-05	ENSDARG00000078419	ENSDARG00000078419.5	filamin A interacting protein 1a [Source:ZFIN;Acc:ZDB-GENE-030131-4110]	17	50013594	50022827	-1	NA	filip1a	ZFIN	protein_coding	ensembl_havana	5	42
ENSDARG00000070484	-0.101957	-5.12812	-2.61504	50.2967	50.2967	5.65239	1.2426e-07	3.50233e-06	ENSDARG00000070484	ENSDARG00000070484.5	zgc:195001 [Source:ZFIN;Acc:ZDB-GENE-081022-173]	3	30202863	30218504	-1	NA	zgc:195001	ZFIN	protein_coding	ensembl_havana	5	35.08
ENSDARG00000035519	0.111754	5.61615	2.86395	50.2547	50.2547	5.65119	1.30213e-07	3.65078e-06	ENSDARG00000035519	ENSDARG00000035519.7	histone H1 like [Source:ZFIN;Acc:ZDB-GENE-050417-145]	5	27432958	27434351	1	NA	histh1l	ZFIN	protein_coding	ensembl_havana	7	44.4
ENSDARG00000070810	-0.0961394	-4.83076	-2.46345	50.2474	50.2474	5.65098	2.28357e-08	8.09552e-07	ENSDARG00000070810	ENSDARG00000070810.6	cholecystokinin a [Source:ZFIN;Acc:ZDB-GENE-100922-79]	16	5774977	5779201	1	NA	ccka	ZFIN	protein_coding	ensembl_havana	6	31.46
ENSDARG00000010727	-0.0530309	-2.66444	-1.35874	50.2432	50.2432	5.65086	2.35552e-06	4.47353e-05	ENSDARG00000010727	ENSDARG00000010727.10	tweety homolog 2, like [Source:NCBI gene;Acc:406540]	3	51563695	51657722	1	NA	ttyh2l	ZFIN	protein_coding	ensembl_havana	10	34.4
ENSDARG00000014017	0.0673283	3.37955	1.72344	50.1952	50.1952	5.64948	1.46015e-07	4.02309e-06	ENSDARG00000014017	ENSDARG00000014017.11	ribonucleotide reductase M1 polypeptide [Source:NCBI gene;Acc:30740]	21	30772043	30787414	-1	NA	rrm1	ZFIN	protein_coding	ensembl_havana	11	36.05
ENSDARG00000013839	-0.0621241	-3.11677	-1.58945	50.1701	50.1701	5.64876	2.94288e-07	7.4698e-06	ENSDARG00000013839	ENSDARG00000013839.10	aldehyde dehydrogenase 3 family, member B1 [Source:ZFIN;Acc:ZDB-GENE-021120-3]	3	34120191	34128952	1	NA	aldh3b1	ZFIN	protein_coding	ensembl_havana	10	35.14
ENSDARG00000110178	1.61188	0.0321412	0.822012	0.0199402	-50.15	-5.64818	2.67827e-05	0.000358745	ENSDARG00000110178	ENSDARG00000110178.1		6	168962	172992	1	NA	CABZ01066694.1	Clone-based (Ensembl) gene	protein_coding	ensembl	1	46.25
ENSDARG00000026577	-0.0232432	-1.16471	-0.593977	50.1097	50.1097	5.64702	0.000108087	0.00119371	ENSDARG00000026577	ENSDARG00000026577.6	cyclin-dependent kinase 2 [Source:ZFIN;Acc:ZDB-GENE-040426-2741]	11	3301277	3308569	-1	NA	cdk2	ZFIN	protein_coding	ensembl_havana	6	34.09
ENSDARG00000101645	-0.0286047	-1.43336	-0.730984	50.1093	50.1093	5.64701	7.04996e-07	1.58741e-05	ENSDARG00000101645	ENSDARG00000101645.2	myelin regulatory factor like [Source:ZFIN;Acc:ZDB-GENE-180312-1]	4	72797711	72850636	1	NA	myrfl	ZFIN	protein_coding	ensembl	2	40.12
ENSDARG00000031894	-0.0558252	-2.79566	-1.42574	50.0788	50.0788	5.64613	5.61712e-07	1.30532e-05	ENSDARG00000031894	ENSDARG00000031894.9	lymphoid enhancer-binding factor 1 [Source:ZFIN;Acc:ZDB-GENE-990714-26]	1	49814461	49905357	1	NA	lef1	ZFIN	protein_coding	ensembl_havana	9	35.11
ENSDARG00000017127	-0.0995804	-4.9837	-2.54164	50.047	50.047	5.64521	4.38134e-09	1.90971e-07	ENSDARG00000017127	ENSDARG00000017127.8	PDZK1 interacting protein 1 [Source:ZFIN;Acc:ZDB-GENE-030616-128]	22	16555939	16566815	1	NA	pdzk1ip1	ZFIN	protein_coding	ensembl_havana	8	34.15
ENSDARG00000105607	-0.110104	-5.50976	-2.80993	50.0413	50.0413	5.64505	4.81605e-08	1.53201e-06	ENSDARG00000105607	ENSDARG00000105607.2	si:dkey-183c6.9 [Source:ZFIN;Acc:ZDB-GENE-160728-24]	7	24002096	24005268	-1	NA	si:dkey-183c6.9	ZFIN	protein_coding	havana	2	41.95
ENSDARG00000101206	3.42194	0.0683858	1.74516	0.0199845	-50.0387	-5.64497	2.59419e-06	4.84888e-05	ENSDARG00000101206	ENSDARG00000101206.2	zgc:113363 [Source:ZFIN;Acc:ZDB-GENE-050327-7]	8	7839208	7851590	-1	NA	zgc:113363	ZFIN	protein_coding	ensembl_havana	2	34.75
ENSDARG00000004713	-0.0598827	-2.99441	-1.52715	50.0045	50.0045	5.64399	1.67057e-06	3.32923e-05	ENSDARG00000004713	ENSDARG00000004713.7	MAD2 mitotic arrest deficient-like 1 (yeast) [Source:ZFIN;Acc:ZDB-GENE-030515-3]	7	57629370	57637779	-1	NA	mad2l1	ZFIN	protein_coding	ensembl_havana	7	33.94
ENSDARG00000078266	-0.0517094	-2.57879	-1.31525	49.8708	49.8708	5.64012	6.8944e-06	0.00011121	ENSDARG00000078266	ENSDARG00000078266.4	twist2 [Source:ZFIN;Acc:ZDB-GENE-980526-235]	9	45839260	45843479	1	NA	twist2	ZFIN	protein_coding	ensembl_havana	4	34.79
ENSDARG00000014239	-1.98596	-0.0398293	-1.01289	0.0200554	-49.8618	-5.63986	3.19118e-07	8.00455e-06	ENSDARG00000014239	ENSDARG00000014239.9	extended synaptotagmin-like protein 1b [Source:ZFIN;Acc:ZDB-GENE-040724-209]	6	52263236	52336619	1	NA	esyt1b	ZFIN	protein_coding	ensembl_havana	9	35.89
ENSDARG00000026247	-0.0875102	-4.36015	-2.22383	49.8245	49.8245	5.63878	9.92687e-09	3.86616e-07	ENSDARG00000026247	ENSDARG00000026247.11	inhibitory synaptic factor 1 [Source:NCBI gene;Acc:100003007]	18	50275933	50356788	1	NA	insyn1	ZFIN	protein_coding	ensembl_havana	11	35.55
ENSDARG00000068148	-0.103173	-5.13713	-2.62015	49.7912	49.7912	5.63782	4.65667e-09	2.00237e-07	ENSDARG00000068148	ENSDARG00000068148.6	arrestin domain containing 1a [Source:ZFIN;Acc:ZDB-GENE-030925-15]	5	29516844	29531948	-1	NA	arrdc1a	ZFIN	protein_coding	ensembl_havana	6	33.63
ENSDARG00000040265	0.0368483	1.83339	0.93512	49.7551	49.7551	5.63677	8.16022e-05	0.000933364	ENSDARG00000040265	ENSDARG00000040265.4	mannose-P-dolichol utilization defect 1b [Source:ZFIN;Acc:ZDB-GENE-040625-135]	7	26466826	26473483	1	NA	mpdu1b	ZFIN	protein_coding	ensembl_havana	4	35.52
ENSDARG00000019746	-0.0978624	-4.86488	-2.48137	49.7114	49.7114	5.63551	1.95959e-08	7.03294e-07	ENSDARG00000019746	ENSDARG00000019746.10	RFNG O-fucosylpeptide 3-beta-N-acetylglucosaminyltransferase [Source:NCBI gene;Acc:414848]	12	3054442	3077395	-1	NA	rfng	ZFIN	protein_coding	ensembl_havana	10	37.84
ENSDARG00000010194	0.00727444	0.361332	0.184303	49.6714	49.6714	5.63434	1.61065e-05	0.000232414	ENSDARG00000010194	ENSDARG00000010194.13	eukaryotic translation initiation factor 4Bb [Source:ZFIN;Acc:ZDB-GENE-030131-8563]	6	39064824	39080701	-1	NA	eif4bb	ZFIN	protein_coding	ensembl_havana	13	36.53
ENSDARG00000104264	-0.060197	-2.98249	-1.52134	49.5455	49.5455	5.63068	7.72751e-06	0.000122708	ENSDARG00000104264	ENSDARG00000104264.2	zgc:123035 [Source:ZFIN;Acc:ZDB-GENE-051030-45]	2	27670284	27775236	-1	NA	XKR4	HGNC Symbol	protein_coding	ensembl	2	36.64
ENSDARG00000097553	-0.0502929	-2.49028	-1.27029	49.5156	49.5156	5.62981	1.96548e-05	0.000273725	ENSDARG00000097553	ENSDARG00000097553.2	uncharacterized LOC110439470 [Source:NCBI gene;Acc:110439470]	2	12798366	12802906	1	NA	BX908750.1	Clone-based (Ensembl) gene	lincRNA	havana	2	42.92
ENSDARG00000014201	-0.0786119	-3.89167	-1.98514	49.5048	49.5048	5.6295	5.6118e-07	1.30503e-05	ENSDARG00000014201	ENSDARG00000014201.9	orthopedia homeobox a [Source:ZFIN;Acc:ZDB-GENE-070216-1]	21	7582036	7586992	1	NA	otpa	ZFIN	protein_coding	ensembl	9	38.77
ENSDARG00000037067	-0.116449	-5.75905	-2.93775	49.4555	49.4555	5.62806	4.51514e-07	1.08316e-05	ENSDARG00000037067	ENSDARG00000037067.9	DnaJ (Hsp40) homolog, subfamily C, member 22 [Source:ZFIN;Acc:ZDB-GENE-090313-196]	23	27696694	27702561	-1	NA	dnajc22	ZFIN	protein_coding	ensembl_havana	9	34.58
ENSDARG00000097528	-0.0265445	-1.31275	-0.669646	49.4545	49.4545	5.62803	0.000269285	0.00256549	ENSDARG00000097528	ENSDARG00000097528.3	si:dkey-7j14.5 [Source:ZFIN;Acc:ZDB-GENE-030131-8110]	16	43014417	43026273	-1	NA	si:dkey-7j14.5	ZFIN	protein_coding	ensembl_havana	3	37.78
ENSDARG00000031299	0.0220206	1.0825	0.55226	49.1586	49.1586	5.61937	0.000148654	0.00155762	ENSDARG00000031299	ENSDARG00000031299.7	dehydrogenase/reductase (SDR family) member 11b [Source:ZFIN;Acc:ZDB-GENE-040625-155]	15	15403560	15408113	1	NA	dhrs11b	ZFIN	protein_coding	ensembl_havana	7	33.64
ENSDARG00000105263	-0.0868609	-4.26849	-2.17767	49.1417	49.1417	5.61887	2.74102e-06	5.09645e-05	ENSDARG00000105263	ENSDARG00000105263.2	chemokine (C-C motif) ligand 36, duplicate 1 [Source:ZFIN;Acc:ZDB-GENE-140718-2]	7	39706004	39707161	1	NA	ccl36.1	ZFIN	protein_coding	havana	2	32.12
ENSDARG00000062757	-0.113546	-5.56708	-2.84031	49.0294	49.0294	5.61557	7.27182e-11	6.12763e-09	ENSDARG00000062757	ENSDARG00000062757.5	zgc:158403 [Source:NCBI gene;Acc:790939]	3	14641962	14688110	1	NA	zgc:158403	ZFIN	protein_coding	ensembl_havana	5	35.48
ENSDARG00000024560	-0.0719887	-3.52837	-1.80018	49.0127	49.0127	5.61508	2.18867e-07	5.74274e-06	ENSDARG00000024560	ENSDARG00000024560.10	solute carrier family 4 member 1b (Diego blood group) [Source:ZFIN;Acc:ZDB-GENE-110215-2]	12	10053852	10100504	1	NA	slc4a1b	ZFIN	protein_coding	ensembl_havana	10	36.4
ENSDARG00000018069	-0.0257363	-1.26043	-0.643086	48.975	48.975	5.61397	1.08929e-05	0.000165793	ENSDARG00000018069	ENSDARG00000018069.9	retinol dehydrogenase 12 [Source:ZFIN;Acc:ZDB-GENE-040718-9]	13	33055548	33065830	1	NA	rdh12	ZFIN	protein_coding	ensembl_havana	9	39.71
ENSDARG00000013422	8.28258	0.169131	4.22586	0.0204201	-48.9713	-5.61386	2.10708e-08	7.49482e-07	ENSDARG00000013422	ENSDARG00000013422.13	solute carrier family 8 member 1a [Source:ZFIN;Acc:ZDB-GENE-050809-1]	11	30535943	30612166	-1	NA	slc8a1a	ZFIN	protein_coding	ensembl_havana	13	35.35
ENSDARG00000044365	-0.0409957	-2.00666	-1.02383	48.9479	48.9479	5.61318	5.76822e-08	1.79377e-06	ENSDARG00000044365	ENSDARG00000044365.8	angiopoietin-like 3 [Source:ZFIN;Acc:ZDB-GENE-010817-3]	6	32344197	32349153	-1	NA	angptl3	ZFIN	protein_coding	ensembl_havana	8	35.75
ENSDARG00000002988	-0.0271931	-1.33104	-0.679115	48.9477	48.9477	5.61317	0.00142343	0.0104814	ENSDARG00000002988	ENSDARG00000002988.10	troponin T2d, cardiac [Source:ZFIN;Acc:ZDB-GENE-050626-97]	25	20215964	20226584	1	NA	tnnt2d	ZFIN	protein_coding	ensembl_havana	10	34.7
ENSDARG00000042948	0.0268645	1.31384	0.670353	48.9062	48.9062	5.61195	7.61005e-05	0.000881009	ENSDARG00000042948	ENSDARG00000042948.5	DnaJ (Hsp40) homolog, subfamily C, member 5aa [Source:ZFIN;Acc:ZDB-GENE-031113-20]	8	23165749	23179849	1	NA	dnajc5aa	ZFIN	protein_coding	ensembl_havana	5	36.67
ENSDARG00000105782	-2.85126	-0.0583689	-1.45481	0.0204713	-48.8489	-5.61025	3.54208e-07	8.78116e-06	ENSDARG00000105782	ENSDARG00000105782.2	si:cabz01081777.1 [Source:NCBI gene;Acc:100331748]	7	73308566	73323365	1	NA	CABZ01081777.1	Clone-based (Ensembl) gene	protein_coding	ensembl_havana	2	41.08
ENSDARG00000070726	-0.0765077	-3.73288	-1.90469	48.7909	48.7909	5.60854	7.06638e-06	0.000113353	ENSDARG00000070726	ENSDARG00000070726.6	cyclic nucleotide gated channel subunit alpha 3a [Source:ZFIN;Acc:ZDB-GENE-090611-2]	6	38791900	38818582	-1	NA	cnga3a	ZFIN	protein_coding	ensembl_havana	6	38.92
ENSDARG00000077467	-0.0195809	-0.955005	-0.487293	48.7722	48.7722	5.60799	2.8752e-06	5.29349e-05	ENSDARG00000077467	ENSDARG00000077467.5	SRY-box transcription factor 10 [Source:ZFIN;Acc:ZDB-GENE-011207-1]	3	1492174	1501255	1	NA	sox10	ZFIN	protein_coding	ensembl_havana	5	38.9
ENSDARG00000006640	-0.087707	-4.27232	-2.18001	48.7113	48.7113	5.60618	3.67611e-06	6.4801e-05	ENSDARG00000006640	ENSDARG00000006640.8	eomesodermin homolog a [Source:ZFIN;Acc:ZDB-GENE-001228-1]	19	860830	874888	-1	NA	eomesa	ZFIN	protein_coding	ensembl	8	38.44
ENSDARG00000075482	-0.122552	-5.96696	-3.04476	48.6891	48.6891	5.60553	2.35479e-09	1.13492e-07	ENSDARG00000075482	ENSDARG00000075482.3	zgc:173587 [Source:ZFIN;Acc:ZDB-GENE-071004-56]	7	73827805	73829243	1	NA	zgc:173587	ZFIN	protein_coding	ensembl	3	37.94
ENSDARG00000104687	-0.0466478	-2.27018	-1.15842	48.6664	48.6664	5.60485	3.28185e-05	0.000427216	ENSDARG00000104687	ENSDARG00000104687.2	solute carrier family 16 member 9b [Source:ZFIN;Acc:ZDB-GENE-040801-69]	12	7589193	7607114	-1	NA	slc16a9b	ZFIN	protein_coding	ensembl	2	36.14
ENSDARG00000025789	4.01164	0.0828518	2.04725	0.0206528	-48.4195	-5.59752	5.13574e-05	0.000630477	ENSDARG00000025789	ENSDARG00000025789.12	chromodomain helicase DNA binding protein 4b [Source:ZFIN;Acc:ZDB-GENE-030131-4532]	16	31761825	31791165	-1	NA	chd4b	ZFIN	protein_coding	ensembl_havana	12	36.87
ENSDARG00000088625	-0.131028	-6.33845	-3.23474	48.3747	48.3747	5.59618	2.27204e-08	8.06358e-07	ENSDARG00000088625	ENSDARG00000088625.3	si:ch211-142d6.2 [Source:ZFIN;Acc:ZDB-GENE-141216-119]	7	73444325	73445871	1	NA	si:ch211-142d6.2	ZFIN	protein_coding	ensembl_havana	3	40.08
ENSDARG00000037677	-0.0924288	-4.4677	-2.28006	48.3366	48.3366	5.59504	5.5273e-09	2.32045e-07	ENSDARG00000037677	ENSDARG00000037677.7	fibroblast growth factor 24 [Source:ZFIN;Acc:ZDB-GENE-030708-1]	14	5506983	5546497	-1	NA	fgf24	ZFIN	protein_coding	ensembl_havana	7	35.03
ENSDARG00000028824	-0.112303	-5.42775	-2.77002	48.3311	48.3311	5.59488	4.56116e-09	1.97461e-07	ENSDARG00000028824	ENSDARG00000028824.9	solute carrier family 34 member 1a [Source:ZFIN;Acc:ZDB-GENE-101006-3]	14	834619	858987	-1	NA	slc34a1a	ZFIN	protein_coding	ensembl_havana	9	36.37
ENSDARG00000105433	-3.09372	-0.0640151	-1.57887	0.0206919	-48.328	-5.59479	8.46494e-12	1.01535e-09	ENSDARG00000105433	ENSDARG00000105433.2	zgc:172143 [Source:ZFIN;Acc:ZDB-GENE-080219-22]	7	8367627	8371465	1	NA	zgc:172143	ZFIN	protein_coding	ensembl_havana	2	39.23
ENSDARG00000036773	-0.0523982	-2.53067	-1.29153	48.2969	48.2969	5.59386	0.00014656	0.00153871	ENSDARG00000036773	ENSDARG00000036773.7	S100 calcium binding protein S [Source:ZFIN;Acc:ZDB-GENE-040822-31]	19	7595924	7609286	1	NA	s100s	ZFIN	protein_coding	ensembl_havana	7	35.82
ENSDARG00000098538	-0.0953619	-4.59436	-2.34486	48.1782	48.1782	5.59031	4.87286e-05	0.000601444	ENSDARG00000098538	ENSDARG00000098538.2	intestinal mucin-like protein [Source:NCBI gene;Acc:100332723]	KN150189.1	3	9866	1	NA	CABZ01112049.1	Clone-based (Ensembl) gene	protein_coding	ensembl	2	39.89
ENSDARG00000087574	-0.0888166	-4.27733	-2.18308	48.1591	48.1591	5.58974	1.59229e-07	4.35334e-06	ENSDARG00000087574	ENSDARG00000087574.4	NADPH oxidase 1 [Source:ZFIN;Acc:ZDB-GENE-070404-1]	14	41345175	41361847	1	NA	nox1	ZFIN	protein_coding	ensembl_havana	4	36.38
ENSDARG00000071306	-0.117148	-5.63522	-2.87619	48.1034	48.1034	5.58807	3.91015e-09	1.7473e-07	ENSDARG00000071306	ENSDARG00000071306.3	gastric inhibitory polypeptide [Source:ZFIN;Acc:ZDB-GENE-070720-10]	12	20662426	20665865	-1	NA	gip	ZFIN	protein_coding	ensembl_havana	3	33.23
ENSDARG00000088332	-0.0991733	-4.77013	-2.43465	48.0989	48.0989	5.58793	1.38452e-07	3.8614e-06	ENSDARG00000088332	ENSDARG00000088332.4	ALX homeobox 4a [Source:ZFIN;Acc:ZDB-GENE-070712-3]	7	26893688	26924903	-1	NA	alx4a	ZFIN	protein_coding	ensembl_havana	4	36.6
ENSDARG00000022623	-0.0356935	-1.71459	-0.875144	48.0366	48.0366	5.58606	2.53565e-06	4.75338e-05	ENSDARG00000022623	ENSDARG00000022623.10	F-box protein 44 [Source:ZFIN;Acc:ZDB-GENE-041212-85]	23	16748806	16757755	1	NA	fbxo44	ZFIN	protein_coding	ensembl_havana	10	35.5
ENSDARG00000062756	-0.0949253	-4.55587	-2.3254	47.9942	47.9942	5.58479	1.65632e-07	4.50524e-06	ENSDARG00000062756	ENSDARG00000062756.6	plasmolipin [Source:ZFIN;Acc:ZDB-GENE-050419-195]	18	18861359	18870632	1	NA	pllp	ZFIN	protein_coding	ensembl_havana	6	33.35
ENSDARG00000041323	-0.0794842	-3.8139	-1.94669	47.9831	47.9831	5.58446	7.37727e-08	2.22535e-06	ENSDARG00000041323	ENSDARG00000041323.6	cold shock domain containing C2, RNA binding a [Source:ZFIN;Acc:ZDB-GENE-040718-442]	12	19099264	19103490	-1	NA	csdc2a	ZFIN	protein_coding	ensembl_havana	6	35.18
ENSDARG00000095991	-0.0514844	-2.4695	-1.26049	47.9659	47.9659	5.58394	1.67573e-06	3.33745e-05	ENSDARG00000095991	ENSDARG00000095991.2		1	53364510	53368034	1	NA	AL935166.1	Clone-based (Ensembl) gene	processed_transcript	havana	2	31.09
ENSDARG00000058800	-0.125044	-5.98386	-3.05445	47.8542	47.8542	5.58057	1.09811e-09	6.00965e-08	ENSDARG00000058800	ENSDARG00000058800.4	RAB25, member RAS oncogene family a [Source:ZFIN;Acc:ZDB-GENE-041212-69]	19	7413942	7420867	-1	NA	rab25a	ZFIN	protein_coding	ensembl_havana	4	32.86
ENSDARG00000077236	10.133	0.211911	5.17244	0.020913	-47.8172	-5.57946	0.000534302	0.00460493	ENSDARG00000077236	ENSDARG00000077236.4	heat shock protein, alpha-crystallin-related, b6 [Source:ZFIN;Acc:ZDB-GENE-080214-7]	15	37559570	37562582	1	NA	hspb6	ZFIN	protein_coding	ensembl_havana	4	37.21
ENSDARG00000042338	-0.0391682	-1.87023	-0.9547	47.7487	47.7487	5.57739	3.74573e-07	9.21443e-06	ENSDARG00000042338	ENSDARG00000042338.3	lysophosphatidic acid receptor 2a [Source:ZFIN;Acc:ZDB-GENE-040801-97]	3	53081027	53092509	-1	NA	lpar2a	ZFIN	protein_coding	ensembl_havana	3	37.73
ENSDARG00000005085	0.00507696	0.242293	0.123685	47.7241	47.7241	5.57665	0.000146343	0.00153745	ENSDARG00000005085	ENSDARG00000005085.11	gamma-glutamylcyclotransferase b [Source:ZFIN;Acc:ZDB-GENE-040426-1939]	16	53685812	53709101	1	NA	ggctb	ZFIN	protein_coding	ensembl	11	36.64
ENSDARG00000019096	19.4926	0.408748	9.95069	0.0209694	-47.6886	-5.57557	1.45765e-07	4.01967e-06	ENSDARG00000019096	ENSDARG00000019096.7	myosin, light chain 7, regulatory [Source:ZFIN;Acc:ZDB-GENE-991019-3]	8	40457107	40464935	-1	NA	myl7	ZFIN	protein_coding	ensembl_havana	7	31.45
ENSDARG00000030402	-0.00810243	-0.386198	-0.19715	47.6645	47.6645	5.57484	1.43052e-05	0.000210235	ENSDARG00000030402	ENSDARG00000030402.5	twist family bHLH transcription factor 1a [Source:ZFIN;Acc:ZDB-GENE-000210-6]	19	2229162	2231188	-1	NA	twist1a	ZFIN	protein_coding	ensembl_havana	5	40.75
ENSDARG00000055138	-0.0484205	-2.30371	-1.17607	47.5772	47.5772	5.5722	1.95935e-05	0.00027311	ENSDARG00000055138	ENSDARG00000055138.7	zgc:110410 [Source:ZFIN;Acc:ZDB-GENE-050522-465]	16	25599379	25608453	-1	NA	zgc:110410	ZFIN	protein_coding	ensembl_havana	7	35.82
ENSDARG00000045681	-0.0571067	-2.71575	-1.38643	47.5556	47.5556	5.57154	2.63898e-07	6.79027e-06	ENSDARG00000045681	ENSDARG00000045681.7	interferon regulatory factor 5 [Source:ZFIN;Acc:ZDB-GENE-040426-2587]	4	13605600	13614936	-1	NA	irf5	ZFIN	protein_coding	ensembl_havana	7	38.45
ENSDARG00000040910	-0.0952697	-4.52663	-2.31095	47.5139	47.5139	5.57028	5.97432e-08	1.84885e-06	ENSDARG00000040910	ENSDARG00000040910.6	immunoglobulin-like domain containing receptor 1b [Source:ZFIN;Acc:ZDB-GENE-040912-72]	9	34260604	34269066	-1	NA	ildr1b	ZFIN	protein_coding	ensembl_havana	6	36.23
ENSDARG00000061797	-0.115821	-5.4842	-2.80001	47.3508	47.3508	5.56532	9.3611e-08	2.75531e-06	ENSDARG00000061797	ENSDARG00000061797.9	zgc:154006 [Source:ZFIN;Acc:ZDB-GENE-061013-134]	2	24386453	24403153	-1	NA	zgc:154006	ZFIN	protein_coding	ensembl_havana	9	36.51
ENSDARG00000010029	-0.0988372	-4.66767	-2.38325	47.2258	47.2258	5.5615	4.02626e-09	1.78815e-07	ENSDARG00000010029	ENSDARG00000010029.10	spondin 1a [Source:ZFIN;Acc:ZDB-GENE-000427-9]	18	28564640	28880191	1	NA	spon1a	ZFIN	protein_coding	ensembl_havana	10	37.29
ENSDARG00000004174	1.23537	0.0261809	0.630778	0.0211927	-47.186	-5.56029	8.74599e-07	1.90868e-05	ENSDARG00000004174	ENSDARG00000004174.10	CCR4-NOT transcription complex, subunit 1 [Source:NCBI gene;Acc:448949]	25	17313568	17346929	1	NA	cnot1	ZFIN	protein_coding	ensembl_havana	10	40.78
ENSDARG00000101374	-0.124653	-5.88005	-3.00235	47.1714	47.1714	5.55984	3.97081e-07	9.71569e-06	ENSDARG00000101374	ENSDARG00000101374.2	si:dkey-11n14.1 [Source:ZFIN;Acc:ZDB-GENE-060503-332]	4	30884012	31064584	-1	NA	si:dkey-11n14.1	ZFIN	protein_coding	ensembl_havana	2	43.83
ENSDARG00000015460	0.0178314	0.840773	0.429302	47.1512	47.1512	5.55922	2.81815e-06	5.21251e-05	ENSDARG00000015460	ENSDARG00000015460.10	Rac GTPase activating protein 1 [Source:ZFIN;Acc:ZDB-GENE-030131-1917]	23	33757173	33775309	-1	NA	racgap1	ZFIN	protein_coding	ensembl_havana	10	36.36
ENSDARG00000060637	-0.0880544	-4.14981	-2.11893	47.1278	47.1278	5.55851	5.12902e-07	1.20594e-05	ENSDARG00000060637	ENSDARG00000060637.9	calsyntenin 2 [Source:ZFIN;Acc:ZDB-GENE-070911-2]	2	39108339	39555667	1	NA	clstn2	ZFIN	protein_coding	ensembl_havana	9	36.01
ENSDARG00000087633	-0.0747785	-3.52189	-1.79833	47.0976	47.0976	5.55758	1.70229e-05	0.00024323	ENSDARG00000087633	ENSDARG00000087633.4	si:dkey-11o18.5 [Source:ZFIN;Acc:ZDB-GENE-091204-110]	21	14784321	14803554	-1	NA	si:dkey-11o18.5	ZFIN	protein_coding	ensembl_havana	4	34.35
ENSDARG00000077847	-0.0633651	-2.9733	-1.51833	46.9233	46.9233	5.55223	1.51662e-05	0.000221157	ENSDARG00000077847	ENSDARG00000077847.7	olfactomedin 2a [Source:ZFIN;Acc:ZDB-GENE-040426-2882]	3	54012708	54238460	1	NA	olfm2a	ZFIN	protein_coding	ensembl_havana	7	36.08
ENSDARG00000101385	2.99277	0.0638145	1.52829	0.0213229	-46.898	-5.55145	2.03658e-07	5.38798e-06	ENSDARG00000101385	ENSDARG00000101385.4	coagulation factor VIII, procoagulant component [Source:ZFIN;Acc:ZDB-GENE-090629-2]	14	1007169	1040736	1	NA	f8	ZFIN	protein_coding	ensembl_havana	4	38.85
ENSDARG00000045936	-0.0310103	-1.45235	-0.741678	46.8342	46.8342	5.54949	1.82001e-05	0.000256264	ENSDARG00000045936	ENSDARG00000045936.11	paired box 6b [Source:ZFIN;Acc:ZDB-GENE-001031-1]	7	15871156	15900606	1	NA	pax6b	ZFIN	protein_coding	ensembl	11	33.84
ENSDARG00000071684	-0.0798201	-3.7358	-1.90781	46.8027	46.8027	5.54852	1.64396e-06	3.28648e-05	ENSDARG00000071684	ENSDARG00000071684.5	retinal homeobox gene 1 [Source:NCBI gene;Acc:30472]	22	4997784	5006801	-1	NA	rx1	ZFIN	protein_coding	ensembl_havana	5	41.06
ENSDARG00000070107	-0.0825401	-3.86219	-1.97236	46.7916	46.7916	5.54818	2.05575e-06	4.00188e-05	ENSDARG00000070107	ENSDARG00000070107.6	SIX homeobox 7 [Source:ZFIN;Acc:ZDB-GENE-990825-28]	7	7401692	7420301	-1	NA	six7	ZFIN	protein_coding	ensembl_havana	6	36.15
ENSDARG00000078560	-0.0660282	-3.0819	-1.57396	46.6754	46.6754	5.54459	1.10244e-06	2.33619e-05	ENSDARG00000078560	ENSDARG00000078560.3	solute carrier family 9 member A5 [Source:ZFIN;Acc:ZDB-GENE-080225-43]	7	34620418	34653251	1	NA	slc9a5	ZFIN	protein_coding	ensembl_havana	3	37.28
ENSDARG00000094385	-3.8533	-0.0827616	-1.96803	0.0214781	-46.559	-5.54099	1.76295e-07	4.75474e-06	ENSDARG00000094385	ENSDARG00000094385.2	si:dkey-85k15.6 [Source:ZFIN;Acc:ZDB-GENE-100922-216]	16	13987735	13992646	-1	NA	si:dkey-85k15.6	ZFIN	protein_coding	havana	2	35.57
ENSDARG00000089885	-0.0390296	-1.81709	-0.92806	46.5567	46.5567	5.54092	1.12592e-06	2.37748e-05	ENSDARG00000089885	ENSDARG00000089885.4	solute carrier family 16 member 12b [Source:NCBI gene;Acc:449947]	12	16967715	16986968	1	NA	slc16a12b	ZFIN	protein_coding	ensembl_havana	4	36.02
ENSDARG00000103298	-0.0560248	-2.6061	-1.33106	46.5169	46.5169	5.53968	1.17888e-05	0.000177673	ENSDARG00000103298	ENSDARG00000103298.2	epoxide hydrolase 5 [Source:ZFIN;Acc:ZDB-GENE-030131-1050]	13	33689740	33695296	1	NA	ephx5	ZFIN	protein_coding	ensembl	2	35.42
ENSDARG00000052427	-0.0709434	-3.29742	-1.68418	46.4796	46.4796	5.53852	9.61138e-05	0.00107751	ENSDARG00000052427	ENSDARG00000052427.6	BICD family like cargo adaptor 2 [Source:NCBI gene;Acc:777640]	5	57658898	57671298	1	NA	bicdl2	ZFIN	protein_coding	ensembl	6	35.67
ENSDARG00000103983	-0.101476	-4.71395	-2.40771	46.4538	46.4538	5.53772	1.86329e-08	6.73275e-07	ENSDARG00000103983	ENSDARG00000103983.2	solute carrier family 30 member 10 [Source:ZFIN;Acc:ZDB-GENE-060608-2]	13	51966573	51973562	-1	NA	slc30a10	ZFIN	protein_coding	ensembl	2	51.17
ENSDARG00000033161	-0.0857022	-3.98049	-2.0331	46.4456	46.4456	5.53747	4.43546e-08	1.42659e-06	ENSDARG00000033161	ENSDARG00000033161.5	somatostatin 1, tandem duplicate 2 [Source:ZFIN;Acc:ZDB-GENE-100910-2]	15	36115955	36120277	1	NA	sst1.2	ZFIN	protein_coding	ensembl_havana	5	32.64
ENSDARG00000101914	-0.0024399	-0.113292	-0.0578661	46.4331	46.4331	5.53708	5.66352e-05	0.000685101	ENSDARG00000101914	ENSDARG00000101914.2	meteorin like, glial cell differentiation regulator a [Source:NCBI gene;Acc:406258]	3	48473346	48489887	1	NA	metrnla	ZFIN	protein_coding	ensembl	2	37.11
ENSDARG00000015425	-0.0672007	-3.12033	-1.59376	46.433	46.433	5.53708	8.4509e-07	1.85571e-05	ENSDARG00000015425	ENSDARG00000015425.10	solute carrier family 24 member 4a [Source:ZFIN;Acc:ZDB-GENE-050417-291]	17	38784362	38887424	-1	NA	slc24a4a	ZFIN	protein_coding	ensembl_havana	10	35.91
ENSDARG00000015793	-0.0397575	-1.84242	-0.941091	46.3416	46.3416	5.53424	2.4602e-06	4.63919e-05	ENSDARG00000015793	ENSDARG00000015793.10	cAMP responsive element binding protein 3-like 1 [Source:ZFIN;Acc:ZDB-GENE-030219-181]	7	38897836	38954874	1	NA	creb3l1	ZFIN	protein_coding	ensembl_havana	10	35.93
ENSDARG00000070463	-0.0357167	-1.65413	-0.844924	46.3126	46.3126	5.53333	8.15454e-06	0.000128357	ENSDARG00000070463	ENSDARG00000070463.6	E2F transcription factor 3 [Source:ZFIN;Acc:ZDB-GENE-070112-882]	19	29274385	29294457	-1	NA	e2f3	ZFIN	protein_coding	ensembl_havana	6	36.53
ENSDARG00000036628	5.05274	0.109139	2.58094	0.0215999	-46.2964	-5.53283	3.35105e-06	6.01957e-05	ENSDARG00000036628	ENSDARG00000036628.6	CD74 molecule, major histocompatibility complex, class II invariant chain b [Source:ZFIN;Acc:ZDB-GENE-990910-10]	21	33459524	33463894	1	NA	cd74b	ZFIN	protein_coding	ensembl	6	35.07
ENSDARG00000069944	-1.92984	-0.0416954	-0.985765	0.0216057	-46.2842	-5.53245	2.24701e-06	4.29557e-05	ENSDARG00000069944	ENSDARG00000069944.6	purinergic receptor P2Y13 [Source:ZFIN;Acc:ZDB-GENE-110208-5]	15	1134870	1142663	1	NA	p2ry13	ZFIN	protein_coding	ensembl_havana	6	42.31
ENSDARG00000102687	0.0757491	3.50562	1.79068	46.2793	46.2793	5.5323	0.000113758	0.00124386	ENSDARG00000102687	ENSDARG00000102687.2		22	56644	57177	-1	NA	CABZ01085139.1	Clone-based (Ensembl) gene	protein_coding	ensembl	2	46.44
ENSDARG00000002391	-0.0953	-4.4009	-2.2481	46.1794	46.1794	5.52918	4.89221e-07	1.15794e-05	ENSDARG00000002391	ENSDARG00000002391.7	TLC domain containing 1 [Source:ZFIN;Acc:ZDB-GENE-041010-173]	21	26080215	26089964	-1	NA	tlcd1	ZFIN	protein_coding	ensembl_havana	7	32.88
ENSDARG00000062429	-0.0852532	-3.9348	-2.01003	46.1543	46.1543	5.52839	6.52481e-07	1.48594e-05	ENSDARG00000062429	ENSDARG00000062429.6	tripartite motif containing 109 [Source:ZFIN;Acc:ZDB-GENE-060616-101]	16	14064397	14074594	-1	NA	trim109	ZFIN	protein_coding	ensembl_havana	6	37.01
ENSDARG00000099689	-0.145264	-6.70373	-3.4245	46.1487	46.1487	5.52822	4.53522e-09	1.96604e-07	ENSDARG00000099689	ENSDARG00000099689.2	serine peptidase inhibitor, Kazal type 2, tandem duplicate 3 [Source:ZFIN;Acc:ZDB-GENE-141216-190]	14	15231097	15231960	1	NA	spink2.3	ZFIN	protein_coding	havana	2	35.3
ENSDARG00000104629	-0.141285	-6.51658	-3.32893	46.1236	46.1236	5.52743	1.5121e-09	7.81929e-08	ENSDARG00000104629	ENSDARG00000104629.2	monocarboxylate transporter 7-like [Source:NCBI gene;Acc:103911912]	12	20575640	20584439	-1	NA	SLC16A6	HGNC Symbol	polymorphic_pseudogene	ensembl_havana	2	37.11
ENSDARG00000062531	-0.0259362	-1.19618	-0.61106	46.1202	46.1202	5.52733	1.12147e-07	3.22356e-06	ENSDARG00000062531	ENSDARG00000062531.8	mitogen-activated protein kinase 8 interacting protein 3 [Source:ZFIN;Acc:ZDB-GENE-090303-6]	3	15907297	15988728	1	NA	mapk8ip3	ZFIN	protein_coding	ensembl_havana	8	37.12
ENSDARG00000033802	-0.0630351	-2.90497	-1.484	46.0849	46.0849	5.52622	3.69041e-07	9.09941e-06	ENSDARG00000033802	ENSDARG00000033802.9	cytochrome P450, family 27, subfamily A, polypeptide 7 [Source:ZFIN;Acc:ZDB-GENE-081104-519]	9	38408991	38419140	1	NA	cyp27a7	ZFIN	protein_coding	ensembl_havana	9	33.51
ENSDARG00000067664	-0.107595	-4.94412	-2.52586	45.9511	45.9511	5.52203	8.07413e-09	3.24042e-07	ENSDARG00000067664	ENSDARG00000067664.5	si:dkey-172m14.2 [Source:ZFIN;Acc:ZDB-GENE-060526-222]	5	49002612	49012569	-1	NA	si:dkey-172m14.2	ZFIN	protein_coding	ensembl_havana	5	36.49
ENSDARG00000038859	-0.0358011	-1.64483	-0.840317	45.9437	45.9437	5.52179	1.55222e-05	0.000225319	ENSDARG00000038859	ENSDARG00000038859.6	regulator of G protein signaling 20 [Source:ZFIN;Acc:ZDB-GENE-040718-128]	2	30752501	30784502	-1	NA	rgs20	ZFIN	protein_coding	ensembl_havana	6	35.99
ENSDARG00000011141	-0.0436872	-2.00546	-1.02457	45.905	45.905	5.52058	9.78542e-07	2.0968e-05	ENSDARG00000011141	ENSDARG00000011141.8	dihydropyrimidinase like 5a [Source:ZFIN;Acc:ZDB-GENE-030131-3136]	17	36898874	36936856	-1	NA	dpysl5a	ZFIN	protein_coding	ensembl_havana	8	36.15
ENSDARG00000074466	-0.0688862	-3.16079	-1.61484	45.8843	45.8843	5.51993	1.75334e-08	6.42275e-07	ENSDARG00000074466	ENSDARG00000074466.5	glycerophosphodiester phosphodiesterase domain containing 3a [Source:ZFIN;Acc:ZDB-GENE-040426-2279]	3	26193592	26204867	-1	NA	gdpd3a	ZFIN	protein_coding	ensembl_havana	5	36.18
ENSDARG00000101368	-0.0806442	-3.70028	-1.89046	45.8839	45.8839	5.51992	7.87889e-11	6.52945e-09	ENSDARG00000101368	ENSDARG00000101368.2	cyclic nucleotide gated channel subunit beta 3, tandem duplicate 2 [Source:ZFIN;Acc:ZDB-GENE-091118-102]	24	31430890	31452923	-1	NA	cngb3.2	ZFIN	protein_coding	ensembl_havana	2	34.56
ENSDARG00000008829	-0.07739	-3.54826	-1.81283	45.8491	45.8491	5.51882	7.15633e-06	0.000114623	ENSDARG00000008829	ENSDARG00000008829.8	chromogranin A [Source:ZFIN;Acc:ZDB-GENE-041010-161]	20	27020201	27045991	1	NA	chga	ZFIN	protein_coding	ensembl_havana	8	35.21
ENSDARG00000088263	-0.0946156	-4.33762	-2.21612	45.8447	45.8447	5.51868	1.28874e-06	2.66656e-05	ENSDARG00000088263	ENSDARG00000088263.4	zgc:174356 [Source:ZFIN;Acc:ZDB-GENE-080215-21]	17	39242437	39316202	1	NA	zgc:174356	ZFIN	protein_coding	ensembl_havana	4	37.19
ENSDARG00000070337	-0.119845	-5.46698	-2.79341	45.617	45.617	5.5115	4.28394e-09	1.88269e-07	ENSDARG00000070337	ENSDARG00000070337.5	homeobox C1a [Source:NCBI gene;Acc:58046]	23	36178104	36190988	1	NA	hoxc1a	ZFIN	protein_coding	ensembl_havana	5	34.54
ENSDARG00000039517	-0.102436	-4.6707	-2.38657	45.5963	45.5963	5.51085	6.12568e-08	1.88654e-06	ENSDARG00000039517	ENSDARG00000039517.8	complement component 8, beta polypeptide [Source:ZFIN;Acc:ZDB-GENE-070912-163]	2	1478225	1518360	-1	NA	c8b	ZFIN	protein_coding	ensembl	8	32.68
ENSDARG00000024631	-1.77899	-0.0390449	-0.909016	0.0219478	-45.5626	-5.50978	7.49749e-08	2.25887e-06	ENSDARG00000024631	ENSDARG00000024631.10	NLR family, CARD domain containing 5 [Source:ZFIN;Acc:ZDB-GENE-080429-2]	18	17624295	17657802	1	NA	nlrc5	ZFIN	protein_coding	ensembl_havana	10	35.11
ENSDARG00000098724	0.020361	0.927553	0.473957	45.5555	45.5555	5.50955	7.01293e-05	0.000819613	ENSDARG00000098724	ENSDARG00000098724.2	retinal G protein coupled receptor b [Source:ZFIN;Acc:ZDB-GENE-050522-447]	12	48965049	48970299	-1	NA	rgrb	ZFIN	protein_coding	ensembl	2	45.06
ENSDARG00000056023	-0.133732	-6.08799	-3.11086	45.5237	45.5237	5.50854	5.02249e-08	1.58504e-06	ENSDARG00000056023	ENSDARG00000056023.7	homeobox B9a [Source:NCBI gene;Acc:30344]	3	23677351	23682436	1	NA	hoxb9a	ZFIN	protein_coding	ensembl_havana	7	37.08
ENSDARG00000001879	0.883146	0.0194086	0.451277	0.0219766	-45.5029	-5.50789	2.9174e-06	5.34036e-05	ENSDARG00000001879	ENSDARG00000001879.11	neuron navigator 2b [Source:ZFIN;Acc:ZDB-GENE-061207-13]	25	14510773	14637660	-1	NA	nav2b	ZFIN	protein_coding	havana	11	34.73
ENSDARG00000107526	-0.105271	-4.78121	-2.44324	45.4182	45.4182	5.5052	8.66965e-07	1.89462e-05	ENSDARG00000107526	ENSDARG00000107526.2	small lysine rich protein 1 [Source:NCBI gene;Acc:103910385]	4	4232562	4233275	1	NA	smkr1	NCBI gene (formerly Entrezgene)	protein_coding	ensembl	2	40.06
ENSDARG00000098662	-0.104506	-4.7426	-2.42355	45.3813	45.3813	5.50403	3.60672e-08	1.1888e-06	ENSDARG00000098662	ENSDARG00000098662.2	si:ch73-359m17.9 [Source:ZFIN;Acc:ZDB-GENE-141212-237]	19	48308750	48312109	-1	NA	si:ch73-359m17.9	ZFIN	protein_coding	ensembl_havana	2	33.27
ENSDARG00000059236	-3.18052	-0.0701083	-1.62532	0.022043	-45.3658	-5.50353	1.15132e-07	3.29454e-06	ENSDARG00000059236	ENSDARG00000059236.6	prostaglandin E receptor 4 (subtype EP4) a [Source:ZFIN;Acc:ZDB-GENE-060222-1]	8	902750	912821	-1	NA	ptger4a	ZFIN	protein_coding	ensembl_havana	6	40.15
ENSDARG00000012215	0.0221034	1.00043	0.511265	45.2612	45.2612	5.5002	2.80774e-06	5.20501e-05	ENSDARG00000012215	ENSDARG00000012215.9	uridine monophosphate synthetase [Source:ZFIN;Acc:ZDB-GENE-040426-785]	9	11576502	11587070	-1	NA	umps	ZFIN	protein_coding	ensembl_havana	9	36.5
ENSDARG00000069185	0.0423809	1.91627	0.979326	45.2154	45.2154	5.49874	1.18348e-06	2.47933e-05	ENSDARG00000069185	ENSDARG00000069185.9	cadherin EGF LAG seven-pass G-type receptor 1a [Source:ZFIN;Acc:ZDB-GENE-030616-78]	4	28190013	28335184	-1	NA	celsr1a	ZFIN	protein_coding	ensembl_havana	9	34.47
ENSDARG00000088366	0.0203485	0.920054	0.470201	45.2147	45.2147	5.49872	0.000109678	0.00120751	ENSDARG00000088366	ENSDARG00000088366.5	zgc:77938 [Source:ZFIN;Acc:ZDB-GENE-040426-1910]	14	35901249	35911982	1	NA	zgc:77938	ZFIN	protein_coding	ensembl_havana	5	35.11
ENSDARG00000060034	-0.104043	-4.684	-2.39402	45.02	45.02	5.49249	4.67696e-07	1.11444e-05	ENSDARG00000060034	ENSDARG00000060034.5	transmembrane protein 151Ba [Source:NCBI gene;Acc:100006371]	20	51312883	51334529	1	NA	tmem151ba	ZFIN	protein_coding	ensembl_havana	5	38.22
ENSDARG00000024654	-0.100714	-4.52048	-2.3106	44.8842	44.8842	5.48813	3.07586e-07	7.74574e-06	ENSDARG00000024654	ENSDARG00000024654.8	phosphoglucomutase 3 [Source:ZFIN;Acc:ZDB-GENE-041024-13]	4	5784970	5795309	-1	NA	pgm3	ZFIN	protein_coding	ensembl_havana	8	30.92
ENSDARG00000031222	-0.114408	-5.13146	-2.62293	44.8521	44.8521	5.4871	2.53994e-08	8.8859e-07	ENSDARG00000031222	ENSDARG00000031222.10	LIM homeobox 2b [Source:ZFIN;Acc:ZDB-GENE-051220-1]	8	3085120	3101392	1	NA	lhx2b	ZFIN	protein_coding	ensembl_havana	10	32.6
ENSDARG00000096922	-0.101286	-4.54168	-2.32148	44.8401	44.8401	5.48672	4.07524e-08	1.32005e-06	ENSDARG00000096922	ENSDARG00000096922.3		25	30171955	30194067	1	NA	CR376745.1	Clone-based (Ensembl) gene	lincRNA	havana	3	36.24
ENSDARG00000044485	-0.101825	-4.55665	-2.32924	44.75	44.75	5.48381	6.91347e-07	1.5633e-05	ENSDARG00000044485	ENSDARG00000044485.6	spalt-like transcription factor 4 [Source:ZFIN;Acc:ZDB-GENE-060328-2]	23	38940700	38952596	1	NA	sall4	ZFIN	protein_coding	ensembl	6	36.93
ENSDARG00000041685	-0.109904	-4.91769	-2.5138	44.7454	44.7454	5.48367	3.22111e-07	8.06061e-06	ENSDARG00000041685	ENSDARG00000041685.8	si:dkey-105h12.2 [Source:ZFIN;Acc:ZDB-GENE-131118-9]	15	21220744	21239416	-1	NA	si:dkey-105h12.2	ZFIN	protein_coding	ensembl_havana	8	39.69
ENSDARG00000079980	-0.112633	-5.03737	-2.575	44.7238	44.7238	5.48297	2.12637e-06	4.09686e-05	ENSDARG00000079980	ENSDARG00000079980.5	si:ch211-202h22.9 [Source:ZFIN;Acc:ZDB-GENE-030131-1143]	1	54626491	54637378	1	NA	si:ch211-202h22.9	ZFIN	protein_coding	ensembl_havana	5	35.41
ENSDARG00000032264	-0.0889795	-3.97803	-2.0335	44.7072	44.7072	5.48244	9.44559e-07	2.03492e-05	ENSDARG00000032264	ENSDARG00000032264.8	v-myb avian myeloblastosis viral oncogene homolog-like 2b [Source:ZFIN;Acc:ZDB-GENE-041007-1]	11	1551603	1574656	1	NA	mybl2b	ZFIN	protein_coding	ensembl_havana	8	36.6
ENSDARG00000055163	4.44647	0.0994624	2.27297	0.0223688	-44.7051	-5.48237	3.2281e-06	5.84539e-05	ENSDARG00000055163	ENSDARG00000055163.8	erythropoietin a [Source:NCBI gene;Acc:100004455]	7	21890473	21918432	-1	NA	epoa	ZFIN	protein_coding	ensembl_havana	8	36.06
ENSDARG00000076867	0.360061	0.00805697	0.184059	0.0223767	-44.6893	-5.48186	6.39963e-08	1.95769e-06	ENSDARG00000076867	ENSDARG00000076867.5	myocardin related transcription factor Bb [Source:ZFIN;Acc:ZDB-GENE-030619-16]	3	46271911	46365456	1	NA	mrtfbb	ZFIN	protein_coding	ensembl_havana	5	36.03
ENSDARG00000079555	-0.0988094	-4.41524	-2.25703	44.6845	44.6845	5.4817	1.21969e-06	2.54017e-05	ENSDARG00000079555	ENSDARG00000079555.4	coiled-coil domain containing 85C, b [Source:NCBI gene;Acc:436901]	20	5158419	5229157	-1	NA	ccdc85cb	ZFIN	protein_coding	ensembl	4	38.47
ENSDARG00000010181	-0.51993	-0.0116392	-0.265785	0.0223861	-44.6705	-5.48125	1.8665e-08	6.73671e-07	ENSDARG00000010181	ENSDARG00000010181.11	ArfGAP with SH3 domain, ankyrin repeat and PH domain 2a [Source:ZFIN;Acc:ZDB-GENE-041210-256]	17	35097024	35223482	1	NA	asap2a	ZFIN	protein_coding	ensembl_havana	11	35.39
ENSDARG00000032098	-0.0818875	-3.65417	-1.86803	44.6242	44.6242	5.47976	3.35259e-06	6.01957e-05	ENSDARG00000032098	ENSDARG00000032098.9	complement component 8, gamma polypeptide [Source:ZFIN;Acc:ZDB-GENE-040426-1898]	24	17031129	17039638	-1	NA	c8g	ZFIN	protein_coding	ensembl_havana	9	34.04
ENSDARG00000099525	-0.158177	-7.05717	-3.60767	44.6156	44.6156	5.47948	6.95177e-14	2.79009e-11	ENSDARG00000099525	ENSDARG00000099525.3	si:ch1073-13h15.3 [Source:ZFIN;Acc:ZDB-GENE-121214-245]	12	3220285	3237561	-1	NA	si:ch1073-13h15.3	ZFIN	protein_coding	ensembl	3	37.84
ENSDARG00000059960	-0.0499546	-2.22812	-1.13904	44.6028	44.6028	5.47906	1.00349e-05	0.000154599	ENSDARG00000059960	ENSDARG00000059960.7	phospholipase C, eta 2a [Source:ZFIN;Acc:ZDB-GENE-030131-6367]	8	47342586	47622532	1	NA	plch2a	ZFIN	protein_coding	ensembl_havana	7	36.13
ENSDARG00000036295	-0.0625944	-2.79012	-1.42636	44.5747	44.5747	5.47815	7.30957e-07	1.6309e-05	ENSDARG00000036295	ENSDARG00000036295.9	golgin A7 family, member Ba [Source:ZFIN;Acc:ZDB-GENE-050417-14]	1	54908895	54931913	1	NA	golga7ba	ZFIN	protein_coding	ensembl_havana	9	38.61
ENSDARG00000002847	-0.0130663	-0.580276	-0.296671	44.4101	44.4101	5.47282	8.81098e-06	0.000137401	ENSDARG00000002847	ENSDARG00000002847.11	fibronectin type III domain containing 1 [Source:ZFIN;Acc:ZDB-GENE-041210-332]	20	31002188	31067306	-1	NA	fndc1	ZFIN	protein_coding	havana	11	34.93
ENSDARG00000013838	-0.0605591	-2.68918	-1.37487	44.406	44.406	5.47268	2.10246e-06	4.06305e-05	ENSDARG00000013838	ENSDARG00000013838.10	sulfatase 2b [Source:ZFIN;Acc:ZDB-GENE-030131-775]	23	15203822	15330230	-1	NA	sulf2b	ZFIN	protein_coding	ensembl_havana	10	37.44
ENSDARG00000007099	-0.0241303	-1.07117	-0.54765	44.391	44.391	5.4722	1.13186e-05	0.00017136	ENSDARG00000007099	ENSDARG00000007099.9	connexin 43.4 [Source:NCBI gene;Acc:30276]	9	46405587	46415847	-1	NA	cx43.4	ZFIN	protein_coding	ensembl_havana	9	37.34
ENSDARG00000036074	0.102763	4.55801	2.33039	44.3545	44.3545	5.47101	2.08276e-06	4.03699e-05	ENSDARG00000036074	ENSDARG00000036074.6	CCAAT enhancer binding protein alpha [Source:ZFIN;Acc:ZDB-GENE-020111-2]	7	38084986	38087865	-1	NA	cebpa	ZFIN	protein_coding	ensembl_havana	6	44.62
ENSDARG00000062467	-0.0919792	-4.07877	-2.08537	44.3445	44.3445	5.47068	1.99466e-06	3.89008e-05	ENSDARG00000062467	ENSDARG00000062467.7	STRA6-like [Source:ZFIN;Acc:ZDB-GENE-070410-116]	1	12172322	12193239	1	NA	stra6l	ZFIN	protein_coding	ensembl_havana	7	35.44
ENSDARG00000100594	-0.000650338	-0.0288072	-0.0147288	44.2957	44.2957	5.4691	3.65596e-05	0.000468838	ENSDARG00000100594	ENSDARG00000100594.2	seizure related 6 homolog (mouse)-like [Source:ZFIN;Acc:ZDB-GENE-091204-162]	10	44581378	44672402	1	NA	sez6l	ZFIN	protein_coding	ensembl_havana	2	38.54
ENSDARG00000070677	-0.123813	-5.48377	-2.80379	44.2906	44.2906	5.46893	3.89604e-07	9.56243e-06	ENSDARG00000070677	ENSDARG00000070677.8	FEZ family zinc finger 2 [Source:NCBI gene;Acc:60634]	11	20056732	20059407	1	NA	fezf2	ZFIN	protein_coding	ensembl_havana	8	43.16
ENSDARG00000101043	0.115863	5.12859	2.62222	44.2643	44.2643	5.46807	5.65397e-05	0.000684354	ENSDARG00000101043	ENSDARG00000101043.3	periplakin [Source:ZFIN;Acc:ZDB-GENE-041008-196]	3	36459790	36481986	-1	NA	ppl	ZFIN	protein_coding	ensembl_havana	3	35.15
ENSDARG00000099476	-0.212703	-0.00480644	-0.108755	0.022597	-44.2537	-5.46773	4.53746e-06	7.74183e-05	ENSDARG00000099476	ENSDARG00000099476.2	zgc:174863 [Source:ZFIN;Acc:ZDB-GENE-080204-87]	6	19263433	19271210	-1	NA	zgc:174863	ZFIN	protein_coding	ensembl_havana	2	32.86
ENSDARG00000019564	-0.0430504	-1.89933	-0.971189	44.1187	44.1187	5.46332	0.000237067	0.00230044	ENSDARG00000019564	ENSDARG00000019564.8	ArfGAP with SH3 domain, ankyrin repeat and PH domain 2b [Source:ZFIN;Acc:ZDB-GENE-030131-5060]	20	29634653	29675458	1	NA	asap2b	ZFIN	protein_coding	ensembl_havana	8	34.14
ENSDARG00000002330	-0.11558	-5.09486	-2.60522	44.0809	44.0809	5.46208	1.04359e-08	4.0311e-07	ENSDARG00000002330	ENSDARG00000002330.8	LIM homeobox 8a [Source:ZFIN;Acc:ZDB-GENE-031008-2]	2	11205795	11210168	1	NA	lhx8a	ZFIN	protein_coding	ensembl_havana	8	37.27
ENSDARG00000075444	0.0140032	0.616646	0.315324	44.0361	44.0361	5.46061	6.43787e-05	0.000763027	ENSDARG00000075444	ENSDARG00000075444.3	cell growth regulator with EF-hand domain 1 [Source:ZFIN;Acc:ZDB-GENE-131121-137]	17	32630789	32636533	-1	NA	cgref1	ZFIN	protein_coding	ensembl_havana	3	36.81
ENSDARG00000008026	-0.0650334	-2.86381	-1.46442	44.036	44.036	5.46061	6.0018e-08	1.85257e-06	ENSDARG00000008026	ENSDARG00000008026.12	niban apoptosis regulator 2b [Source:ZFIN;Acc:ZDB-GENE-030131-6218]	5	28915389	28970059	-1	NA	niban2b	ZFIN	protein_coding	ensembl	12	34.74
ENSDARG00000011961	-0.055175	-2.42668	-1.24093	43.9814	43.9814	5.45882	7.20696e-08	2.17958e-06	ENSDARG00000011961	ENSDARG00000011961.9	cysteine and glycine-rich protein 2 [Source:ZFIN;Acc:ZDB-GENE-040426-1863]	4	2511629	2525934	-1	NA	csrp2	ZFIN	protein_coding	ensembl_havana	9	29.23
ENSDARG00000016364	-0.117152	-5.14891	-2.63303	43.9505	43.9505	5.45781	5.27576e-07	1.23499e-05	ENSDARG00000016364	ENSDARG00000016364.11	guanine nucleotide binding protein (G protein), alpha 15 (Gq class), tandem duplicate 1 [Source:ZFIN;Acc:ZDB-GENE-040801-146]	22	22021936	22036307	1	NA	gna15.1	ZFIN	protein_coding	ensembl_havana	11	34.57
ENSDARG00000076179	-0.0693534	-3.04667	-1.55801	43.9297	43.9297	5.45712	0.000105598	0.00116946	ENSDARG00000076179	ENSDARG00000076179.6	neuronal guanine nucleotide exchange factor [Source:ZFIN;Acc:ZDB-GENE-130530-794]	15	40074923	40133784	1	NA	ngef	ZFIN	protein_coding	ensembl_havana	6	33.96
ENSDARG00000058548	8.17041	0.186252	4.17833	0.022796	-43.8674	-5.45508	1.70632e-05	0.000243696	ENSDARG00000058548	ENSDARG00000058548.8	blood vessel epicardial substance [Source:NCBI gene;Acc:415107]	16	7662609	7681144	1	NA	bves	ZFIN	protein_coding	ensembl_havana	8	36
ENSDARG00000070069	-0.104768	-4.59194	-2.34836	43.8299	43.8299	5.45384	2.9485e-08	1.01483e-06	ENSDARG00000070069	ENSDARG00000070069.6	paired-like homeodomain 3 [Source:NCBI gene;Acc:402974]	13	7555720	7575216	-1	NA	pitx3	ZFIN	protein_coding	ensembl_havana	6	34.83
ENSDARG00000043137	-0.0521413	-2.28337	-1.16776	43.7921	43.7921	5.4526	1.16921e-06	2.45104e-05	ENSDARG00000043137	ENSDARG00000043137.9	cell division cycle associated 8 [Source:NCBI gene;Acc:492815]	19	47771659	47782916	-1	NA	cdca8	ZFIN	protein_coding	ensembl	9	35.09
ENSDARG00000016594	-0.103057	-4.50752	-2.30529	43.738	43.738	5.45082	6.22882e-08	1.91646e-06	ENSDARG00000016594	ENSDARG00000016594.11	HAUS augmin-like complex, subunit 4 [Source:NCBI gene;Acc:436698]	5	1493767	1515857	1	NA	haus4	ZFIN	protein_coding	ensembl	11	35.79
ENSDARG00000060345	-0.0913305	-3.99327	-2.0423	43.7233	43.7233	5.45033	1.13656e-06	2.39677e-05	ENSDARG00000060345	ENSDARG00000060345.5	apolipoprotein Da, duplicate 1 [Source:ZFIN;Acc:ZDB-GENE-060929-148]	2	37207799	37210397	-1	NA	apoda.1	ZFIN	protein_coding	ensembl_havana	5	33.05
ENSDARG00000111583	-0.119906	-5.23816	-2.67904	43.6857	43.6857	5.44909	3.80333e-09	1.70674e-07	ENSDARG00000111583	ENSDARG00000111583.1	lipopolysaccharide-induced tumor necrosis factor-alpha factor homolog [Source:NCBI gene;Acc:103911283]	3	9332984	9342773	1	NA	LO018550.1	Clone-based (Ensembl) gene	protein_coding	ensembl	1	36.06
ENSDARG00000018485	0.0311446	1.35686	0.694004	43.5666	43.5666	5.44515	1.22743e-06	2.5513e-05	ENSDARG00000018485	ENSDARG00000018485.12	cytochrome P450, family 2, subfamily V, polypeptide 1 [Source:ZFIN;Acc:ZDB-GENE-040912-139]	20	25533064	25558418	1	NA	cyp2v1	ZFIN	protein_coding	ensembl_havana	12	35.61
ENSDARG00000043770	-0.0633507	-2.7561	-1.40973	43.5055	43.5055	5.44313	4.90737e-06	8.26686e-05	ENSDARG00000043770	ENSDARG00000043770.8	si:dkey-192d15.2 [Source:ZFIN;Acc:ZDB-GENE-040724-74]	7	3597413	3611842	1	NA	si:dkey-192d15.2	ZFIN	protein_coding	ensembl_havana	8	36.54
ENSDARG00000038862	-0.114161	-4.96445	-2.53931	43.4863	43.4863	5.44249	1.75357e-06	3.47296e-05	ENSDARG00000038862	ENSDARG00000038862.8	potassium voltage-gated channel, Shab-related subfamily, member 2 [Source:ZFIN;Acc:ZDB-GENE-070912-170]	2	30144979	30177469	1	NA	kcnb2	ZFIN	protein_coding	ensembl_havana	8	34.53
ENSDARG00000053026	-0.133834	-5.81957	-2.9767	43.4835	43.4835	5.4424	7.32533e-07	1.63328e-05	ENSDARG00000053026	ENSDARG00000053026.8	kinesin family member 19 [Source:ZFIN;Acc:ZDB-GENE-080215-2]	12	38770654	38805710	1	NA	kif19	ZFIN	protein_coding	ensembl_havana	8	32.37
ENSDARG00000097691	0.0404668	1.7579	0.899185	43.4406	43.4406	5.44097	2.6518e-07	6.81225e-06	ENSDARG00000097691	ENSDARG00000097691.3	PCNA clamp associated factor [Source:ZFIN;Acc:ZDB-GENE-131127-543]	25	186583	189982	1	NA	pclaf	ZFIN	protein_coding	ensembl	3	46.18
ENSDARG00000059305	-0.0645082	-2.80057	-1.43254	43.4141	43.4141	5.44009	5.14641e-05	0.000631301	ENSDARG00000059305	ENSDARG00000059305.3	transmembrane protein 37 [Source:ZFIN;Acc:ZDB-GENE-040426-2208]	9	917060	923251	1	NA	tmem37	ZFIN	protein_coding	ensembl	3	42.1
ENSDARG00000030753	-0.0210372	-0.912652	-0.466844	43.3828	43.3828	5.43905	1.51384e-06	3.07843e-05	ENSDARG00000030753	ENSDARG00000030753.8	proline rich Gla (G-carboxyglutamic acid) 4 (transmembrane) [Source:ZFIN;Acc:ZDB-GENE-050417-112]	18	45666489	45676686	1	NA	prrg4	ZFIN	protein_coding	ensembl	8	36.29
ENSDARG00000025301	0.00257788	0.111696	0.0571369	43.3286	43.3286	5.43725	0.00157715	0.0114235	ENSDARG00000025301	ENSDARG00000025301.9	glial fibrillary acidic protein [Source:NCBI gene;Acc:30646]	3	31792441	31804481	-1	NA	gfap	ZFIN	protein_coding	ensembl_havana	9	35.17
ENSDARG00000052567	0.0358319	1.55188	0.793855	43.31	43.31	5.43663	4.86459e-07	1.15226e-05	ENSDARG00000052567	ENSDARG00000052567.6	transmembrane protein 35 [Source:NCBI gene;Acc:791920]	14	41276307	41285392	-1	NA	tmem35	ZFIN	protein_coding	ensembl_havana	6	38.52
ENSDARG00000045958	-0.021177	-0.91694	-0.469059	43.2989	43.2989	5.43626	2.90917e-05	0.000385145	ENSDARG00000045958	ENSDARG00000045958.7	EGF-like-domain, multiple 6 [Source:ZFIN;Acc:ZDB-GENE-040718-157]	9	54629993	54681473	1	NA	egfl6	ZFIN	protein_coding	ensembl_havana	7	37.77
ENSDARG00000061472	-0.092783	-4.01575	-2.05427	43.2812	43.2812	5.43567	8.39601e-07	1.84549e-05	ENSDARG00000061472	ENSDARG00000061472.9	glucosidase, beta (bile acid) 2 [Source:ZFIN;Acc:ZDB-GENE-070522-3]	7	24645186	24673416	1	NA	gba2	ZFIN	protein_coding	ensembl_havana	9	33.36
ENSDARG00000043587	0.0464253	2.00906	1.02774	43.2751	43.2751	5.43547	1.21021e-05	0.00018188	ENSDARG00000043587	ENSDARG00000043587.7	steroid-5-alpha-reductase, alpha polypeptide 2a [Source:ZFIN;Acc:ZDB-GENE-050417-199]	1	51066671	51073128	1	NA	srd5a2a	ZFIN	protein_coding	ensembl_havana	7	36.45
ENSDARG00000069423	-0.1366	-5.90953	-3.02307	43.2617	43.2617	5.43502	1.86217e-09	9.2546e-08	ENSDARG00000069423	ENSDARG00000069423.6	transmembrane inner ear [Source:ZFIN;Acc:ZDB-GENE-061207-9]	2	2223837	2279311	1	NA	tmie	ZFIN	protein_coding	ensembl_havana	6	39.1
ENSDARG00000104968	-0.144447	-6.24083	-3.19264	43.2051	43.2051	5.43313	3.99488e-08	1.29698e-06	ENSDARG00000104968	ENSDARG00000104968.2	si:ch211-227e10.1 [Source:ZFIN;Acc:ZDB-GENE-050420-221]	4	54583639	54657615	1	NA	si:ch211-227e10.1	ZFIN	protein_coding	ensembl_havana	2	38.58
ENSDARG00000092044	-0.108459	-4.68376	-2.39611	43.1845	43.1845	5.43244	3.02568e-07	7.64349e-06	ENSDARG00000092044	ENSDARG00000092044.2	si:dkey-22f5.9 [Source:ZFIN;Acc:ZDB-GENE-091204-260]	21	30651064	30658520	-1	NA	si:dkey-22f5.9	ZFIN	protein_coding	ensembl_havana	2	32.72
ENSDARG00000070442	-0.104702	-4.50878	-2.30674	43.063	43.063	5.42838	5.58047e-07	1.29869e-05	ENSDARG00000070442	ENSDARG00000070442.6	si:ch211-113g11.6 [Source:ZFIN;Acc:ZDB-GENE-060503-473]	16	29407666	29452039	-1	NA	si:ch211-113g11.6	ZFIN	protein_coding	ensembl_havana	6	35.39
ENSDARG00000101510	-0.107802	-4.63679	-2.3723	43.012	43.012	5.42667	1.23804e-06	2.57167e-05	ENSDARG00000101510	ENSDARG00000101510.2	centrin, EF-hand protein, 2 [Source:ZFIN;Acc:ZDB-GENE-091118-94]	14	14662116	14666556	1	NA	cetn2	ZFIN	protein_coding	ensembl_havana	2	34.47
ENSDARG00000098392	-0.0650988	-2.79892	-1.43201	42.995	42.995	5.4261	6.5174e-06	0.00010577	ENSDARG00000098392	ENSDARG00000098392.2	lymphocyte antigen 6 family member pge [Source:ZFIN;Acc:ZDB-GENE-141216-463]	13	28903959	28914437	1	NA	ly6pge	ZFIN	protein_coding	ensembl_havana	2	32.87
ENSDARG00000033706	-0.639367	-0.0148883	-0.327128	0.0232861	-42.9442	-5.42439	2.36997e-06	4.49829e-05	ENSDARG00000033706	ENSDARG00000033706.8	adenosine A2a receptor a [Source:ZFIN;Acc:ZDB-GENE-080723-28]	8	30664077	30684625	1	NA	adora2aa	ZFIN	protein_coding	ensembl_havana	8	37.52
ENSDARG00000070346	-0.141571	-6.07955	-3.11056	42.9434	42.9434	5.42437	2.8986e-10	1.93479e-08	ENSDARG00000070346	ENSDARG00000070346.5	homeobox C8a [Source:NCBI gene;Acc:449648]	23	36101185	36103635	1	NA	hoxc8a	ZFIN	protein_coding	ensembl_havana	5	40.11
ENSDARG00000111110	-0.107291	-4.60687	-2.35708	42.9379	42.9379	5.42418	6.21536e-06	0.000101597	ENSDARG00000111110	ENSDARG00000111110.1		8	53794022	53803429	-1	NA	CABZ01086611.1	Clone-based (Ensembl) gene	protein_coding	ensembl	1	45.08
ENSDARG00000099793	-0.13808	-5.92497	-3.03153	42.9096	42.9096	5.42323	1.82945e-11	1.98539e-09	ENSDARG00000099793	ENSDARG00000099793.2	chondroitin sulfate proteoglycan 5b [Source:ZFIN;Acc:ZDB-GENE-060503-368]	19	19278082	19339337	-1	NA	cspg5b	ZFIN	protein_coding	ensembl_havana	2	36.25
ENSDARG00000021595	-0.103882	-4.45652	-2.2802	42.8997	42.8997	5.4229	1.48725e-07	4.08717e-06	ENSDARG00000021595	ENSDARG00000021595.7	LHFPL tetraspan subfamily member 3 [Source:NCBI gene;Acc:445050]	4	22365061	22419743	1	NA	lhfpl3	ZFIN	protein_coding	ensembl_havana	7	34.98
ENSDARG00000052030	-0.0887678	-3.80797	-1.94837	42.8982	42.8982	5.42284	0.000115407	0.00125844	ENSDARG00000052030	ENSDARG00000052030.7	aldo-keto reductase family 1, member A1b (aldehyde reductase) [Source:NCBI gene;Acc:799805]	6	33918813	33925432	-1	NA	akr1a1b	ZFIN	protein_coding	ensembl_havana	7	36.74
ENSDARG00000077691	-0.133242	-5.7152	-2.92422	42.8933	42.8933	5.42268	6.04844e-10	3.57607e-08	ENSDARG00000077691	ENSDARG00000077691.7	solute carrier family 13 member 5a [Source:ZFIN;Acc:ZDB-GENE-030131-4628]	21	40053666	40083567	-1	NA	slc13a5a	ZFIN	protein_coding	ensembl_havana	7	33.4
ENSDARG00000024775	-0.15996	-6.86098	-3.51047	42.8917	42.8917	5.42263	3.90052e-11	3.66029e-09	ENSDARG00000024775	ENSDARG00000024775.10	si:ch211-129c21.1 [Source:ZFIN;Acc:ZDB-GENE-030131-5796]	22	22316855	22340688	-1	NA	si:ch211-129c21.1	ZFIN	protein_coding	ensembl_havana	10	32.17
ENSDARG00000013752	-0.110472	-4.71443	-2.41245	42.6754	42.6754	5.41533	2.50056e-06	4.69588e-05	ENSDARG00000013752	ENSDARG00000013752.6	troponin I type 2a (skeletal, fast), tandem duplicate 3 [Source:ZFIN;Acc:ZDB-GENE-040718-80]	25	31264155	31275944	1	NA	tnni2a.3	ZFIN	protein_coding	ensembl_havana	6	33.6
ENSDARG00000093044	-0.0677975	-2.88532	-1.47656	42.558	42.558	5.41136	5.15203e-06	8.65617e-05	ENSDARG00000093044	ENSDARG00000093044.2	si:ch211-161h7.5 [Source:ZFIN;Acc:ZDB-GENE-091204-265]	24	20909922	20915050	-1	NA	si:ch211-161h7.5	ZFIN	protein_coding	havana	2	29.85
ENSDARG00000057263	-0.0976015	-4.1525	-2.12505	42.5455	42.5455	5.41093	3.0259e-05	0.000399108	ENSDARG00000057263	ENSDARG00000057263.6	zgc:173729 [Source:ZFIN;Acc:ZDB-GENE-071004-64]	16	51281959	51288178	-1	NA	zgc:173729	ZFIN	protein_coding	ensembl_havana	6	42.35
ENSDARG00000040041	0.146266	6.21518	3.18072	42.4924	42.4924	5.40913	4.64782e-07	1.10998e-05	ENSDARG00000040041	ENSDARG00000040041.8	minichromosome maintenance complex component 4 [Source:ZFIN;Acc:ZDB-GENE-030131-9544]	24	35536664	35561672	-1	NA	mcm4	ZFIN	protein_coding	ensembl	8	37.72
ENSDARG00000087197	-0.0156617	-0.665143	-0.340402	42.4693	42.4693	5.40835	0.000167837	0.00172324	ENSDARG00000087197	ENSDARG00000087197.5	c-ros oncogene 1 , receptor tyrosine kinase [Source:ZFIN;Acc:ZDB-GENE-020506-1]	17	15247086	15274648	-1	NA	ros1	ZFIN	protein_coding	havana	5	34.95
ENSDARG00000096908	-0.137442	-5.83136	-2.9844	42.4279	42.4279	5.40694	1.20189e-07	3.40565e-06	ENSDARG00000096908	ENSDARG00000096908.2	si:ch73-185c24.2 [Source:ZFIN;Acc:ZDB-GENE-131121-189]	6	34028532	34036231	1	NA	si:ch73-185c24.2	ZFIN	protein_coding	ensembl_havana	2	32.84
ENSDARG00000059978	-0.134222	-5.69247	-2.91334	42.4109	42.4109	5.40636	1.84755e-08	6.71388e-07	ENSDARG00000059978	ENSDARG00000059978.6	complexin 4a [Source:ZFIN;Acc:ZDB-GENE-060526-116]	21	10739846	10749542	1	NA	cplx4a	ZFIN	protein_coding	ensembl_havana	6	32.43
ENSDARG00000100865	-0.158409	-6.71223	-3.43532	42.3729	42.3729	5.40507	8.06369e-10	4.60251e-08	ENSDARG00000100865	ENSDARG00000100865.2	si:dkey-269o24.1 [Source:ZFIN;Acc:ZDB-GENE-041210-347]	4	56932843	56954002	-1	NA	si:dkey-269o24.1	ZFIN	protein_coding	havana	2	38.88
ENSDARG00000051852	-0.152034	-6.4412	-3.29662	42.3668	42.3668	5.40486	1.85907e-08	6.72511e-07	ENSDARG00000051852	ENSDARG00000051852.6	potassium voltage-gated channel, Shaw-related subfamily, member 1a [Source:ZFIN;Acc:ZDB-GENE-061220-10]	7	33028452	33088144	1	NA	kcnc1a	ZFIN	protein_coding	ensembl_havana	6	36.81
ENSDARG00000021633	-0.403392	-0.00953905	-0.206465	0.0236471	-42.2885	-5.40219	4.57659e-09	1.9786e-07	ENSDARG00000021633	ENSDARG00000021633.10	SH3 domain binding glutamate-rich protein [Source:ZFIN;Acc:ZDB-GENE-040801-27]	15	5923851	5958803	1	NA	sh3bgr	ZFIN	protein_coding	ensembl_havana	10	37.32
ENSDARG00000089354	0.0111314	0.470175	0.240653	42.2385	42.2385	5.40049	4.39763e-07	1.05975e-05	ENSDARG00000089354	ENSDARG00000089354.4	tetraspanin 4a [Source:ZFIN;Acc:ZDB-GENE-040718-38]	18	50801307	50823466	1	NA	tspan4a	ZFIN	protein_coding	ensembl	4	41.37
ENSDARG00000011602	0.0288837	1.21886	0.623874	42.199	42.199	5.39914	1.52997e-05	0.000222901	ENSDARG00000011602	ENSDARG00000011602.10	si:dkeyp-117h8.2 [Source:NCBI gene;Acc:570321]	20	25659839	25709349	-1	NA	CRACD	HGNC Symbol	protein_coding	ensembl_havana	10	36.49
ENSDARG00000063385	-0.0479238	-2.01502	-1.03147	42.0465	42.0465	5.39391	0.00011774	0.00128124	ENSDARG00000063385	ENSDARG00000063385.7	centromere protein E [Source:ZFIN;Acc:ZDB-GENE-060929-860]	1	260039	296057	1	NA	cenpe	ZFIN	protein_coding	ensembl_havana	7	37.08
ENSDARG00000029955	1.93261	0.0460496	0.98933	0.0238277	-41.968	-5.39122	8.78766e-07	1.91385e-05	ENSDARG00000029955	ENSDARG00000029955.6	galactosidase, beta 1-like [Source:ZFIN;Acc:ZDB-GENE-050309-196]	9	12847040	12869049	1	NA	glb1l	ZFIN	protein_coding	ensembl_havana	6	34.04
ENSDARG00000059365	-0.116781	-4.88637	-2.50158	41.8422	41.8422	5.38689	3.58495e-10	2.28763e-08	ENSDARG00000059365	ENSDARG00000059365.6	NIPA like domain containing 4 [Source:ZFIN;Acc:ZDB-GENE-040718-412]	21	26097732	26114886	-1	NA	nipal4	ZFIN	protein_coding	ensembl_havana	6	43.15
ENSDARG00000012640	-0.105908	-4.42186	-2.26388	41.752	41.752	5.38377	4.38948e-07	1.05858e-05	ENSDARG00000012640	ENSDARG00000012640.10	cell death inducing DFFA like effector b [Source:ZFIN;Acc:ZDB-GENE-080514-2]	7	24015507	24022340	-1	NA	cideb	ZFIN	protein_coding	ensembl_havana	10	33.25
ENSDARG00000079271	-0.0148447	-0.617521	-0.316183	41.5988	41.5988	5.37847	1.17011e-05	0.000176519	ENSDARG00000079271	ENSDARG00000079271.4	dicarbonyl/L-xylulose reductase [Source:ZFIN;Acc:ZDB-GENE-030131-7002]	12	3043308	3053882	-1	NA	dcxr	ZFIN	protein_coding	ensembl_havana	4	34.79
ENSDARG00000061810	-0.0590393	-2.45493	-1.25699	41.5814	41.5814	5.37786	3.44489e-09	1.57243e-07	ENSDARG00000061810	ENSDARG00000061810.6	methyl-CpG binding domain protein 3b [Source:ZFIN;Acc:ZDB-GENE-030131-9792]	22	20246587	20309283	-1	NA	mbd3b	ZFIN	protein_coding	ensembl_havana	6	36.44
ENSDARG00000074506	-0.0197726	-0.822038	-0.420905	41.5746	41.5746	5.37763	1.76385e-05	0.000250233	ENSDARG00000074506	ENSDARG00000074506.6	transmembrane protein 94 [Source:ZFIN;Acc:ZDB-GENE-121130-1]	12	33602429	33659328	-1	NA	tmem94	ZFIN	protein_coding	ensembl_havana	6	36.54
ENSDARG00000031929	-0.0884377	-3.67453	-1.88148	41.5493	41.5493	5.37675	3.5417e-06	6.28136e-05	ENSDARG00000031929	ENSDARG00000031929.7	START domain containing 14 [Source:ZFIN;Acc:ZDB-GENE-040426-963]	14	33270387	33278084	-1	NA	stard14	ZFIN	protein_coding	ensembl_havana	7	36.76
ENSDARG00000076862	-0.087352	-3.62646	-1.85691	41.5155	41.5155	5.37558	2.27629e-07	5.94381e-06	ENSDARG00000076862	ENSDARG00000076862.4	golgi associated kinase 1A [Source:ZFIN;Acc:ZDB-GENE-121130-2]	16	8188188	8251985	-1	NA	gask1a	ZFIN	protein_coding	ensembl	4	38.23
ENSDARG00000098529	-0.0199543	-0.828385	-0.424169	41.5141	41.5141	5.37553	0.000141994	0.00149768	ENSDARG00000098529	ENSDARG00000098529.2	cyclin E2 [Source:ZFIN;Acc:ZDB-GENE-030131-9689]	16	40575742	40586793	1	NA	ccne2	ZFIN	protein_coding	ensembl_havana	2	34.93
ENSDARG00000063333	0.0106158	0.440597	0.225606	41.504	41.504	5.37518	7.11492e-07	1.59753e-05	ENSDARG00000063333	ENSDARG00000063333.7	nucleoporin 210 [Source:ZFIN;Acc:ZDB-GENE-050208-132]	23	4483083	4557964	1	NA	nup210	ZFIN	protein_coding	ensembl	7	38.41
ENSDARG00000023768	-0.0805555	-3.34275	-1.71165	41.4963	41.4963	5.37491	3.71395e-06	6.52518e-05	ENSDARG00000023768	ENSDARG00000023768.9	major facilitator superfamily domain containing 4Aa [Source:NCBI gene;Acc:393503]	11	38429319	38458406	1	NA	mfsd4aa	ZFIN	protein_coding	ensembl_havana	9	34.43
ENSDARG00000004539	-0.0207489	-0.860319	-0.440534	41.4633	41.4633	5.37376	1.56356e-05	0.000226609	ENSDARG00000004539	ENSDARG00000004539.8	prostaglandin-endoperoxide synthase 2a [Source:ZFIN;Acc:ZDB-GENE-020530-2]	2	20916497	20923864	-1	NA	ptgs2a	ZFIN	protein_coding	ensembl_havana	8	38.1
ENSDARG00000043673	-0.0662794	-2.74485	-1.40556	41.4133	41.4133	5.37202	0.000169195	0.0017358	ENSDARG00000043673	ENSDARG00000043673.7	si:dkey-174m14.3 [Source:ZFIN;Acc:ZDB-GENE-030131-8158]	20	9355912	9421263	1	NA	si:dkey-174m14.3	ZFIN	protein_coding	ensembl_havana	7	34.67
ENSDARG00000068036	-0.150013	-6.20608	-3.17804	41.3702	41.3702	5.37052	1.29902e-08	4.8818e-07	ENSDARG00000068036	ENSDARG00000068036.4	transmembrane protein 119b [Source:ZFIN;Acc:ZDB-GENE-070410-49]	5	31872049	31875645	-1	NA	tmem119b	ZFIN	protein_coding	ensembl_havana	4	37.64
ENSDARG00000024940	0.0126316	0.522253	0.267442	41.3451	41.3451	5.36964	4.82779e-05	0.000596575	ENSDARG00000024940	ENSDARG00000024940.6	ring finger protein 144B [Source:ZFIN;Acc:ZDB-GENE-040426-1292]	16	43368572	43392455	1	NA	rnf144b	ZFIN	protein_coding	ensembl	6	33.96
ENSDARG00000099257	-0.136512	-5.62938	-2.88295	41.2373	41.2373	5.36588	7.97422e-06	0.000125891	ENSDARG00000099257	ENSDARG00000099257.2	si:ch73-119p20.1 [Source:ZFIN;Acc:ZDB-GENE-141216-395]	7	13375565	13381129	-1	NA	si:ch73-119p20.1	ZFIN	protein_coding	havana	2	37.34
ENSDARG00000053547	-0.0933993	-3.84875	-1.97107	41.2075	41.2075	5.36483	6.48129e-07	1.4792e-05	ENSDARG00000053547	ENSDARG00000053547.8	janus kinase and microtubule interacting protein 2 [Source:ZFIN;Acc:ZDB-GENE-091204-293]	21	43029708	43079161	-1	NA	jakmip2	ZFIN	protein_coding	ensembl_havana	8	38.94
ENSDARG00000097176	-0.0605235	-2.49162	-1.27607	41.1679	41.1679	5.36345	3.20511e-05	0.000419279	ENSDARG00000097176	ENSDARG00000097176.2		22	27117768	27118361	-1	NA	BX927308.2	Clone-based (Ensembl) gene	processed_transcript	havana	2	38.72
ENSDARG00000070558	-0.0879609	-3.6173	-1.85263	41.124	41.124	5.36191	3.03207e-07	7.65357e-06	ENSDARG00000070558	ENSDARG00000070558.7	si:ch211-93g23.2 [Source:ZFIN;Acc:ZDB-GENE-090312-164]	1	6640437	6646356	1	NA	si:ch211-93g23.2	ZFIN	protein_coding	ensembl_havana	7	30.57
ENSDARG00000018492	-0.045742	-1.88065	-0.963195	41.1143	41.1143	5.36157	0.000513997	0.00445866	ENSDARG00000018492	ENSDARG00000018492.5	zinc finger protein 503 [Source:NCBI gene;Acc:324913]	13	17468161	17471044	1	NA	znf503	ZFIN	protein_coding	ensembl_havana	5	48.34
ENSDARG00000099031	6.30964	0.154474	3.23206	0.0244823	-40.8459	-5.35212	2.82029e-06	5.21345e-05	ENSDARG00000099031	ENSDARG00000099031.2	sodium channel, voltage-gated, type IV, beta a [Source:ZFIN;Acc:ZDB-GENE-070615-18]	15	12466852	12500938	-1	NA	scn4ba	ZFIN	protein_coding	ensembl_havana	2	36.77
ENSDARG00000035695	-0.124027	-5.05054	-2.58728	40.7214	40.7214	5.34772	1.2498e-06	2.59442e-05	ENSDARG00000035695	ENSDARG00000035695.8	scleraxis bHLH transcription factor a [Source:ZFIN;Acc:ZDB-GENE-060503-414]	19	3001473	3009570	1	NA	scxa	ZFIN	protein_coding	ensembl_havana	8	37.58
ENSDARG00000014232	-0.131915	-5.36887	-2.75039	40.6996	40.6996	5.34694	2.33551e-09	1.12904e-07	ENSDARG00000014232	ENSDARG00000014232.9	protein kinase cGMP-dependent 3 [Source:ZFIN;Acc:ZDB-GENE-030131-4745]	20	616114	641511	-1	NA	prkg3	ZFIN	protein_coding	ensembl_havana	9	40.56
ENSDARG00000076933	-0.118741	-4.83165	-2.47519	40.6907	40.6907	5.34663	3.32513e-06	5.98374e-05	ENSDARG00000076933	ENSDARG00000076933.5	aldehyde dehydrogenase 1 family, member A3 [Source:ZFIN;Acc:ZDB-GENE-061128-2]	7	9721385	9803154	-1	NA	aldh1a3	ZFIN	protein_coding	ensembl_havana	5	35.56
ENSDARG00000035309	-0.0887005	-3.60451	-1.8466	40.6368	40.6368	5.34472	6.53198e-05	0.000771886	ENSDARG00000035309	ENSDARG00000035309.8	ectonucleoside triphosphate diphosphohydrolase 3 [Source:ZFIN;Acc:ZDB-GENE-030131-6186]	16	8258203	8280885	-1	NA	entpd3	ZFIN	protein_coding	ensembl_havana	8	37.92
[truncated: 4,583 more rows]

## Sheet: MYBPC3 Het 3 months vs 5 days
id	MYBPC3_5D_H	MYBPC3_3M_H	AveExpr	FC	FC_hr	logFC	P.Value	adj.P.Val	ID	Gene.stable.ID.version	Gene.description	Chromosome.scaffold.name	Gene.start..bp.	Gene.end..bp.	Strand	Karyotype.band	Gene.name	Source.of.gene.name	Gene.type	Source..gene.	Version..gene.	Gene...GC.content
[truncated: 8,157 more rows]

[truncated: 4 more sheets: MYBPC3 KO 3 months vs 5 days, Control 6 months vs 3 months, MYBPC3 Het 6 months vs 3 months, MYBPC3 KO 6 months vs 3 months]
