# Supplementary material for: Transcriptome Profile Identifies Actin as an Essential Regulator of Cardiac Myosin Binding Protein C3 Hypertrophic Cardiomyopathy in a Zebrafish Model
Source: Int J Mol Sci. 2022 Aug 9;23(16):8840. doi: 10.3390/ijms23168840 (PMC9408294; doi:10.3390/ijms23168840)
Supplement: Supplementary file 1 [file ijms-23-08840-s001.zip › Supplementary Table S2 hypertrophic growth.xlsx]

## Sheet: 5 days MYBPC3 KO vs Control 
id	MYBPC3_5D_C	MYBPC3_5D_M	AveExpr	FC	FC_hr	logFC	P.Value	adj.P.Val	ID	Gene.stable.ID.version	Gene.description	Chromosome.scaffold.name	Gene.start..bp.	Gene.end..bp.	Strand	Karyotype.band	Gene.name	Source.of.gene.name	Gene.type	Source..gene.	Version..gene.	Gene...GC.content
ENSDARG00000100614	0.00379887	1.21226	0.608029	319.11	319.11	8.31791	1.61241e-10	1.07062e-06	ENSDARG00000100614	ENSDARG00000100614.3	zgc:171497 [Source:ZFIN;Acc:ZDB-GENE-080220-58]	KN150335.1	11961	25876	-1	NA	zgc:171497	ZFIN	protein_coding	ensembl	3	34.85
ENSDARG00000051710	-3.323	-0.016304	-1.66965	0.0049064	-203.815	-7.67112	1.29307e-09	5.89383e-06	ENSDARG00000051710	ENSDARG00000051710.6	major histocompatibility complex class I-related gene protein-like [Source:NCBI gene;Acc:108181672]	25	10882597	10907786	-1	NA	CR339041.1	Clone-based (Ensembl) gene	protein_coding	ensembl	6	41.21
ENSDARG00000070780	0.0036473	0.570442	0.287044	156.401	156.401	7.2891	3.0244e-08	6.56182e-05	ENSDARG00000070780	ENSDARG00000070780.4	relaxin 3a [Source:ZFIN;Acc:ZDB-GENE-050310-3]	3	19207176	19210637	1	NA	rln3a	ZFIN	protein_coding	ensembl_havana	4	32.5
ENSDARG00000111788	-4.1494	-0.0268767	-2.08814	0.00647725	-154.386	-7.2704	1.67431e-10	1.07062e-06	ENSDARG00000111788	ENSDARG00000111788.1		7	60095683	60096318	-1	NA	BX511067.1	Clone-based (Ensembl) gene	protein_coding	ensembl	1	34.91
ENSDARG00000095351	-2.70577	-0.0225474	-1.36416	0.00833306	-120.004	-6.90694	1.05682e-08	3.06536e-05	ENSDARG00000095351	ENSDARG00000095351.2		8	44340504	44344742	-1	NA	CU914776.1	Clone-based (Ensembl) gene	processed_transcript	havana	2	43.17
ENSDARG00000071378	-0.00715212	-0.856578	-0.431865	119.766	119.766	6.90407	3.96331e-10	2.10756e-06	ENSDARG00000071378	ENSDARG00000071378.4	mitochondrial contact site and cristae organizing system subunit 13 [Source:NCBI gene;Acc:558738]	22	19547476	19552803	-1	NA	micos13	ZFIN	protein_coding	ensembl_havana	4	30.22
ENSDARG00000068940	1.61689	0.0158904	0.816389	0.00982778	-101.752	-6.66892	2.21088e-07	0.000320638	ENSDARG00000068940	ENSDARG00000068940.4	ATP synthase membrane subunit eb [Source:NCBI gene;Acc:767750]	5	9070382	9073433	-1	NA	atp5meb	ZFIN	protein_coding	ensembl_havana	4	33.39
ENSDARG00000100718	-3.51629	-0.0389894	-1.77764	0.0110882	-90.1859	-6.49483	1.96175e-08	4.81473e-05	ENSDARG00000100718	ENSDARG00000100718.2	malic enzyme 2, NAD(+)-dependent, mitochondrial [Source:NCBI gene;Acc:445233]	5	6796291	6844306	1	NA	me2	ZFIN	protein_coding	ensembl_havana	2	38.68
ENSDARG00000058585	-0.0171874	-1.4963	-0.756746	87.0583	87.0583	6.44391	3.08492e-08	6.56182e-05	ENSDARG00000058585	ENSDARG00000058585.6	carbohydrate (N-acetylglucosamine-6-O) sulfotransferase 2b [Source:ZFIN;Acc:ZDB-GENE-060720-33]	24	5784264	5786759	-1	NA	chst2b	ZFIN	protein_coding	havana	6	45.11
ENSDARG00000079645	-3.3169	-0.0419288	-1.67941	0.012641	-79.1079	-6.30575	1.67777e-10	1.07062e-06	ENSDARG00000079645	ENSDARG00000079645.4	sc:d217 [Source:ZFIN;Acc:ZDB-GENE-080303-15]	22	7896072	8006342	-1	NA	sc:d217	ZFIN	protein_coding	ensembl	4	36.29
ENSDARG00000037861	-0.0449427	-3.45084	-1.74789	76.783	76.783	6.26271	5.67288e-08	0.000100555	ENSDARG00000037861	ENSDARG00000037861.10	solute carrier family 2 member 3b [Source:ZFIN;Acc:ZDB-GENE-121031-5]	16	12474861	12496632	-1	NA	slc2a3b	ZFIN	protein_coding	ensembl_havana	10	35.38
ENSDARG00000088745	0.00523921	0.38793	0.196584	74.0435	74.0435	6.2103	2.73584e-05	0.01015	ENSDARG00000088745	ENSDARG00000088745.5	zgc:173915 [Source:ZFIN;Acc:ZDB-GENE-071004-112]	1	59073203	59089598	1	NA	zgc:173915	ZFIN	protein_coding	ensembl_havana	5	39.94
ENSDARG00000071644	-0.0140945	-1.04235	-0.528221	73.9542	73.9542	6.20856	1.30804e-07	0.000219655	ENSDARG00000071644	ENSDARG00000071644.7	si:dkey-19a16.7 [Source:ZFIN;Acc:ZDB-GENE-060503-903]	22	6487048	6499077	-1	NA	si:dkey-19a16.7	ZFIN	protein_coding	ensembl_havana	7	33.14
ENSDARG00000112454	-0.00693715	-0.503298	-0.255118	72.5512	72.5512	6.18093	1.61898e-08	4.3046e-05	ENSDARG00000112454	ENSDARG00000112454.1	poly [ADP-ribose] polymerase 14 [Source:NCBI gene;Acc:562648]	10	21913105	21955231	-1	NA	FO744833.2	Clone-based (Ensembl) gene	protein_coding	ensembl	1	35.4
ENSDARG00000074680	0.0375699	2.62279	1.33018	69.8111	69.8111	6.12538	4.67925e-07	0.000560072	ENSDARG00000074680	ENSDARG00000074680.5	regulating synaptic membrane exocytosis 1a [Source:ZFIN;Acc:ZDB-GENE-090312-135]	13	27631926	27767443	-1	NA	rims1a	ZFIN	protein_coding	ensembl_havana	5	35.84
ENSDARG00000076573	-0.0398302	-2.75804	-1.39893	69.2449	69.2449	6.11364	2.75367e-09	1.02941e-05	ENSDARG00000076573	ENSDARG00000076573.5	si:dkey-88j15.3 [Source:ZFIN;Acc:ZDB-GENE-100922-28]	3	2013324	2033105	-1	NA	si:dkey-88j15.3	ZFIN	protein_coding	havana	5	41.25
ENSDARG00000053215	-2.03332	-0.0300379	-1.03168	0.0147728	-67.6919	-6.08091	2.04542e-07	0.000310768	ENSDARG00000053215	ENSDARG00000053215.10	malic enzyme 1, NADP(+)-dependent, cytosolic [Source:ZFIN;Acc:ZDB-GENE-061013-438]	16	32832213	33001153	-1	NA	me1	ZFIN	protein_coding	ensembl_havana	10	36.74
ENSDARG00000091234	0.0404259	2.63025	1.33534	65.0634	65.0634	6.02377	0.000245439	0.0428848	ENSDARG00000091234	ENSDARG00000091234.4	si:ch73-335l21.4 [Source:ZFIN;Acc:ZDB-GENE-160728-105]	7	20239915	20241413	-1	NA	si:ch73-335l21.4	ZFIN	protein_coding	ensembl_havana	4	40.83
ENSDARG00000039949	-0.42662	-0.00677568	-0.216698	0.0158823	-62.9634	-5.97644	2.90376e-09	1.02941e-05	ENSDARG00000039949	ENSDARG00000039949.6	fin bud initiation factor a [Source:ZFIN;Acc:ZDB-GENE-111031-2]	25	35502552	35503409	1	NA	fibina	ZFIN	protein_coding	ensembl_havana	6	51.17
ENSDARG00000098821	0.0736731	4.50297	2.28832	61.121	61.121	5.9336	7.24525e-05	0.0183466	ENSDARG00000098821	ENSDARG00000098821.2	SEC14-like protein 1 [Source:NCBI gene;Acc:110439320]	3	59411956	60282382	1	NA	sec14l1	ZFIN	protein_coding	ensembl_havana	2	38.83
ENSDARG00000010729	-0.0545597	-3.3187	-1.68663	60.827	60.827	5.92664	3.91555e-06	0.00239571	ENSDARG00000010729	ENSDARG00000010729.8	interferon-induced protein 44 [Source:NCBI gene;Acc:795887]	10	4367430	4375190	-1	NA	CABZ01073795.1	Clone-based (Ensembl) gene	protein_coding	ensembl	8	38.56
ENSDARG00000041068	-0.379003	-0.00623672	-0.19262	0.0164556	-60.7696	-5.92528	4.61659e-06	0.0026303	ENSDARG00000041068	ENSDARG00000041068.5	glutamic-oxaloacetic transaminase 2a, mitochondrial [Source:ZFIN;Acc:ZDB-GENE-040426-2703]	18	21178721	21188768	-1	NA	got2a	ZFIN	protein_coding	ensembl_havana	5	35.24
ENSDARG00000116524	-0.000933532	-0.0541902	-0.0275619	58.0486	58.0486	5.85919	4.87089e-06	0.0027265	ENSDARG00000116524	ENSDARG00000116524.1	zgc:103700 [Source:ZFIN;Acc:ZDB-GENE-041010-13]	8	36321336	36327328	-1	NA	zgc:103700	ZFIN	protein_coding	ensembl	1	31.02
ENSDARG00000040944	-0.0166631	-0.955511	-0.486087	57.3428	57.3428	5.84154	2.09556e-05	0.00890773	ENSDARG00000040944	ENSDARG00000040944.10	ntl-dependent gene 5 [Source:ZFIN;Acc:ZDB-GENE-031030-7]	16	13568697	13595027	-1	NA	ntd5	ZFIN	protein_coding	ensembl_havana	10	39.63
ENSDARG00000100981	-0.039758	-2.22853	-1.13415	56.0525	56.0525	5.80871	1.00732e-08	3.06536e-05	ENSDARG00000100981	ENSDARG00000100981.2	coiled-coil domain containing 39 [Source:HGNC Symbol;Acc:HGNC:25244]	2	7668573	7696503	-1	NA	CCDC39	HGNC Symbol	protein_coding	ensembl	2	35.85
ENSDARG00000092035	0.0676854	3.42004	1.74386	50.5284	50.5284	5.65902	2.28708e-05	0.00912146	ENSDARG00000092035	ENSDARG00000092035.3	si:ch211-156j16.1 [Source:ZFIN;Acc:ZDB-GENE-030131-4106]	8	26818446	26838845	1	NA	si:ch211-156j16.1	ZFIN	protein_coding	ensembl_havana	3	34.73
ENSDARG00000024032	-3.09864	-0.0618445	-1.58024	0.0199586	-50.1037	-5.64685	9.72942e-07	0.000970084	ENSDARG00000024032	ENSDARG00000024032.8	coagulation factor C homolog, cochlin (Limulus polyphemus) [Source:ZFIN;Acc:ZDB-GENE-030616-403]	17	28743661	28749640	-1	NA	coch	ZFIN	protein_coding	ensembl_havana	8	38.21
ENSDARG00000068969	-3.19922	-0.0639419	-1.63158	0.0199867	-50.0332	-5.64481	3.54233e-07	0.000470923	ENSDARG00000068969	ENSDARG00000068969.6	zgc:153759 [Source:ZFIN;Acc:ZDB-GENE-060825-148]	8	22438398	22455390	1	NA	zgc:153759	ZFIN	protein_coding	ensembl_havana	6	36.44
ENSDARG00000104635	-0.0917411	-4.39066	-2.2412	47.8593	47.8593	5.58073	4.90738e-08	9.21029e-05	ENSDARG00000104635	ENSDARG00000104635.2	major histocompatibility complex class II integral membrane beta chain gene [Source:ZFIN;Acc:ZDB-GENE-030616-319]	8	36268747	36292840	1	NA	mhc2b	ZFIN	protein_coding	ensembl	2	34.65
ENSDARG00000009209	-2.29334	-0.0568979	-1.17512	0.02481	-40.3063	-5.33293	3.31932e-06	0.00230231	ENSDARG00000009209	ENSDARG00000009209.12	solute carrier family 9 member A6 [Source:ZFIN;Acc:ZDB-GENE-070424-104]	14	31618982	31647900	1	NA	slc9a6a	ZFIN	protein_coding	ensembl_havana	12	35.82
ENSDARG00000038424	0.00249203	0.0988984	0.0506952	39.6858	39.6858	5.31055	8.70553e-05	0.0211503	ENSDARG00000038424	ENSDARG00000038424.9	complement 4B (Chido blood group) [Source:ZFIN;Acc:ZDB-GENE-100805-2]	16	16665203	16701718	-1	NA	c4b	ZFIN	protein_coding	ensembl_havana	9	33.96
ENSDARG00000097173	-0.103639	-4.08685	-2.09525	39.4335	39.4335	5.30135	2.51699e-06	0.00191208	ENSDARG00000097173	ENSDARG00000097173.2		15	40125409	40129076	-1	NA	CR388129.1	Clone-based (Ensembl) gene	antisense	havana	2	32.2
ENSDARG00000016830	-0.00587267	-0.228213	-0.117043	38.8603	38.8603	5.28022	3.93575e-07	0.000502296	ENSDARG00000016830	ENSDARG00000016830.10	ribosomal modification protein rimK-like family member A [Source:NCBI gene;Acc:447815]	8	26868105	26887308	1	NA	rimkla	ZFIN	protein_coding	ensembl_havana	10	37.01
ENSDARG00000053685	-0.0165567	-0.63754	-0.327048	38.5064	38.5064	5.26703	4.73953e-07	0.000560072	ENSDARG00000053685	ENSDARG00000053685.4	general transcription factor IIA, 2 [Source:ZFIN;Acc:ZDB-GENE-050522-513]	7	29351499	29356084	-1	NA	gtf2a2	ZFIN	protein_coding	ensembl_havana	4	35.15
ENSDARG00000056338	-0.0857752	-3.22209	-1.65393	37.5644	37.5644	5.23129	4.59002e-08	9.15308e-05	ENSDARG00000056338	ENSDARG00000056338.5	SUZ RNA binding domain containing 1 [Source:NCBI gene;Acc:554231]	23	24501918	24508821	1	NA	szrd1	ZFIN	protein_coding	ensembl_havana	5	35.3
ENSDARG00000044251	-0.0115121	-0.425781	-0.218647	36.9857	36.9857	5.20889	6.35616e-06	0.00332458	ENSDARG00000044251	ENSDARG00000044251.5	RasGEF domain family, member 1Bb [Source:NCBI gene;Acc:445085]	10	9159279	9184667	1	NA	rasgef1bb	ZFIN	protein_coding	ensembl_havana	5	36.32
ENSDARG00000095464	-1.99942	-0.054688	-1.02706	0.0273519	-36.5606	-5.19222	2.20551e-05	0.00912146	ENSDARG00000095464	ENSDARG00000095464.2	glutathione S-transferase theta 2 [Source:NCBI gene;Acc:393493]	5	10046643	10056341	1	NA	gstt2	ZFIN	protein_coding	ensembl_havana	2	37.24
ENSDARG00000094809	0.0548931	1.89891	0.976901	34.5929	34.5929	5.1124	3.90184e-05	0.012575	ENSDARG00000094809	ENSDARG00000094809.5	membrane-spanning 4-domains, subfamily A, member 17A.11 [Source:ZFIN;Acc:ZDB-GENE-050417-157]	4	76575585	76588333	1	NA	ms4a17a.11	ZFIN	protein_coding	ensembl	5	38.9
ENSDARG00000056443	-0.149611	-5.11982	-2.63471	34.221	34.221	5.09681	9.49149e-05	0.0222652	ENSDARG00000056443	ENSDARG00000056443.5	zgc:152753 [Source:ZFIN;Acc:ZDB-GENE-060818-8]	3	1931815	1938665	-1	NA	zgc:152753	ZFIN	protein_coding	ensembl_havana	5	36.74
ENSDARG00000111522	-0.0768695	-2.61147	-1.34417	33.9728	33.9728	5.08631	0.000141588	0.0299173	ENSDARG00000111522	ENSDARG00000111522.1		9	53637932	53646223	1	NA	CABZ01084081.1	Clone-based (Ensembl) gene	protein_coding	ensembl	1	37.78
ENSDARG00000061421	-2.45248	-0.0722348	-1.26236	0.0294538	-33.9515	-5.0854	1.60053e-07	0.000255333	ENSDARG00000061421	ENSDARG00000061421.7	BR serine/threonine kinase 2a [Source:NCBI gene;Acc:100334759]	25	24721849	25058508	-1	NA	FQ311928.1	Clone-based (Ensembl) gene	protein_coding	ensembl	7	34.52
ENSDARG00000041944	-0.0576723	-1.94862	-1.00315	33.7878	33.7878	5.07843	1.0694e-06	0.00100354	ENSDARG00000041944	ENSDARG00000041944.10	adenosine deaminase tRNA specific 2 [Source:NCBI gene;Acc:100034610]	20	37733181	37760481	-1	NA	adat2	ZFIN	protein_coding	ensembl_havana	10	34.73
ENSDARG00000113858	-4.22536	-0.126958	-2.17616	0.0300468	-33.2815	-5.05665	1.63938e-05	0.00726474	ENSDARG00000113858	ENSDARG00000113858.1		1	8579197	8586066	1	NA	AL928650.4	Clone-based (Ensembl) gene	protein_coding	ensembl	1	44.44
ENSDARG00000100646	-0.00782786	-0.252282	-0.130055	32.2287	32.2287	5.01027	6.26617e-05	0.0168007	ENSDARG00000100646	ENSDARG00000100646.3		14	31905235	32057696	1	NA	BX005454.1	Clone-based (Ensembl) gene	antisense	havana	3	35.8
ENSDARG00000111309	-0.144018	-4.61814	-2.38108	32.0663	32.0663	5.00299	8.9481e-07	0.000922715	ENSDARG00000111309	ENSDARG00000111309.1		7	47372795	47381146	-1	NA	AL935126.2	Clone-based (Ensembl) gene	protein_coding	ensembl	1	37.98
ENSDARG00000070914	-0.768985	-0.0258102	-0.397398	0.033564	-29.7938	-4.89694	3.77664e-05	0.0124172	ENSDARG00000070914	ENSDARG00000070914.4	dual specificity phosphatase 6 [Source:ZFIN;Acc:ZDB-GENE-030613-1]	25	18326298	18330503	-1	NA	dusp6	ZFIN	protein_coding	ensembl_havana	4	42.91
ENSDARG00000041923	-0.0114487	-0.339556	-0.175502	29.6588	29.6588	4.89039	0.000164247	0.0333788	ENSDARG00000041923	ENSDARG00000041923.9	chemokine (C-C motif) ligand 38, duplicate 6 [Source:ZFIN;Acc:ZDB-GENE-041014-165]	20	38257766	38291952	1	NA	ccl38.6	ZFIN	protein_coding	ensembl_havana	9	33.01
ENSDARG00000057249	0.0526304	1.54636	0.799497	29.3816	29.3816	4.87684	3.07204e-06	0.00227945	ENSDARG00000057249	ENSDARG00000057249.7	zinc finger, MYND-type containing 11 [Source:ZFIN;Acc:ZDB-GENE-050522-301]	24	27223952	27256673	-1	NA	zmynd11	ZFIN	protein_coding	ensembl_havana	7	36.31
ENSDARG00000006456	0.000269986	0.00790108	0.00408553	29.2647	29.2647	4.87109	0.00018857	0.036244	ENSDARG00000006456	ENSDARG00000006456.9	platelet-derived growth factor receptor-like [Source:ZFIN;Acc:ZDB-GENE-040426-901]	14	30359124	30366196	-1	NA	pdgfrl	ZFIN	protein_coding	ensembl_havana	9	37.49
ENSDARG00000094385	-3.80535	-0.130711	-1.96803	0.0343492	-29.1127	-4.86358	1.56115e-05	0.00701548	ENSDARG00000094385	ENSDARG00000094385.2	si:dkey-85k15.6 [Source:ZFIN;Acc:ZDB-GENE-100922-216]	16	13987735	13992646	-1	NA	si:dkey-85k15.6	ZFIN	protein_coding	havana	2	35.57
ENSDARG00000058731	-0.180444	-5.25148	-2.71596	29.1031	29.1031	4.8631	3.27711e-06	0.00230231	ENSDARG00000058731	ENSDARG00000058731.7	solute carrier family 2 member 6 [Source:ZFIN;Acc:ZDB-GENE-081104-301]	8	12854105	12867434	-1	NA	slc2a6	ZFIN	protein_coding	ensembl_havana	7	33.29
ENSDARG00000041493	0.00645359	0.18398	0.0952165	28.5081	28.5081	4.8333	2.47536e-07	0.000343386	ENSDARG00000041493	ENSDARG00000041493.6	importin 4 [Source:ZFIN;Acc:ZDB-GENE-041014-307]	24	12754013	12832499	-1	NA	ipo4	ZFIN	protein_coding	ensembl_havana	6	37.21
ENSDARG00000024789	-0.126642	-3.55324	-1.83994	28.0573	28.0573	4.8103	3.603e-05	0.012361	ENSDARG00000024789	ENSDARG00000024789.9	myxovirus (influenza virus) resistance C [Source:NCBI gene;Acc:360145]	9	32805688	32813177	-1	NA	mxc	ZFIN	protein_coding	ensembl_havana	9	36.92
ENSDARG00000036584	0.0362875	1.01337	0.524827	27.926	27.926	4.80354	4.65686e-05	0.0141507	ENSDARG00000036584	ENSDARG00000036584.8	ST8 alpha-N-acetyl-neuraminide alpha-2,8-sialyltransferase 5 [Source:ZFIN;Acc:ZDB-GENE-060322-8]	21	5209476	5240595	1	NA	st8sia5	ZFIN	protein_coding	ensembl_havana	8	36.37
ENSDARG00000099056	-1.8901	-0.0681022	-0.979102	0.036031	-27.7539	-4.79462	5.65939e-05	0.0160889	ENSDARG00000099056	ENSDARG00000099056.2	3-ketoacyl-CoA thiolase, mitochondrial-like [Source:NCBI gene;Acc:103910030]	KN150683.1	2789	10582	1	NA	CABZ01065076.1	Clone-based (Ensembl) gene	protein_coding	ensembl	2	32.71
ENSDARG00000037397	-0.16829	-4.61002	-2.38916	27.3934	27.3934	4.77576	3.41629e-06	0.00231915	ENSDARG00000037397	ENSDARG00000037397.6	structure specific recognition protein 1a [Source:ZFIN;Acc:ZDB-GENE-031118-9]	14	21980446	22100118	-1	NA	ssrp1a	ZFIN	protein_coding	ensembl_havana	6	34.95
ENSDARG00000039863	-0.0624384	-1.7089	-0.885669	27.3694	27.3694	4.77449	5.74569e-05	0.0160889	ENSDARG00000039863	ENSDARG00000039863.8	LIF receptor subunit alpha b [Source:ZFIN;Acc:ZDB-GENE-080107-2]	21	21244046	21261636	1	NA	lifrb	ZFIN	protein_coding	ensembl_havana	8	36.19
ENSDARG00000092898	-0.068348	-1.8671	-0.967722	27.3175	27.3175	4.77175	9.62613e-05	0.0222652	ENSDARG00000092898	ENSDARG00000092898.3	si:ch211-157j23.3 [Source:ZFIN;Acc:ZDB-GENE-091117-36]	24	5789582	5798424	1	NA	si:ch211-157j23.3	ZFIN	protein_coding	ensembl_havana	3	35.2
ENSDARG00000062154	-0.136239	-3.66785	-1.90205	26.9223	26.9223	4.75073	7.92707e-07	0.000872142	ENSDARG00000062154	ENSDARG00000062154.9	disco-interacting protein 2 homolog Ca [Source:ZFIN;Acc:ZDB-GENE-031118-39]	24	27023274	27223041	1	NA	dip2ca	ZFIN	protein_coding	ensembl_havana	9	35.2
ENSDARG00000021924	0.0223748	0.596116	0.309246	26.6423	26.6423	4.73565	4.57621e-05	0.0140393	ENSDARG00000021924	ENSDARG00000021924.9	heat shock cognate 70-kd protein, tandem duplicate 3 [Source:ZFIN;Acc:ZDB-GENE-110713-1]	3	26123736	26127091	1	NA	hsp70.3	ZFIN	protein_coding	ensembl_havana	9	42.7
ENSDARG00000055797	-4.75958	-0.178879	-2.46923	0.037583	-26.6078	-4.73378	1.26948e-05	0.00593192	ENSDARG00000055797	ENSDARG00000055797.5	canopy FGF signaling regulator 4 [Source:NCBI gene;Acc:568776]	7	20459671	20464468	-1	NA	cnpy4	ZFIN	protein_coding	ensembl_havana	5	36.49
ENSDARG00000090615	-0.0368014	-0.976726	-0.506764	26.5405	26.5405	4.73012	1.1382e-05	0.00550234	ENSDARG00000090615	ENSDARG00000090615.4	CD59 molecule (CD59 blood group) [Source:ZFIN;Acc:ZDB-GENE-030131-7871]	7	38695719	38698664	-1	NA	cd59	ZFIN	protein_coding	ensembl_havana	4	33.88
ENSDARG00000097235	-0.197438	-5.12435	-2.6609	25.9543	25.9543	4.6979	2.59929e-05	0.00999194	ENSDARG00000097235	ENSDARG00000097235.3		24	31842621	31855388	1	NA	CT737162.2	Clone-based (Ensembl) gene	antisense	ensembl_havana	3	35.07
ENSDARG00000041917	-0.224221	-5.63966	-2.93194	25.1522	25.1522	4.65261	7.16683e-06	0.00368815	ENSDARG00000041917	ENSDARG00000041917.8	chemokine (C-C motif) ligand 38, duplicate 4 [Source:ZFIN;Acc:ZDB-GENE-041014-163]	20	38285671	38286553	1	NA	ccl38a.4	ZFIN	protein_coding	ensembl_havana	8	36.47
ENSDARG00000111423	-4.82785	-0.192226	-2.51004	0.0398159	-25.1156	-4.65051	1.04538e-06	0.00100354	ENSDARG00000111423	ENSDARG00000111423.1	si:ch73-27e22.1 [Source:ZFIN;Acc:ZDB-GENE-081031-107]	22	8581752	8725768	-1	NA	si:ch73-27e22.1	ZFIN	protein_coding	ensembl_havana	1	34.87
ENSDARG00000027065	-4.03003	-0.161811	-2.09592	0.0401513	-24.9058	-4.63841	1.1551e-06	0.00102374	ENSDARG00000027065	ENSDARG00000027065.10	solute carrier family 38 member 3a [Source:ZFIN;Acc:ZDB-GENE-070615-25]	11	34824099	34914857	1	NA	slc38a3a	ZFIN	protein_coding	ensembl_havana	10	34.54
ENSDARG00000044619	-4.9248	-0.200364	-2.56258	0.0406847	-24.5793	-4.61937	1.64164e-06	0.00141562	ENSDARG00000044619	ENSDARG00000044619.8	baculoviral IAP repeat containing 2 [Source:ZFIN;Acc:ZDB-GENE-030825-6]	21	22833905	22851230	1	NA	birc2	ZFIN	protein_coding	ensembl_havana	8	38.68
ENSDARG00000102912	-0.259986	-6.38874	-3.32436	24.5733	24.5733	4.61902	8.96514e-07	0.000922715	ENSDARG00000102912	ENSDARG00000102912.2	G protein-coupled receptor 184 [Source:ZFIN;Acc:ZDB-GENE-060929-1218]	15	11883804	11909082	1	NA	gpr184	ZFIN	protein_coding	ensembl_havana	2	36.21
ENSDARG00000101445	-0.172917	-4.23414	-2.20353	24.4865	24.4865	4.61391	0.000127825	0.0279342	ENSDARG00000101445	ENSDARG00000101445.2	kelch-like family member 7 [Source:ZFIN;Acc:ZDB-GENE-130212-1]	19	1658698	1685878	1	NA	klhl7	ZFIN	protein_coding	ensembl_havana	2	37.25
ENSDARG00000093402	-0.0737204	-1.79376	-0.93374	24.3319	24.3319	4.60478	0.000263775	0.0445291	ENSDARG00000093402	ENSDARG00000093402.4	si:dkey-286j17.4 [Source:ZFIN;Acc:ZDB-GENE-130530-2]	22	9632831	9736050	-1	NA	si:dkey-286j17.4	ZFIN	protein_coding	ensembl_havana	4	35.09
ENSDARG00000076858	-0.0234537	-0.567189	-0.295321	24.1833	24.1833	4.59594	7.18383e-05	0.0183366	ENSDARG00000076858	ENSDARG00000076858.3	transcriptional and immune response regulator [Source:HGNC Symbol;Acc:HGNC:1357]	10	20256454	20257175	1	NA	TCIM	HGNC Symbol	protein_coding	ensembl	3	47.92
ENSDARG00000010779	-0.148431	-3.54463	-1.84653	23.8807	23.8807	4.57777	0.000148301	0.0309261	ENSDARG00000010779	ENSDARG00000010779.9	tousled-like kinase 2 [Source:NCBI gene;Acc:407732]	3	19685873	19717934	1	NA	tlk2	ZFIN	protein_coding	ensembl_havana	9	36.76
ENSDARG00000091555	-2.7615	-0.118644	-1.44007	0.0429636	-23.2755	-4.54074	5.36108e-06	0.00289916	ENSDARG00000091555	ENSDARG00000091555.3	osteoclast stimulating factor 1 [Source:NCBI gene;Acc:405783]	5	6726155	6745511	-1	NA	ostf1	ZFIN	protein_coding	ensembl_havana	3	36.73
ENSDARG00000045681	-0.116123	-2.65673	-1.38643	22.8786	22.8786	4.51593	2.77414e-05	0.0101738	ENSDARG00000045681	ENSDARG00000045681.7	interferon regulatory factor 5 [Source:ZFIN;Acc:ZDB-GENE-040426-2587]	4	13605600	13614936	-1	NA	irf5	ZFIN	protein_coding	ensembl_havana	7	38.45
ENSDARG00000059811	-4.0294	-0.176934	-2.10317	0.0439108	-22.7734	-4.50928	0.000238648	0.0423017	ENSDARG00000059811	ENSDARG00000059811.7	sphingomyelin phosphodiesterase 5 [Source:NCBI gene;Acc:567592]	16	53519048	53542242	1	NA	smpd5	ZFIN	protein_coding	ensembl_havana	7	38.46
ENSDARG00000116618	-0.200567	-4.55971	-2.38014	22.7341	22.7341	4.50678	3.66305e-06	0.00233746	ENSDARG00000116618	ENSDARG00000116618.1	si:ch73-27e22.8 [Source:ZFIN;Acc:ZDB-GENE-100917-4]	22	8589423	8725768	-1	NA	si:ch73-27e22.8	ZFIN	protein_coding	ensembl_havana	1	35.06
ENSDARG00000024877	-1.37435	-0.0609311	-0.717643	0.0443344	-22.5559	-4.49543	0.000250379	0.0431815	ENSDARG00000024877	ENSDARG00000024877.9	prostaglandin reductase 1 [Source:ZFIN;Acc:ZDB-GENE-041212-80]	7	24375070	24390879	-1	NA	ptgr1	ZFIN	protein_coding	ensembl_havana	9	33.75
ENSDARG00000086819	-0.203065	-4.56954	-2.3863	22.5029	22.5029	4.49204	8.01341e-05	0.0198198	ENSDARG00000086819	ENSDARG00000086819.6	sodium channel, voltage-gated, type I-like, alpha [Source:ZFIN;Acc:ZDB-GENE-040426-751]	9	49906037	50001606	-1	NA	scn1laa	ZFIN	protein_coding	ensembl_havana	6	36.35
ENSDARG00000115830	-0.0691634	-1.54359	-0.806378	22.3181	22.3181	4.48014	1.23953e-05	0.00590275	ENSDARG00000115830	ENSDARG00000115830.1		3	1862871	1875971	-1	NA	BX465228.2	Clone-based (Ensembl) gene	processed_transcript	ensembl_havana	1	38.96
ENSDARG00000069135	0.0499356	1.11331	0.581624	22.295	22.295	4.47865	0.000203289	0.0379307	ENSDARG00000069135	ENSDARG00000069135.5	protein phosphatase 1, regulatory subunit 15A [Source:ZFIN;Acc:ZDB-GENE-030131-4408]	7	71503356	71508989	1	NA	ppp1r15a	ZFIN	protein_coding	ensembl	5	38.05
ENSDARG00000035665	-0.177984	-3.95544	-2.06671	22.2236	22.2236	4.47402	2.27554e-05	0.00912146	ENSDARG00000035665	ENSDARG00000035665.7	si:dkey-267n13.1 [Source:ZFIN;Acc:ZDB-GENE-141211-35]	19	42553029	42557556	-1	NA	si:dkey-267n13.1	ZFIN	protein_coding	ensembl_havana	7	35.87
ENSDARG00000089903	-0.233936	-5.15742	-2.69568	22.0463	22.0463	4.46246	5.80617e-05	0.0161081	ENSDARG00000089903	ENSDARG00000089903.3		25	5249513	5261325	1	NA	CABZ01039863.1	Clone-based (Ensembl) gene	protein_coding	ensembl	3	30.45
ENSDARG00000098818	-0.193005	-4.23701	-2.21501	21.9529	21.9529	4.45634	2.32877e-06	0.00188841	ENSDARG00000098818	ENSDARG00000098818.3	si:dkey-58i8.5 [Source:ZFIN;Acc:ZDB-GENE-160728-66]	7	39720317	39722716	1	NA	si:dkey-58i8.5	ZFIN	protein_coding	havana	3	41.21
ENSDARG00000037069	-0.22681	-4.94477	-2.58579	21.8014	21.8014	4.44635	3.97959e-06	0.00239571	ENSDARG00000037069	ENSDARG00000037069.9	zinc finger DHHC-type containing 14 [Source:ZFIN;Acc:ZDB-GENE-040724-21]	20	4827735	4883673	-1	NA	zdhhc14	ZFIN	protein_coding	ensembl_havana	9	36.65
ENSDARG00000039008	-0.159207	-3.42031	-1.78976	21.4834	21.4834	4.42515	3.72365e-05	0.0124172	ENSDARG00000039008	ENSDARG00000039008.5	zgc:85858 [Source:ZFIN;Acc:ZDB-GENE-040426-2333]	23	44644911	44653668	1	NA	SERP2	HGNC Symbol	protein_coding	ensembl_havana	5	33.68
ENSDARG00000035907	-0.0529899	-1.13092	-0.591954	21.3421	21.3421	4.41563	4.5728e-05	0.0140393	ENSDARG00000035907	ENSDARG00000035907.7	family with sequence similarity 49 member A, like [Source:ZFIN;Acc:ZDB-GENE-040801-125]	19	30633453	30684874	1	NA	fam49al	ZFIN	protein_coding	ensembl_havana	7	35.26
ENSDARG00000007630	-4.51909	-0.212038	-2.36557	0.0469206	-21.3126	-4.41364	3.54856e-06	0.00233746	ENSDARG00000007630	ENSDARG00000007630.10	makorin, ring finger protein, 2 [Source:NCBI gene;Acc:170783]	11	543365	575786	-1	NA	mkrn2	ZFIN	protein_coding	ensembl_havana	10	39.41
ENSDARG00000103802	-0.137907	-2.89369	-1.5158	20.9828	20.9828	4.39114	0.000135118	0.029327	ENSDARG00000103802	ENSDARG00000103802.2	si:ch73-389b16.2 [Source:ZFIN;Acc:ZDB-GENE-050411-113]	6	24152816	24203980	-1	NA	si:ch73-389b16.2	ZFIN	protein_coding	ensembl_havana	2	34.72
ENSDARG00000058047	-0.0990502	-2.0657	-1.08237	20.855	20.855	4.38232	8.75022e-05	0.0211503	ENSDARG00000058047	ENSDARG00000058047.6	platelet-activating factor acetylhydrolase, isoform Ib, gamma subunit [Source:ZFIN;Acc:ZDB-GENE-040426-1026]	16	11773395	11779661	-1	NA	pafah1b3	ZFIN	protein_coding	ensembl_havana	6	34.13
ENSDARG00000054641	-0.102592	-2.11331	-1.10795	20.5991	20.5991	4.36451	0.000259896	0.0443435	ENSDARG00000054641	ENSDARG00000054641.6	terminal nucleotidyltransferase 5Ab [Source:ZFIN;Acc:ZDB-GENE-071004-35]	23	40275400	40286059	1	NA	tent5ab	ZFIN	protein_coding	ensembl	6	38.21
ENSDARG00000041085	-6.28882	-0.308177	-3.2985	0.0490039	-20.4066	-4.35096	2.23173e-05	0.00912146	ENSDARG00000041085	ENSDARG00000041085.7	actin related protein 2/3 complex inhibitor [Source:NCBI gene;Acc:550477]	18	21071023	21076006	1	NA	arpin	ZFIN	protein_coding	ensembl_havana	7	31.26
ENSDARG00000016531	-4.22537	-0.209473	-2.21742	0.0495752	-20.1714	-4.33424	2.44853e-06	0.00190543	ENSDARG00000016531	ENSDARG00000016531.12	kelch-like family member 4 [Source:ZFIN;Acc:ZDB-GENE-070410-63]	14	26796684	26843597	1	NA	klhl4	ZFIN	protein_coding	ensembl_havana	12	36.14
ENSDARG00000070657	-0.165919	-3.33296	-1.74944	20.0878	20.0878	4.32825	2.73136e-05	0.01015	ENSDARG00000070657	ENSDARG00000070657.5	proliferation-associated 2G4, b [Source:ZFIN;Acc:ZDB-GENE-030131-2182]	23	25291891	25301475	1	NA	pa2g4b	ZFIN	protein_coding	ensembl_havana	5	36.03
ENSDARG00000045150	-0.178956	-3.57332	-1.87614	19.9676	19.9676	4.31959	0.000163381	0.0333788	ENSDARG00000045150	ENSDARG00000045150.6	casein kinase 1, epsilon [Source:ZFIN;Acc:ZDB-GENE-030131-7873]	12	19305390	19321087	1	NA	csnk1e	ZFIN	protein_coding	ensembl_havana	6	35.37
ENSDARG00000098293	-0.0504676	-1.00591	-0.528188	19.9317	19.9317	4.317	0.000158897	0.0327082	ENSDARG00000098293	ENSDARG00000098293.2	si:dkey-27i16.2 [Source:ZFIN;Acc:ZDB-GENE-030131-9667]	14	14560932	14566417	-1	NA	si:dkey-27i16.2	ZFIN	protein_coding	havana	2	30.71
ENSDARG00000039452	-0.306978	-6.07578	-3.19138	19.7923	19.7923	4.30686	5.12714e-06	0.00282046	ENSDARG00000039452	ENSDARG00000039452.6	hexokinase 1 [Source:ZFIN;Acc:ZDB-GENE-040426-2848]	13	22972888	23007813	-1	NA	hk1	ZFIN	protein_coding	ensembl_havana	6	39.29
ENSDARG00000091126	-0.186102	-3.60603	-1.89607	19.3766	19.3766	4.27625	0.000113794	0.0253895	ENSDARG00000091126	ENSDARG00000091126.3	ring finger protein 207a [Source:ZFIN;Acc:ZDB-GENE-120813-7]	11	29671661	29677714	1	NA	rnf207a	ZFIN	protein_coding	havana	3	33.98
ENSDARG00000088816	-0.0362115	-0.698671	-0.367441	19.2942	19.2942	4.27009	3.24818e-06	0.00230231	ENSDARG00000088816	ENSDARG00000088816.3	TraB domain containing 2B [Source:NCBI gene;Acc:566028]	8	19801865	19904124	-1	NA	trabd2b	ZFIN	protein_coding	ensembl_havana	3	36.74
ENSDARG00000006782	0.0650999	1.246	0.655551	19.1399	19.1399	4.25851	9.91885e-05	0.0226051	ENSDARG00000006782	ENSDARG00000006782.11	retinoblastoma 1 [Source:ZFIN;Acc:ZDB-GENE-040428-1]	21	22960735	23017478	-1	NA	rb1	ZFIN	protein_coding	ensembl_havana	11	34.15
ENSDARG00000033854	-3.83656	-0.204311	-2.02044	0.0532535	-18.7781	-4.23098	1.02772e-05	0.0050447	ENSDARG00000033854	ENSDARG00000033854.7	actin binding Rho activating protein b [Source:ZFIN;Acc:ZDB-GENE-040822-7]	19	46768266	46777963	-1	NA	abrab	ZFIN	protein_coding	ensembl_havana	7	36.85
ENSDARG00000043962	-0.241409	-4.5124	-2.37691	18.692	18.692	4.22435	6.79615e-05	0.0177848	ENSDARG00000043962	ENSDARG00000043962.6	fibroblast growth factor 18b [Source:ZFIN;Acc:ZDB-GENE-050221-4]	10	21471316	21484065	-1	NA	fgf18b	ZFIN	protein_coding	ensembl_havana	6	34.89
ENSDARG00000071553	-0.266506	-4.94113	-2.60382	18.5404	18.5404	4.2126	2.53913e-05	0.00987971	ENSDARG00000071553	ENSDARG00000071553.4	zgc:171500 [Source:ZFIN;Acc:ZDB-GENE-080204-9]	22	6932299	6941098	-1	NA	zgc:171500	ZFIN	protein_coding	ensembl	4	36.45
ENSDARG00000017703	-0.078325	-1.45203	-0.765176	18.5385	18.5385	4.21245	0.000169571	0.0338146	ENSDARG00000017703	ENSDARG00000017703.6	progestin and adipoQ receptor family member IIIa [Source:ZFIN;Acc:ZDB-GENE-040426-1667]	5	39154617	39171302	-1	NA	paqr3a	ZFIN	protein_coding	ensembl_havana	6	34.42
ENSDARG00000043342	0.722158	0.0393034	0.380731	0.0544249	-18.3739	-4.19959	9.07652e-06	0.00452493	ENSDARG00000043342	ENSDARG00000043342.7	glutathione peroxidase 3 [Source:ZFIN;Acc:ZDB-GENE-070222-3]	14	49439887	49460409	-1	NA	gpx3	ZFIN	protein_coding	havana	7	32.31
ENSDARG00000036136	-4.16665	-0.229245	-2.19795	0.0550189	-18.1756	-4.18393	0.000206755	0.038353	ENSDARG00000036136	ENSDARG00000036136.7	timeless interacting protein [Source:NCBI gene;Acc:445058]	7	34236238	34245115	1	NA	tipin	ZFIN	protein_coding	ensembl_havana	7	36.33
ENSDARG00000019973	-0.253926	-4.52288	-2.3884	17.8118	17.8118	4.15476	0.000230683	0.0413492	ENSDARG00000019973	ENSDARG00000019973.6	serine/threonine kinase 38a [Source:ZFIN;Acc:ZDB-GENE-040426-2811]	8	25590841	25605537	-1	NA	stk38a	ZFIN	protein_coding	ensembl_havana	6	34.14
ENSDARG00000039422	-0.127355	-2.24906	-1.18821	17.6598	17.6598	4.1424	0.00024597	0.0428848	ENSDARG00000039422	ENSDARG00000039422.6	fucose mutarotase [Source:NCBI gene;Acc:447896]	13	24584401	24586483	1	NA	fuom	ZFIN	protein_coding	ensembl_havana	6	33.61
ENSDARG00000089340	-5.06359	-0.287528	-2.67556	0.0567834	-17.6108	-4.13839	5.8564e-05	0.0161081	ENSDARG00000089340	ENSDARG00000089340.3	Rho related BTB domain containing 2b [Source:ZFIN;Acc:ZDB-GENE-071125-1]	10	42678520	42716739	1	NA	rhobtb2b	ZFIN	protein_coding	ensembl	3	37.46
ENSDARG00000069850	-0.235024	-4.07028	-2.15265	17.3186	17.3186	4.11425	5.53598e-06	0.00294385	ENSDARG00000069850	ENSDARG00000069850.4	mitochondrial ribosomal protein L30 [Source:ZFIN;Acc:ZDB-GENE-050522-240]	9	21824763	21825913	-1	NA	mrpl30	ZFIN	protein_coding	ensembl_havana	4	40.14
ENSDARG00000056477	1.07493	0.0629696	0.568951	0.0585801	-17.0706	-4.09345	1.45106e-05	0.00661392	ENSDARG00000056477	ENSDARG00000056477.7	coiled-coil domain containing 125 [Source:NCBI gene;Acc:565477]	5	26171564	26187097	-1	NA	ccdc125	ZFIN	protein_coding	ensembl_havana	7	36.18
ENSDARG00000042338	-0.106086	-1.80331	-0.9547	16.9986	16.9986	4.08734	0.000195469	0.0371228	ENSDARG00000042338	ENSDARG00000042338.3	lysophosphatidic acid receptor 2a [Source:ZFIN;Acc:ZDB-GENE-040801-97]	3	53081027	53092509	-1	NA	lpar2a	ZFIN	protein_coding	ensembl_havana	3	37.73
ENSDARG00000117133	-0.322795	-5.2788	-2.8008	16.3534	16.3534	4.03152	0.000136913	0.0294508	ENSDARG00000117133	ENSDARG00000117133.1	cystatin 14b, tandem duplicate 1 [Source:NCBI gene;Acc:768128]	5	4523633	4532516	-1	NA	cst14b.1	ZFIN	protein_coding	ensembl	1	31.68
ENSDARG00000057276	-6.22843	-0.383421	-3.30593	0.0615598	-16.2444	-4.02187	4.76233e-05	0.0142007	ENSDARG00000057276	ENSDARG00000057276.9	IQ motif containing with AAA domain 1 [Source:ZFIN;Acc:ZDB-GENE-050208-768]	6	15762647	15893049	1	NA	iqca1	ZFIN	protein_coding	ensembl_havana	9	37.91
ENSDARG00000105281	-0.159657	-2.50386	-1.33176	15.6828	15.6828	3.97111	0.000177336	0.0345773	ENSDARG00000105281	ENSDARG00000105281.3	purinergic receptor P2Y1 [Source:ZFIN;Acc:ZDB-GENE-121004-2]	18	50684059	50692105	1	NA	p2ry1	ZFIN	protein_coding	ensembl_havana	3	41.57
ENSDARG00000104786	0.03676	0.574251	0.305505	15.6216	15.6216	3.96547	0.000243971	0.0428848	ENSDARG00000104786	ENSDARG00000104786.3	neuroligin 3a [Source:ZFIN;Acc:ZDB-GENE-071219-1]	14	14224730	14534457	1	NA	nlgn3a	ZFIN	protein_coding	ensembl_havana	3	39.12
ENSDARG00000073909	-5.69214	-0.365742	-3.02894	0.0642539	-15.5633	-3.96007	0.000177309	0.0345773	ENSDARG00000073909	ENSDARG00000073909.5	diphosphoinositol pentakisphosphate kinase 1b [Source:ZFIN;Acc:ZDB-GENE-100426-5]	25	19238175	19347077	1	NA	ppip5k1b	ZFIN	protein_coding	ensembl_havana	5	35.78
ENSDARG00000020009	-0.0256233	-0.397923	-0.211773	15.5297	15.5297	3.95696	0.000280965	0.0462086	ENSDARG00000020009	ENSDARG00000020009.10	BMP2 inducible kinase [Source:ZFIN;Acc:ZDB-GENE-041212-72]	5	39099172	39152767	1	NA	bmp2k	ZFIN	protein_coding	ensembl_havana	10	35.57
ENSDARG00000088689	-6.67253	-0.431102	-3.55182	0.0646084	-15.4779	-3.95213	4.95591e-05	0.0145067	ENSDARG00000088689	ENSDARG00000088689.4	si:ch211-201o1.1 [Source:ZFIN;Acc:ZDB-GENE-120709-60]	16	152182	168150	1	NA	si:ch211-201o1.1	ZFIN	protein_coding	ensembl	4	40.99
ENSDARG00000057626	-0.323727	-4.99311	-2.65842	15.4238	15.4238	3.94709	0.000102238	0.0231347	ENSDARG00000057626	ENSDARG00000057626.7	Josephin domain containing 2 [Source:ZFIN;Acc:ZDB-GENE-040426-850]	16	13683807	13706770	1	NA	josd2	ZFIN	protein_coding	ensembl_havana	7	36.34
ENSDARG00000039477	-0.3928	-5.94379	-3.16829	15.1319	15.1319	3.91952	0.00029583	0.047431	ENSDARG00000039477	ENSDARG00000039477.6	telomere repeat binding bouquet formation protein 2 [Source:NCBI gene;Acc:541341]	7	30929459	30932094	-1	NA	terb2	ZFIN	protein_coding	ensembl_havana	6	35.36
ENSDARG00000063333	0.0284681	0.422744	0.225606	14.8498	14.8498	3.89237	0.000169047	0.0338146	ENSDARG00000063333	ENSDARG00000063333.7	nucleoporin 210 [Source:ZFIN;Acc:ZDB-GENE-050208-132]	23	4483083	4557964	1	NA	nup210	ZFIN	protein_coding	ensembl	7	38.41
ENSDARG00000035557	5.92978	0.404923	3.16735	0.0682863	-14.6442	-3.87226	4.74237e-05	0.0142007	ENSDARG00000035557	ENSDARG00000035557.5	GABA(A) receptor-associated protein a [Source:ZFIN;Acc:ZDB-GENE-030131-5174]	5	24059598	24061806	1	NA	gabarapa	ZFIN	protein_coding	ensembl_havana	5	36.26
ENSDARG00000102375	-0.369863	-5.40925	-2.88956	14.625	14.625	3.87037	0.000235696	0.0420117	ENSDARG00000102375	ENSDARG00000102375.2	si:ch211-204c21.1 [Source:ZFIN;Acc:ZDB-GENE-030429-35]	5	43849529	43859166	-1	NA	si:ch211-204c21.1	ZFIN	protein_coding	ensembl_havana	2	34.81
ENSDARG00000077228	-5.13552	-0.352381	-2.74395	0.0686164	-14.5738	-3.8653	0.000107553	0.024166	ENSDARG00000077228	ENSDARG00000077228.6	neurotrophic tyrosine kinase, receptor, type 3a [Source:ZFIN;Acc:ZDB-GENE-010126-3]	25	11795683	12203961	-1	NA	ntrk3a	ZFIN	protein_coding	ensembl_havana	6	35.57
ENSDARG00000102593	-0.207078	-2.95346	-1.58027	14.2625	14.2625	3.83416	0.000272838	0.0455768	ENSDARG00000102593	ENSDARG00000102593.2	si:ch211-214b16.2 [Source:ZFIN;Acc:ZDB-GENE-141212-1]	3	60314274	60316118	-1	NA	si:ch211-214b16.2	ZFIN	protein_coding	havana	2	38.37
ENSDARG00000070081	0.0952959	1.35565	0.725473	14.2257	14.2257	3.83043	0.000225767	0.0406967	ENSDARG00000070081	ENSDARG00000070081.5	R-spondin 3 [Source:NCBI gene;Acc:100007702]	16	40301056	40339027	1	NA	rspo3	ZFIN	protein_coding	ensembl_havana	5	37.22
ENSDARG00000097473	0.470332	0.0337913	0.252062	0.0718455	-13.9187	-3.79896	8.84117e-05	0.0212095	ENSDARG00000097473	ENSDARG00000097473.3	zgc:113340 [Source:ZFIN;Acc:ZDB-GENE-050327-34]	18	46162204	46168215	1	NA	zgc:113340	ZFIN	protein_coding	ensembl_havana	3	35.35
ENSDARG00000056680	-0.250942	-3.46034	-1.85564	13.7894	13.7894	3.78549	0.000302383	0.0479992	ENSDARG00000056680	ENSDARG00000056680.7	stanniocalcin 2a [Source:ZFIN;Acc:ZDB-GENE-041008-14]	14	24215046	24221965	1	NA	stc2a	ZFIN	protein_coding	ensembl_havana	7	39.32
ENSDARG00000089302	5.15691	0.376135	2.76652	0.0729379	-13.7103	-3.77719	2.96442e-05	0.0104364	ENSDARG00000089302	ENSDARG00000089302.6	heterogeneous nuclear ribonucleoprotein A0a [Source:ZFIN;Acc:ZDB-GENE-030131-2249]	14	24277556	24279957	1	NA	hnrnpa0a	ZFIN	protein_coding	ensembl_havana	6	43.71
ENSDARG00000097788	-0.471624	-6.4286	-3.45011	13.6308	13.6308	3.7688	5.4829e-05	0.0159034	ENSDARG00000097788	ENSDARG00000097788.2		15	21900980	21904174	-1	NA	BX572077.2	Clone-based (Ensembl) gene	antisense	havana	2	34.18
ENSDARG00000088835	-0.0268684	-0.353931	-0.1904	13.1727	13.1727	3.71948	2.41019e-05	0.00949376	ENSDARG00000088835	ENSDARG00000088835.4	embryonal Fyn-associated substrate [Source:ZFIN;Acc:ZDB-GENE-030131-1658]	7	24049776	24068953	1	NA	efs	ZFIN	protein_coding	ensembl_havana	4	38.56
ENSDARG00000005057	-0.0608339	-0.797518	-0.429176	13.1098	13.1098	3.71257	0.000253071	0.0434112	ENSDARG00000005057	ENSDARG00000005057.10	DIM1 dimethyladenosine transferase 1-like (S. cerevisiae) [Source:ZFIN;Acc:ZDB-GENE-040801-75]	8	17184602	17193041	1	NA	dimt1l	ZFIN	protein_coding	ensembl_havana	10	33.98
ENSDARG00000077068	-0.407912	-5.33071	-2.86931	13.0683	13.0683	3.708	0.000285933	0.0463439	ENSDARG00000077068	ENSDARG00000077068.6	si:ch211-11p18.6 [Source:ZFIN;Acc:ZDB-GENE-070912-24]	22	9389801	9459026	1	NA	si:ch211-11p18.6	ZFIN	protein_coding	ensembl_havana	6	35.96
ENSDARG00000105433	-2.93279	-0.224947	-1.57887	0.0767006	-13.0377	-3.70462	3.81125e-06	0.00238435	ENSDARG00000105433	ENSDARG00000105433.2	zgc:172143 [Source:ZFIN;Acc:ZDB-GENE-080219-22]	7	8367627	8371465	1	NA	zgc:172143	ZFIN	protein_coding	ensembl_havana	2	39.23
ENSDARG00000074345	-0.326667	-4.19303	-2.25985	12.8358	12.8358	3.6821	0.000196846	0.0371632	ENSDARG00000074345	ENSDARG00000074345.5	si:ch211-214b16.4 [Source:ZFIN;Acc:ZDB-GENE-081105-53]	3	60338988	60401826	-1	NA	si:ch211-214b16.4	ZFIN	protein_coding	ensembl_havana	5	42.1
ENSDARG00000100370	-5.7481	-0.460525	-3.10431	0.0801179	-12.4816	-3.64173	3.78897e-05	0.0124172	ENSDARG00000100370	ENSDARG00000100370.2		4	64981411	65010907	1	NA	CT955963.1	Clone-based (Ensembl) gene	protein_coding	ensembl	2	36.71
ENSDARG00000115781	-6.16484	-0.499915	-3.33238	0.0810913	-12.3318	-3.62431	0.000173961	0.0344746	ENSDARG00000115781	ENSDARG00000115781.1		25	10909850	10912468	1	NA	CR339041.3	Clone-based (Ensembl) gene	protein_coding	ensembl	1	31.42
ENSDARG00000061810	-0.191188	-2.32279	-1.25699	12.1493	12.1493	3.6028	2.65945e-05	0.0101015	ENSDARG00000061810	ENSDARG00000061810.6	methyl-CpG binding domain protein 3b [Source:ZFIN;Acc:ZDB-GENE-030131-9792]	22	20246587	20309283	-1	NA	mbd3b	ZFIN	protein_coding	ensembl_havana	6	36.44
ENSDARG00000056531	1.40888	0.117984	0.76343	0.0837431	-11.9413	-3.57789	0.000187481	0.036244	ENSDARG00000056531	ENSDARG00000056531.7	nuclear transport factor 2 [Source:ZFIN;Acc:ZDB-GENE-041010-77]	18	21913685	21929451	-1	NA	nutf2	ZFIN	protein_coding	ensembl_havana	7	36.2
ENSDARG00000099138	-6.30679	-0.530356	-3.41857	0.0840929	-11.8916	-3.57187	3.81399e-05	0.0124172	ENSDARG00000099138	ENSDARG00000099138.2	bloodthirsty-related gene family, member 29 [Source:ZFIN;Acc:ZDB-GENE-090512-2]	19	1414604	1421856	1	NA	btr29	ZFIN	protein_coding	ensembl	2	38.58
ENSDARG00000007092	0.0574518	0.676105	0.366779	11.7682	11.7682	3.55682	6.0181e-05	0.0162723	ENSDARG00000007092	ENSDARG00000007092.5	XPA binding protein 2 [Source:ZFIN;Acc:ZDB-GENE-040426-685]	3	53317040	53350547	1	NA	xab2	ZFIN	protein_coding	ensembl_havana	5	34.16
ENSDARG00000102114	-0.5445	-6.12441	-3.33446	11.2478	11.2478	3.49157	2.27884e-06	0.00188841	ENSDARG00000102114	ENSDARG00000102114.3	phosphatidylserine synthase 1b [Source:ZFIN;Acc:ZDB-GENE-081031-18]	19	46066889	46091497	-1	NA	ptdss1b	ZFIN	protein_coding	ensembl_havana	3	37.15
ENSDARG00000040224	-0.17976	-2.00576	-1.09276	11.158	11.158	3.48001	4.11251e-06	0.00242988	ENSDARG00000040224	ENSDARG00000040224.7	kelch repeat-containing protein [Source:ZFIN;Acc:ZDB-GENE-030131-2126]	7	24881680	24888634	1	NA	krcp	ZFIN	protein_coding	ensembl_havana	7	35.74
ENSDARG00000011999	-0.610282	-6.72291	-3.66659	11.0161	11.0161	3.46154	2.81136e-05	0.0101931	ENSDARG00000011999	ENSDARG00000011999.8	ybeY metalloendoribonuclease [Source:ZFIN;Acc:ZDB-GENE-030131-437]	9	711638	715241	1	NA	ybey	ZFIN	protein_coding	ensembl	8	43.92
ENSDARG00000071139	-5.91109	-0.545717	-3.2284	0.0923208	-10.8318	-3.4372	4.43308e-05	0.0138668	ENSDARG00000071139	ENSDARG00000071139.8	zgc:64065 [Source:ZFIN;Acc:ZDB-GENE-040426-1355]	6	9142731	9150376	1	NA	zgc:64065	ZFIN	protein_coding	havana	8	38.44
ENSDARG00000037172	-0.43394	-4.68901	-2.56148	10.8057	10.8057	3.43372	0.000166179	0.0335576	ENSDARG00000037172	ENSDARG00000037172.6	DDRGK domain containing 1 [Source:NCBI gene;Acc:393263]	5	1515938	1525112	1	NA	ddrgk1	ZFIN	protein_coding	ensembl	6	40
ENSDARG00000103777	-4.39114	-0.407613	-2.39938	0.0928262	-10.7728	-3.42932	7.33532e-05	0.0184284	ENSDARG00000103777	ENSDARG00000103777.2	zinc finger protein 1001 [Source:ZFIN;Acc:ZDB-GENE-080213-7]	3	7509323	7524363	-1	NA	znf1001	ZFIN	protein_coding	ensembl	2	38.79
ENSDARG00000061140	0.0744716	0.792719	0.433596	10.6446	10.6446	3.41205	5.74854e-05	0.0160889	ENSDARG00000061140	ENSDARG00000061140.8	collectin sub-family member 12 [Source:NCBI gene;Acc:558942]	2	31382590	31435158	1	NA	colec12	ZFIN	protein_coding	ensembl_havana	8	37.47
ENSDARG00000093418	-5.68307	-0.547148	-3.11511	0.0962768	-10.3867	-3.37667	1.28284e-05	0.00593192	ENSDARG00000093418	ENSDARG00000093418.2	si:dkey-216e24.9 [Source:ZFIN;Acc:ZDB-GENE-070912-441]	9	33423170	33427035	1	NA	si:dkey-216e24.9	ZFIN	protein_coding	ensembl_havana	2	35.67
ENSDARG00000076158	-0.572903	-5.83115	-3.20203	10.1783	10.1783	3.34742	7.03675e-05	0.0182532	ENSDARG00000076158	ENSDARG00000076158.4	zgc:165583 [Source:ZFIN;Acc:ZDB-GENE-070615-30]	3	1942219	1943632	1	NA	zgc:165583	ZFIN	protein_coding	ensembl	4	40.24
ENSDARG00000039900	-6.97022	-0.724168	-3.84719	0.103895	-9.62515	-3.26681	6.38365e-05	0.0169731	ENSDARG00000039900	ENSDARG00000039900.8	si:ch73-168d20.1 [Source:ZFIN;Acc:ZDB-GENE-121214-44]	23	45077358	45119805	-1	NA	si:ch73-168d20.1	ZFIN	protein_coding	ensembl_havana	8	40.88
ENSDARG00000008131	-2.78852	-0.294931	-1.54173	0.105766	-9.45483	-3.24105	7.31607e-06	0.00370518	ENSDARG00000008131	ENSDARG00000008131.8	SRY-box transcription factor 1b [Source:NCBI gene;Acc:562710]	1	46194333	46196107	1	NA	sox1b	ZFIN	protein_coding	ensembl_havana	8	50.65
ENSDARG00000098608	2.03749	0.215891	1.12669	0.105959	-9.43758	-3.23842	0.00024924	0.0431815	ENSDARG00000098608	ENSDARG00000098608.2		11	6322998	6324302	1	NA	AL840638.1	Clone-based (Ensembl) gene	lincRNA	havana	2	38.7
ENSDARG00000102503	-6.9667	-0.837419	-3.90206	0.120203	-8.31924	-3.05645	5.982e-05	0.0162723	ENSDARG00000102503	ENSDARG00000102503.2	SLC9A3 regulator 1b [Source:ZFIN;Acc:ZDB-GENE-170530-6]	KN149968.1	15950	66894	1	NA	slc9a3r1b	ZFIN	protein_coding	ensembl	2	38.95
ENSDARG00000071090	2.51446	0.30778	1.41112	0.122404	-8.16965	-3.03027	1.10482e-06	0.00100715	ENSDARG00000071090	ENSDARG00000071090.6	actinin, alpha 2b [Source:ZFIN;Acc:ZDB-GENE-051127-39]	17	20122019	20143946	-1	NA	actn2b	ZFIN	protein_coding	ensembl_havana	6	36.05
ENSDARG00000030867	-6.46901	-0.79633	-3.63267	0.123099	-8.12353	-3.02211	0.000298092	0.0475547	ENSDARG00000030867	ENSDARG00000030867.8	opsin 7, group member c [Source:ZFIN;Acc:ZDB-GENE-060526-333]	8	25858224	25874426	-1	NA	opn7c	ZFIN	protein_coding	ensembl_havana	8	33.68
ENSDARG00000009499	-6.32038	-0.808334	-3.56436	0.127893	-7.81902	-2.96699	2.12182e-05	0.00890773	ENSDARG00000009499	ENSDARG00000009499.13	spectrin repeat containing, nuclear envelope 1a [Source:ZFIN;Acc:ZDB-GENE-030131-4172]	20	26095530	26359434	1	NA	syne1a	ZFIN	protein_coding	ensembl_havana	13	38.45
ENSDARG00000032161	-7.11606	-0.920395	-4.01823	0.12934	-7.73153	-2.95075	0.00020912	0.0385675	ENSDARG00000032161	ENSDARG00000032161.9	SLIT-ROBO Rho GTPase activating protein 2 [Source:NCBI gene;Acc:556198]	11	21405697	21586157	-1	NA	srgap2	ZFIN	protein_coding	ensembl_havana	9	35.83
ENSDARG00000060316	0.897337	6.38402	3.64068	7.1144	7.1144	2.83074	4.14831e-05	0.0132356	ENSDARG00000060316	ENSDARG00000060316.6	cytokine inducible SH2-containing protein [Source:ZFIN;Acc:ZDB-GENE-050907-1]	6	41503854	41506749	1	NA	cish	ZFIN	protein_coding	ensembl_havana	6	39.78
ENSDARG00000115806	-6.81264	-0.961281	-3.88696	0.141103	-7.08704	-2.82518	0.000217803	0.0394842	ENSDARG00000115806	ENSDARG00000115806.1		21	10076203	10079332	1	NA	CABZ01043506.1	Clone-based (Ensembl) gene	protein_coding	ensembl	1	36.2
ENSDARG00000100198	-1.03881	-6.97721	-4.00801	6.71656	6.71656	2.74772	2.97661e-05	0.0104364	ENSDARG00000100198	ENSDARG00000100198.3	synuclein, alpha interacting protein [Source:ZFIN;Acc:ZDB-GENE-080204-71]	8	104114	121282	1	NA	sncaip	ZFIN	protein_coding	ensembl	3	39.48
ENSDARG00000003706	1.75574	0.273403	1.01457	0.15572	-6.42179	-2.68298	0.000217628	0.0394842	ENSDARG00000003706	ENSDARG00000003706.10	ryanodine receptor 2b (cardiac) [Source:ZFIN;Acc:ZDB-GENE-061226-3]	17	20009132	20118244	-1	NA	ryr2b	ZFIN	protein_coding	ensembl_havana	10	35.57
ENSDARG00000104458	1.04854	6.60944	3.82899	6.3035	6.3035	2.65615	0.000275372	0.0457606	ENSDARG00000104458	ENSDARG00000104458.2	ribonuclease, RNase K b [Source:NCBI gene;Acc:336290]	10	22916113	22918214	-1	NA	rnasekb	ZFIN	protein_coding	ensembl_havana	2	33.3
ENSDARG00000002986	-0.352528	-2.16513	-1.25883	6.14174	6.14174	2.61865	0.000269698	0.0452894	ENSDARG00000002986	ENSDARG00000002986.10	guanine deaminase [Source:ZFIN;Acc:ZDB-GENE-050522-434]	5	25708369	25723079	-1	NA	gda	ZFIN	protein_coding	ensembl_havana	10	33.43
ENSDARG00000055120	1.54336	7.85328	4.69832	5.08842	5.08842	2.34722	0.000137534	0.0294508	ENSDARG00000055120	ENSDARG00000055120.7	cathepsin Ba [Source:ZFIN;Acc:ZDB-GENE-040426-2650]	17	32622931	32631514	1	NA	ctsba	ZFIN	protein_coding	ensembl_havana	7	38.86
ENSDARG00000109774	1.14195	5.71436	3.42815	5.00406	5.00406	2.3231	7.88859e-05	0.0196636	ENSDARG00000109774	ENSDARG00000109774.1	fumarate hydratase, mitochondrial-like [Source:NCBI gene;Acc:100535417]	KZ116043.1	21	8584	1	NA	CABZ01084963.1	Clone-based (Ensembl) gene	protein_coding	ensembl	1	40.57
ENSDARG00000075282	3.65179	0.739167	2.19548	0.202413	-4.9404	-2.30463	0.000288744	0.0465286	ENSDARG00000075282	ENSDARG00000075282.6	insulin receptor substrate 2b [Source:ZFIN;Acc:ZDB-GENE-081104-462]	9	8429239	8454060	-1	NA	irs2b	ZFIN	protein_coding	ensembl_havana	6	36.57
ENSDARG00000074094	0.98379	4.85341	2.9186	4.93339	4.93339	2.30258	0.000200256	0.0375846	ENSDARG00000074094	ENSDARG00000074094.6	transglutaminase 2b [Source:ZFIN;Acc:ZDB-GENE-030131-2576]	6	2093206	2122486	1	NA	tgm2b	ZFIN	protein_coding	ensembl_havana	6	37.22
ENSDARG00000071113	1.86222	9.15519	5.50871	4.91627	4.91627	2.29756	1.41405e-11	4.51165e-07	ENSDARG00000071113	ENSDARG00000071113.6	xin actin binding repeat containing 2a [Source:ZFIN;Acc:ZDB-GENE-040108-7]	6	10170241	10233650	-1	NA	xirp2a	ZFIN	protein_coding	ensembl_havana	6	35.85
ENSDARG00000006526	2.52007	11.5175	7.01877	4.5703	4.5703	2.19229	2.36747e-06	0.00188841	ENSDARG00000006526	ENSDARG00000006526.12	fibronectin 1b [Source:ZFIN;Acc:ZDB-GENE-030131-6545]	1	5504128	5543065	-1	NA	fn1b	ZFIN	protein_coding	ensembl_havana	12	39.31
ENSDARG00000089507	1.0906	4.9648	3.0277	4.55234	4.55234	2.18661	3.56177e-05	0.0123524	ENSDARG00000089507	ENSDARG00000089507.5	UDP glucuronosyltransferase 1 family, polypeptide B5 [Source:ZFIN;Acc:ZDB-GENE-080227-14]	11	30303785	30330015	1	NA	ugt1b5	ZFIN	protein_coding	ensembl_havana	5	37.59
ENSDARG00000039269	1.95414	7.97594	4.96504	4.08157	4.08157	2.02912	5.55552e-05	0.0159689	ENSDARG00000039269	ENSDARG00000039269.5	arginase 2 [Source:ZFIN;Acc:ZDB-GENE-030131-1334]	13	33024547	33034374	1	NA	arg2	ZFIN	protein_coding	ensembl_havana	5	35.28
ENSDARG00000003216	2.42085	9.47188	5.94636	3.91263	3.91263	1.96814	0.000141058	0.0299173	ENSDARG00000003216	ENSDARG00000003216.7	annexin A2a [Source:ZFIN;Acc:ZDB-GENE-030131-4282]	25	34013093	34027440	1	NA	anxa2a	ZFIN	protein_coding	ensembl_havana	7	33.85
ENSDARG00000045847	1.2652	4.85147	3.05833	3.83454	3.83454	1.93906	0.000262096	0.044481	ENSDARG00000045847	ENSDARG00000045847.7	si:ch211-214j24.10 [Source:ZFIN;Acc:ZDB-GENE-030131-6301]	4	5317483	5325336	1	NA	si:ch211-214j24.10	ZFIN	protein_coding	ensembl_havana	7	37.8
ENSDARG00000010745	1.33275	4.93854	3.13564	3.70553	3.70553	1.88968	7.15727e-05	0.0183366	ENSDARG00000010745	ENSDARG00000010745.9	DnaJ heat shock protein family (Hsp40) member A2b [Source:ZFIN;Acc:ZDB-GENE-030131-2884]	18	6857071	6869356	1	NA	dnaja2b	ZFIN	protein_coding	ensembl_havana	9	37.91
ENSDARG00000018693	1.84051	6.48237	4.16144	3.52205	3.52205	1.81641	6.80043e-05	0.0177848	ENSDARG00000018693	ENSDARG00000018693.11	cadherin 2, type 1, N-cadherin (neuronal) [Source:NCBI gene;Acc:30291]	20	17581881	17819238	1	NA	cdh2	ZFIN	protein_coding	ensembl_havana	11	35.81
ENSDARG00000011615	12.1837	3.58278	7.88324	0.294063	-3.40063	-1.7658	6.89584e-11	1.07062e-06	ENSDARG00000011615	ENSDARG00000011615.13	myosin binding protein C, cardiac [Source:ZFIN;Acc:ZDB-GENE-070112-2362]	7	31838320	31899925	1	NA	mybpc3	ZFIN	protein_coding	ensembl_havana	13	35.16
ENSDARG00000069116	1.79788	6.05855	3.92821	3.36984	3.36984	1.75268	4.92162e-05	0.0145067	ENSDARG00000069116	ENSDARG00000069116.3	translocase of inner mitochondrial membrane 10 homolog (yeast) [Source:NCBI gene;Acc:436951]	1	44390470	44394499	1	NA	timm10	ZFIN	protein_coding	ensembl_havana	3	35.93
ENSDARG00000069920	2.1159	6.85992	4.48791	3.24208	3.24208	1.69692	4.25198e-05	0.0134321	ENSDARG00000069920	ENSDARG00000069920.5	cytochrome c oxidase copper chaperone COX17 [Source:ZFIN;Acc:ZDB-GENE-040912-91]	9	21235476	21238616	-1	NA	cox17	ZFIN	protein_coding	ensembl_havana	5	33.78
ENSDARG00000007219	2.04079	6.40203	4.22141	3.13703	3.13703	1.6494	0.000117807	0.0261024	ENSDARG00000007219	ENSDARG00000007219.11	actinin, alpha 1 [Source:ZFIN;Acc:ZDB-GENE-081113-4]	13	36321088	36391502	-1	NA	actn1	ZFIN	protein_coding	ensembl_havana	11	36.63
ENSDARG00000060695	1.35427	4.22136	2.78781	3.11708	3.11708	1.64019	0.000277333	0.0458477	ENSDARG00000060695	ENSDARG00000060695.6	zinc finger protein 346 [Source:NCBI gene;Acc:560756]	21	37090585	37111264	1	NA	znf346	ZFIN	protein_coding	ensembl	6	34.81
ENSDARG00000039677	2.0538	6.3946	4.2242	3.11354	3.11354	1.63856	2.85787e-05	0.0102453	ENSDARG00000039677	ENSDARG00000039677.8	desmocollin 2 like [Source:ZFIN;Acc:ZDB-GENE-031116-55]	20	7262434	7293837	-1	NA	dsc2l	ZFIN	protein_coding	ensembl_havana	8	34.89
ENSDARG00000001890	2.03284	6.3205	4.17667	3.10919	3.10919	1.63654	9.40626e-05	0.0222308	ENSDARG00000001890	ENSDARG00000001890.11	STT3 oligosaccharyltransferase complex catalytic subunit B [Source:ZFIN;Acc:ZDB-GENE-030131-2638]	16	39385483	39477746	-1	NA	stt3b	ZFIN	protein_coding	ensembl_havana	11	36.1
ENSDARG00000006242	1.9998	5.94353	3.97167	2.97206	2.97206	1.57146	0.000124973	0.0274993	ENSDARG00000006242	ENSDARG00000006242.12	protein tyrosine phosphatase 4A1 [Source:ZFIN;Acc:ZDB-GENE-041121-11]	11	11267493	11274919	1	NA	ptp4a1	ZFIN	protein_coding	ensembl_havana	12	33.74
ENSDARG00000034700	2.65854	7.76931	5.21392	2.9224	2.9224	1.54715	1.67667e-05	0.00732818	ENSDARG00000034700	ENSDARG00000034700.9	vascular endothelial growth factor Ab [Source:ZFIN;Acc:ZDB-GENE-030131-4605]	4	5568688	5597802	-1	NA	vegfab	ZFIN	protein_coding	ensembl_havana	9	36.12
ENSDARG00000103846	3.24285	9.39193	6.31739	2.8962	2.8962	1.53416	9.81403e-05	0.0225271	ENSDARG00000103846	ENSDARG00000103846.3	heat shock protein 5 [Source:NCBI gene;Acc:378848]	5	2713779	2721686	-1	NA	hspa5	ZFIN	protein_coding	ensembl	3	33.83
ENSDARG00000030722	2.61883	7.43425	5.02654	2.83877	2.83877	1.50526	0.000177731	0.0345773	ENSDARG00000030722	ENSDARG00000030722.7	xin actin binding repeat containing 1 [Source:NCBI gene;Acc:497637]	2	23749614	23768832	-1	NA	xirp1	ZFIN	protein_coding	ensembl_havana	7	35.06
ENSDARG00000039914	3.73184	10.5634	7.1476	2.8306	2.8306	1.50111	0.000195082	0.0371228	ENSDARG00000039914	ENSDARG00000039914.8	glyceraldehyde-3-phosphate dehydrogenase, spermatogenic [Source:NCBI gene;Acc:406367]	16	45044642	45069882	-1	NA	gapdhs	ZFIN	protein_coding	ensembl_havana	8	35.64
ENSDARG00000004754	2.5871	7.24131	4.91421	2.79901	2.79901	1.48492	3.63848e-06	0.00233746	ENSDARG00000004754	ENSDARG00000004754.11	heat shock protein 4a [Source:ZFIN;Acc:ZDB-GENE-040426-2832]	21	43137500	43171249	-1	NA	hspa4a	ZFIN	protein_coding	ensembl_havana	11	37.35
ENSDARG00000022303	3.45559	9.47253	6.46406	2.74122	2.74122	1.45482	3.80748e-05	0.0124172	ENSDARG00000022303	ENSDARG00000022303.8	HIG1 hypoxia inducible domain family, member 1A [Source:ZFIN;Acc:ZDB-GENE-030826-15]	2	2168547	2175629	1	NA	higd1a	ZFIN	protein_coding	ensembl_havana	8	33.98
ENSDARG00000088741	2.05006	5.01374	3.5319	2.44566	2.44566	1.29022	9.63015e-05	0.0222652	ENSDARG00000088741	ENSDARG00000088741.4		16	14093781	14167673	-1	NA	BX322530.1	Clone-based (Ensembl) gene	lincRNA	havana	4	40.05
ENSDARG00000029764	2.87645	6.88307	4.87976	2.3929	2.3929	1.25876	0.000210537	0.0386057	ENSDARG00000029764	ENSDARG00000029764.8	myocyte enhancer factor 2ca [Source:ZFIN;Acc:ZDB-GENE-980526-253]	10	43544814	43655449	-1	NA	mef2ca	ZFIN	protein_coding	ensembl_havana	8	36.33
ENSDARG00000043643	2.37758	5.47069	3.92414	2.30094	2.30094	1.20223	0.000145368	0.0305139	ENSDARG00000043643	ENSDARG00000043643.7	EH domain binding protein 1 [Source:ZFIN;Acc:ZDB-GENE-091006-4]	17	24109012	24315315	1	NA	ehbp1	ZFIN	protein_coding	ensembl_havana	7	36.06
ENSDARG00000025254	4.26447	9.72997	6.99722	2.28164	2.28164	1.19007	0.000285749	0.0463439	ENSDARG00000025254	ENSDARG00000025254.9	S100 calcium binding protein A10b [Source:ZFIN;Acc:ZDB-GENE-040426-1937]	16	23397785	23399484	1	NA	s100a10b	ZFIN	protein_coding	ensembl_havana	9	37.59
ENSDARG00000045864	4.47542	9.89376	7.18459	2.21069	2.21069	1.14449	0.000286145	0.0463439	ENSDARG00000045864	ENSDARG00000045864.7	leiomodin 2 (cardiac) b [Source:ZFIN;Acc:ZDB-GENE-041210-356]	4	4115778	4119425	-1	NA	lmod2b	ZFIN	protein_coding	ensembl_havana	7	41.89
ENSDARG00000019702	4.33078	9.56352	6.94715	2.20827	2.20827	1.14291	9.09414e-05	0.0216536	ENSDARG00000019702	ENSDARG00000019702.8	aldolase C, fructose-bisphosphate, b [Source:NCBI gene;Acc:369193]	21	39608637	39639954	-1	NA	aldocb	ZFIN	protein_coding	ensembl	8	36.87
ENSDARG00000082753	13.504	6.5517	10.0279	0.485166	-2.06115	-1.04345	5.73156e-07	0.000653111	ENSDARG00000082753	ENSDARG00000082753.3		MT	1020	1971	1	NA	NC_002333.17	Clone-based (Ensembl) gene	Mt_rRNA	RefSeq	3	45.59
ENSDARG00000079578	10.2389	5.15423	7.69655	0.503397	-1.9865	-0.99023	4.23333e-06	0.00245579	ENSDARG00000079578	ENSDARG00000079578.5	RNA binding protein, mRNA processing factor 2b [Source:ZFIN;Acc:ZDB-GENE-040426-741]	7	48252638	48263633	-1	NA	rbpms2b	ZFIN	protein_coding	ensembl_havana	5	34.25
ENSDARG00000013351	5.41418	10.698	8.05611	1.97593	1.97593	0.982532	8.4017e-05	0.0206204	ENSDARG00000013351	ENSDARG00000013351.11	cold inducible RNA binding protein b [Source:ZFIN;Acc:ZDB-GENE-030131-5841]	22	18542010	18546649	-1	NA	cirbpb	ZFIN	protein_coding	ensembl_havana	11	38.84
ENSDARG00000014571	4.70165	9.08134	6.8915	1.93152	1.93152	0.949739	0.000153511	0.0318048	ENSDARG00000014571	ENSDARG00000014571.10	catenin (cadherin-associated protein), beta 1 [Source:NCBI gene;Acc:30265]	16	6182501	6205790	-1	NA	ctnnb1	ZFIN	protein_coding	ensembl	10	37.77
ENSDARG00000069404	5.72548	10.4092	8.06732	1.81804	1.81804	0.862386	1.77593e-05	0.00765714	ENSDARG00000069404	ENSDARG00000069404.7	phospholamban [Source:NCBI gene;Acc:555548]	20	41911214	41926484	-1	NA	pln	NCBI gene (formerly Entrezgene)	antisense	ensembl_havana	7	35.73

## Sheet: 5 days MYBPC3 Het vs Control 
id	MYBPC3_5D_C	MYBPC3_5D_H	AveExpr	FC	FC_hr	logFC	P.Value	adj.P.Val	ID	Gene.stable.ID.version	Gene.description	Chromosome.scaffold.name	Gene.start..bp.	Gene.end..bp.	Strand	Karyotype.band	Gene.name	Source.of.gene.name	Gene.type	Source..gene.	Version..gene.	Gene...GC.content
ENSDARG00000100614	0.00345718	1.2126	0.608029	350.748	350.748	8.45429	1.01056e-10	3.2243e-06	ENSDARG00000100614	ENSDARG00000100614.3	zgc:171497 [Source:ZFIN;Acc:ZDB-GENE-080220-58]	KN150335.1	11961	25876	-1	NA	zgc:171497	ZFIN	protein_coding	ensembl	3	34.85
ENSDARG00000095351	-2.71426	-0.0140656	-1.36416	0.00518212	-192.971	-7.59224	5.54648e-10	8.05735e-06	ENSDARG00000095351	ENSDARG00000095351.2		8	44340504	44344742	-1	NA	CU914776.1	Clone-based (Ensembl) gene	processed_transcript	havana	2	43.17
ENSDARG00000076858	-0.00668959	-0.583953	-0.295321	87.2928	87.2928	6.44779	1.78044e-08	6.13792e-05	ENSDARG00000076858	ENSDARG00000076858.3	transcriptional and immune response regulator [Source:HGNC Symbol;Acc:HGNC:1357]	10	20256454	20257175	1	NA	TCIM	HGNC Symbol	protein_coding	ensembl	3	47.92
ENSDARG00000043467	3.58615	0.0467336	1.81644	0.0130317	-76.736	-6.26183	1.95006e-09	1.24437e-05	ENSDARG00000043467	ENSDARG00000043467.7	NADH:ubiquinone oxidoreductase subunit B11 [Source:ZFIN;Acc:ZDB-GENE-050309-25]	8	14180064	14184423	-1	NA	ndufb11	ZFIN	protein_coding	ensembl_havana	7	33.46
ENSDARG00000100981	-0.0293572	-2.23893	-1.13415	76.2652	76.2652	6.25295	9.77437e-10	8.05735e-06	ENSDARG00000100981	ENSDARG00000100981.2	coiled-coil domain containing 39 [Source:HGNC Symbol;Acc:HGNC:25244]	2	7668573	7696503	-1	NA	CCDC39	HGNC Symbol	protein_coding	ensembl	2	35.85
ENSDARG00000115161	-1.37646	-0.0185541	-0.697508	0.0134795	-74.1866	-6.21309	7.10061e-06	0.00387803	ENSDARG00000115161	ENSDARG00000115161.1		KN149950.1	74	5493	1	NA	CABZ01069162.1	Clone-based (Ensembl) gene	protein_coding	ensembl	1	39.8
ENSDARG00000095464	-2.0147	-0.0394081	-1.02706	0.0195603	-51.1241	-5.67593	1.31974e-06	0.00145199	ENSDARG00000095464	ENSDARG00000095464.2	glutathione S-transferase theta 2 [Source:NCBI gene;Acc:393493]	5	10046643	10056341	1	NA	gstt2	ZFIN	protein_coding	ensembl_havana	2	37.24
ENSDARG00000096989	1.93047	0.0385488	0.984512	0.0199686	-50.0787	-5.64613	5.92794e-08	0.000152193	ENSDARG00000096989	ENSDARG00000096989.3	family with sequence similarity 110 member C [Source:ZFIN;Acc:ZDB-GENE-131121-63]	23	35486037	35491587	-1	NA	fam110c	ZFIN	protein_coding	havana	3	40.06
ENSDARG00000068940	1.59936	0.0334206	0.816389	0.0208963	-47.8554	-5.58061	8.83463e-06	0.00433206	ENSDARG00000068940	ENSDARG00000068940.4	ATP synthase membrane subunit eb [Source:NCBI gene;Acc:767750]	5	9070382	9073433	-1	NA	atp5meb	ZFIN	protein_coding	ensembl_havana	4	33.39
ENSDARG00000059236	-3.18348	-0.067146	-1.62532	0.021092	-47.4114	-5.56716	8.57905e-08	0.000187988	ENSDARG00000059236	ENSDARG00000059236.6	prostaglandin E receptor 4 (subtype EP4) a [Source:ZFIN;Acc:ZDB-GENE-060222-1]	8	902750	912821	-1	NA	ptger4a	ZFIN	protein_coding	ensembl_havana	6	40.15
ENSDARG00000071553	-0.113617	-5.09402	-2.60382	44.8352	44.8352	5.48656	6.20104e-08	0.000152193	ENSDARG00000071553	ENSDARG00000071553.4	zgc:171500 [Source:ZFIN;Acc:ZDB-GENE-080204-9]	22	6932299	6941098	-1	NA	zgc:171500	ZFIN	protein_coding	ensembl	4	36.45
ENSDARG00000010791	-0.00242582	-0.108216	-0.055321	44.6102	44.6102	5.4793	5.39406e-07	0.000905804	ENSDARG00000010791	ENSDARG00000010791.10	deltaA [Source:NCBI gene;Acc:30131]	1	54013457	54026352	1	NA	dla	ZFIN	protein_coding	ensembl_havana	10	37.59
ENSDARG00000109678	2.96971	0.067514	1.51861	0.0227342	-43.9865	-5.45899	9.01127e-06	0.00433206	ENSDARG00000109678	ENSDARG00000109678.1	death associated protein 1b [Source:ZFIN;Acc:ZDB-GENE-000511-4]	9	52398531	52402015	1	NA	dap1b	ZFIN	protein_coding	ensembl	1	31.25
ENSDARG00000071699	1.76003	0.0417223	0.900874	0.0237055	-42.1843	-5.39864	1.01014e-09	8.05735e-06	ENSDARG00000071699	ENSDARG00000071699.4	iduronate 2-sulfatase [Source:ZFIN;Acc:ZDB-GENE-061215-37]	14	20869618	20891769	-1	NA	ids	ZFIN	protein_coding	ensembl_havana	4	31.49
ENSDARG00000071116	-0.167127	-0.00440288	-0.0857651	0.0263445	-37.9586	-5.24636	1.48335e-08	6.13792e-05	ENSDARG00000071116	ENSDARG00000071116.4	endonuclease/exonuclease/phosphatase family domain containing 1 [Source:NCBI gene;Acc:402965]	19	11270847	11315224	-1	NA	eepd1	ZFIN	protein_coding	ensembl_havana	4	35.61
ENSDARG00000034541	2.99169	0.0791178	1.53541	0.0264458	-37.8132	-5.24082	0.000195971	0.0235566	ENSDARG00000034541	ENSDARG00000034541.6	transforming growth factor beta receptor 2b [Source:ZFIN;Acc:ZDB-GENE-980526-375]	16	39505163	39605661	-1	NA	tgfbr2b	ZFIN	protein_coding	ensembl_havana	6	36.06
ENSDARG00000068264	1.41962	0.0382196	0.728921	0.0269224	-37.1438	-5.21505	1.32711e-05	0.00488302	ENSDARG00000068264	ENSDARG00000068264.6	glyoxylate reductase/hydroxypyruvate reductase a [Source:ZFIN;Acc:ZDB-GENE-040724-230]	14	44777478	44790817	-1	NA	grhpra	ZFIN	protein_coding	ensembl_havana	6	38.7
ENSDARG00000033170	4.29896	0.117368	2.20816	0.0273015	-36.628	-5.19487	0.000142801	0.0203403	ENSDARG00000033170	ENSDARG00000033170.8	sulfotransferase family 2, cytosolic sulfotransferase 1 [Source:ZFIN;Acc:ZDB-GENE-030219-114]	12	630295	645972	-1	NA	sult2st1	ZFIN	protein_coding	ensembl_havana	8	37.98
ENSDARG00000069135	0.0327812	1.13047	0.581624	34.4852	34.4852	5.10791	2.61909e-05	0.00734787	ENSDARG00000069135	ENSDARG00000069135.5	protein phosphatase 1, regulatory subunit 15A [Source:ZFIN;Acc:ZDB-GENE-030131-4408]	7	71503356	71508989	1	NA	ppp1r15a	ZFIN	protein_coding	ensembl	5	38.05
ENSDARG00000061421	-2.45056	-0.0741553	-1.26236	0.0302606	-33.0463	-5.04641	2.02677e-07	0.000374644	ENSDARG00000061421	ENSDARG00000061421.7	BR serine/threonine kinase 2a [Source:NCBI gene;Acc:100334759]	25	24721849	25058508	-1	NA	FQ311928.1	Clone-based (Ensembl) gene	protein_coding	ensembl	7	34.52
ENSDARG00000063018	-0.175851	-5.76454	-2.9702	32.7809	32.7809	5.03478	1.91942e-08	6.13792e-05	ENSDARG00000063018	ENSDARG00000063018.6	family with sequence similarity 78 member Ba [Source:ZFIN;Acc:ZDB-GENE-140227-3]	2	10056100	10062575	-1	NA	fam78ba	ZFIN	protein_coding	ensembl_havana	6	41.68
ENSDARG00000112454	-0.0153936	-0.494842	-0.255118	32.146	32.146	5.00657	5.367e-06	0.00349469	ENSDARG00000112454	ENSDARG00000112454.1	poly [ADP-ribose] polymerase 14 [Source:NCBI gene;Acc:562648]	10	21913105	21955231	-1	NA	FO744833.2	Clone-based (Ensembl) gene	protein_coding	ensembl	1	35.4
ENSDARG00000103917	-0.00304354	-0.0953111	-0.0491773	31.3159	31.3159	4.96882	2.19441e-05	0.00664343	ENSDARG00000103917	ENSDARG00000103917.3	zinc finger protein 185 with LIM domain [Source:ZFIN;Acc:ZDB-GENE-061103-355]	14	14620830	14643190	-1	NA	znf185	ZFIN	protein_coding	ensembl_havana	3	34.29
ENSDARG00000039374	-0.219491	-0.00724994	-0.113371	0.0330306	-30.2749	-4.92005	8.419e-07	0.00122098	ENSDARG00000039374	ENSDARG00000039374.7	apolipoprotein O-like [Source:ZFIN;Acc:ZDB-GENE-050327-76]	5	22851857	22868650	-1	NA	apool	ZFIN	protein_coding	ensembl_havana	7	37.58
ENSDARG00000103187	-0.136573	-4.07658	-2.10657	29.849	29.849	4.89961	1.49659e-05	0.00524728	ENSDARG00000103187	ENSDARG00000103187.3	synaptonemal complex central element protein 2 [Source:ZFIN;Acc:ZDB-GENE-050512-1]	3	13929860	13935837	1	NA	syce2	ZFIN	protein_coding	ensembl_havana	3	35.38
ENSDARG00000041215	3.51788	0.12171	1.8198	0.0345975	-28.9038	-4.85319	3.10269e-08	8.9995e-05	ENSDARG00000041215	ENSDARG00000041215.8	centrin 4 [Source:ZFIN;Acc:ZDB-GENE-030826-21]	14	1348065	1355544	-1	NA	cetn4	ZFIN	protein_coding	ensembl	8	31.48
ENSDARG00000028949	-2.00021	-0.0693037	-1.03476	0.0346483	-28.8615	-4.85107	5.52327e-05	0.0113694	ENSDARG00000028949	ENSDARG00000028949.6	si:ch211-236k19.4 [Source:ZFIN;Acc:ZDB-GENE-060526-122]	5	64861368	64865521	-1	NA	ZBTB26	HGNC Symbol	protein_coding	ensembl_havana	6	43.98
ENSDARG00000097391	-1.87199	-0.0659996	-0.968994	0.0352564	-28.3636	-4.82597	1.01713e-06	0.00135219	ENSDARG00000097391	ENSDARG00000097391.2	si:dkey-33c14.7 [Source:ZFIN;Acc:ZDB-GENE-131127-528]	2	371759	372409	1	NA	si:dkey-33c14.7	ZFIN	protein_coding	havana	2	40.09
ENSDARG00000040727	-0.614763	-0.0222779	-0.31852	0.0362382	-27.5952	-4.78634	4.77753e-06	0.00317567	ENSDARG00000040727	ENSDARG00000040727.8	transcription factor B1, mitochondrial [Source:ZFIN;Acc:ZDB-GENE-060929-1010]	17	49220126	49280428	-1	NA	tfb1m	ZFIN	protein_coding	ensembl_havana	8	39.07
ENSDARG00000056549	1.09067	0.0398434	0.565257	0.0365311	-27.3739	-4.77473	0.000472471	0.0379715	ENSDARG00000056549	ENSDARG00000056549.5	VPS26, retromer complex component A [Source:NCBI gene;Acc:393881]	13	23058268	23067381	-1	NA	vps26a	ZFIN	protein_coding	ensembl_havana	5	35.08
ENSDARG00000054537	0.93582	0.0342156	0.485018	0.0365621	-27.3507	-4.77351	0.000109377	0.0174202	ENSDARG00000054537	ENSDARG00000054537.6	NHS-like 1a [Source:ZFIN;Acc:ZDB-GENE-050411-25]	17	30522764	30591223	1	NA	nhsl1a	ZFIN	protein_coding	ensembl_havana	6	36.57
ENSDARG00000040553	1.29545	0.0480798	0.671764	0.0371144	-26.9438	-4.75188	1.87528e-06	0.00166738	ENSDARG00000040553	ENSDARG00000040553.7	transmembrane protein 97 [Source:ZFIN;Acc:ZDB-GENE-110627-1]	15	23790057	23793641	-1	NA	tmem97	ZFIN	protein_coding	ensembl_havana	7	35.73
ENSDARG00000035607	-1.33879	-0.0506824	-0.694739	0.0378568	-26.4154	-4.72331	9.09919e-05	0.0155251	ENSDARG00000035607	ENSDARG00000035607.8	ankyrin repeat and LEM domain containing 2 [Source:ZFIN;Acc:ZDB-GENE-030131-6090]	5	18943043	18962794	-1	NA	ankle2	ZFIN	protein_coding	ensembl_havana	8	37.28
ENSDARG00000020301	-1.80311	-0.0705175	-0.936815	0.0391088	-25.5697	-4.67636	0.000580226	0.042755	ENSDARG00000020301	ENSDARG00000020301.12	OS9 endoplasmic reticulum lectin [Source:ZFIN;Acc:ZDB-GENE-060929-32]	6	39202685	39218609	-1	NA	os9	ZFIN	protein_coding	ensembl_havana	12	33.75
ENSDARG00000054252	-0.233794	-5.96762	-3.10071	25.5251	25.5251	4.67385	8.65415e-06	0.00433117	ENSDARG00000054252	ENSDARG00000054252.7	trace amine associated receptor 18d [Source:ZFIN;Acc:ZDB-GENE-060413-12]	10	40531123	40532157	-1	NA	taar18d	ZFIN	protein_coding	ensembl_havana	7	37.49
ENSDARG00000096749	2.31399	0.0907018	1.20235	0.0391972	-25.5121	-4.67311	9.19805e-06	0.00433206	ENSDARG00000096749	ENSDARG00000096749.2	si:dkey-21c1.6 [Source:ZFIN;Acc:ZDB-GENE-031118-158]	12	34825062	34827477	-1	NA	NDUFAF8	HGNC Symbol	protein_coding	ensembl_havana	2	30.13
ENSDARG00000098584	7.59449	0.304482	3.94949	0.0400925	-24.9423	-4.64052	0.000272857	0.0273767	ENSDARG00000098584	ENSDARG00000098584.2		KN149883.1	2235	5187	-1	NA	CABZ01102240.1	Clone-based (Ensembl) gene	protein_coding	ensembl	2	42.27
ENSDARG00000019877	-2.71954	-0.109733	-1.41464	0.0403498	-24.7833	-4.6313	3.42114e-05	0.00852772	ENSDARG00000019877	ENSDARG00000019877.8	ribokinase [Source:ZFIN;Acc:ZDB-GENE-040625-112]	17	40999835	41081806	-1	NA	rbks	ZFIN	protein_coding	ensembl_havana	8	37.48
ENSDARG00000076573	-0.108555	-2.68931	-1.39893	24.7737	24.7737	4.63074	2.40055e-06	0.00196389	ENSDARG00000076573	ENSDARG00000076573.5	si:dkey-88j15.3 [Source:ZFIN;Acc:ZDB-GENE-100922-28]	3	2013324	2033105	-1	NA	si:dkey-88j15.3	ZFIN	protein_coding	havana	5	41.25
ENSDARG00000070792	1.05371	0.0427987	0.548253	0.0406173	-24.62	-4.62176	0.00042743	0.0358884	ENSDARG00000070792	ENSDARG00000070792.4	leucine rich repeat containing 15 [Source:ZFIN;Acc:ZDB-GENE-031113-8]	6	36459897	36463695	1	NA	lrrc15	ZFIN	protein_coding	ensembl_havana	4	36.77
ENSDARG00000041350	1.10403	0.0452371	0.574633	0.0409745	-24.4054	-4.60913	0.00037916	0.0334184	ENSDARG00000041350	ENSDARG00000041350.6	ankyrin repeat domain 39 [Source:ZFIN;Acc:ZDB-GENE-081104-153]	8	51573124	51579286	-1	NA	ankrd39	ZFIN	protein_coding	ensembl_havana	6	37.47
ENSDARG00000043962	-0.1892	-4.56461	-2.37691	24.1258	24.1258	4.59251	1.64357e-05	0.00551997	ENSDARG00000043962	ENSDARG00000043962.6	fibroblast growth factor 18b [Source:ZFIN;Acc:ZDB-GENE-050221-4]	10	21471316	21484065	-1	NA	fgf18b	ZFIN	protein_coding	ensembl_havana	6	34.89
ENSDARG00000057736	4.39884	0.183765	2.2913	0.0417758	-23.9373	-4.58119	0.00020815	0.0237187	ENSDARG00000057736	ENSDARG00000057736.7	anoctamin 10a [Source:NCBI gene;Acc:566425]	16	7985886	8041348	1	NA	ano10a	ZFIN	protein_coding	ensembl	7	37.93
ENSDARG00000088255	-1.59913	-0.0671271	-0.833126	0.0419774	-23.8223	-4.57424	0.000130982	0.0195286	ENSDARG00000088255	ENSDARG00000088255.3	SPARC related modular calcium binding 1 [Source:ZFIN;Acc:ZDB-GENE-110310-7]	17	48314724	48368231	1	NA	smoc1	ZFIN	protein_coding	ensembl	3	36.87
ENSDARG00000002663	-3.60582	-0.151834	-1.87882	0.0421081	-23.7484	-4.56976	0.000226778	0.0243801	ENSDARG00000002663	ENSDARG00000002663.11	optineurin [Source:NCBI gene;Acc:336159]	4	8016457	8027318	1	NA	optn	ZFIN	protein_coding	ensembl_havana	11	36.35
ENSDARG00000003757	2.01173	0.0860005	1.04886	0.0427495	-23.3921	-4.54795	7.25521e-05	0.0133037	ENSDARG00000003757	ENSDARG00000003757.8	canopy FGF signaling regulator 1 [Source:NCBI gene;Acc:402819]	2	29985664	29996036	-1	NA	cnpy1	ZFIN	protein_coding	ensembl_havana	8	35.78
ENSDARG00000071644	-0.0439092	-1.01253	-0.528221	23.0597	23.0597	4.5273	0.000186153	0.0230953	ENSDARG00000071644	ENSDARG00000071644.7	si:dkey-19a16.7 [Source:ZFIN;Acc:ZDB-GENE-060503-903]	22	6487048	6499077	-1	NA	si:dkey-19a16.7	ZFIN	protein_coding	ensembl_havana	7	33.14
ENSDARG00000094215	-0.0485208	-1.1069	-0.57771	22.8129	22.8129	4.51178	8.68786e-06	0.00433117	ENSDARG00000094215	ENSDARG00000094215.3	uncharacterized LOC108183423 [Source:NCBI gene;Acc:108183423]	4	76988215	77004811	-1	NA	BX005417.1	Clone-based (Ensembl) gene	antisense	havana	3	39.72
ENSDARG00000096455	-0.25598	-5.8033	-3.02964	22.671	22.671	4.50277	1.79605e-05	0.00584744	ENSDARG00000096455	ENSDARG00000096455.3		24	16174199	16177300	1	NA	BX005275.2	Clone-based (Ensembl) gene	lincRNA	havana	3	30.82
ENSDARG00000086618	6.92848	0.307693	3.61809	0.0444098	-22.5175	-4.49298	3.39211e-05	0.00852193	ENSDARG00000086618	ENSDARG00000086618.3	proteasome 20S subunit alpha 3 [Source:ZFIN;Acc:ZDB-GENE-050913-120]	17	11421643	11439815	-1	NA	psma3	ZFIN	protein_coding	ensembl_havana	3	35.07
ENSDARG00000055543	-1.00764	-0.0447746	-0.526205	0.0444353	-22.5046	-4.49215	7.17118e-06	0.00387803	ENSDARG00000055543	ENSDARG00000055543.8	amyloid beta (A4) precursor protein b [Source:ZFIN;Acc:ZDB-GENE-020220-1]	9	35026415	35155089	-1	NA	appb	ZFIN	protein_coding	ensembl_havana	8	35.43
ENSDARG00000070676	-0.22062	-4.94996	-2.58529	22.4366	22.4366	4.48778	0.000291301	0.0285099	ENSDARG00000070676	ENSDARG00000070676.5	interferon phi 3 [Source:ZFIN;Acc:ZDB-GENE-071128-2]	3	22334012	22380787	1	NA	ifnphi3	ZFIN	protein_coding	ensembl	5	33.26
ENSDARG00000069525	0.36822	0.0164507	0.192336	0.0446761	-22.3833	-4.48435	1.41571e-05	0.00507523	ENSDARG00000069525	ENSDARG00000069525.4	GPN-loop GTPase 3 [Source:NCBI gene;Acc:100000326]	21	17016337	17022654	1	NA	gpn3	ZFIN	protein_coding	ensembl_havana	4	37.12
ENSDARG00000043307	-0.716983	-0.0320849	-0.374534	0.0447498	-22.3465	-4.48197	0.000149293	0.0206205	ENSDARG00000043307	ENSDARG00000043307.7	steroid 5 alpha-reductase 3 [Source:NCBI gene;Acc:560717]	20	22194318	22198982	-1	NA	srd5a3	ZFIN	protein_coding	ensembl_havana	7	33.87
ENSDARG00000097878	-4.40932	-0.198614	-2.30397	0.0450441	-22.2005	-4.47252	0.000278197	0.0275657	ENSDARG00000097878	ENSDARG00000097878.3		16	48671460	48674618	1	NA	CU694532.1	Clone-based (Ensembl) gene	antisense	havana	3	33.62
ENSDARG00000089903	-0.235247	-5.1561	-2.69568	21.9178	21.9178	4.45403	5.99502e-05	0.0117266	ENSDARG00000089903	ENSDARG00000089903.3		25	5249513	5261325	1	NA	CABZ01039863.1	Clone-based (Ensembl) gene	protein_coding	ensembl	3	30.45
ENSDARG00000039949	-0.413848	-0.0195477	-0.216698	0.0472341	-21.1712	-4.40403	6.0651e-05	0.0117266	ENSDARG00000039949	ENSDARG00000039949.6	fin bud initiation factor a [Source:ZFIN;Acc:ZDB-GENE-111031-2]	25	35502552	35503409	1	NA	fibina	ZFIN	protein_coding	ensembl_havana	6	51.17
ENSDARG00000031366	1.44049	0.0693075	0.754898	0.0481139	-20.784	-4.3774	3.77605e-05	0.00926759	ENSDARG00000031366	ENSDARG00000031366.8	reticulon 4 interacting protein 1 [Source:NCBI gene;Acc:393323]	17	25550235	25563847	-1	NA	rtn4ip1	ZFIN	protein_coding	ensembl_havana	8	35.61
ENSDARG00000087601	-0.184876	-3.80996	-1.99742	20.6082	20.6082	4.36515	5.01438e-05	0.0110108	ENSDARG00000087601	ENSDARG00000087601.4	G protein-coupled receptor 153 [Source:ZFIN;Acc:ZDB-GENE-050823-7]	8	46656170	46700278	-1	NA	gpr153	ZFIN	protein_coding	ensembl	4	37.39
ENSDARG00000077228	-5.23298	-0.254923	-2.74395	0.0487148	-20.5276	-4.3595	7.93657e-06	0.0042204	ENSDARG00000077228	ENSDARG00000077228.6	neurotrophic tyrosine kinase, receptor, type 3a [Source:ZFIN;Acc:ZDB-GENE-010126-3]	25	11795683	12203961	-1	NA	ntrk3a	ZFIN	protein_coding	ensembl_havana	6	35.57
ENSDARG00000093572	-0.143055	-2.90125	-1.52215	20.2807	20.2807	4.34204	0.000212512	0.0237684	ENSDARG00000093572	ENSDARG00000093572.2	laminin, gamma 3 [Source:ZFIN;Acc:ZDB-GENE-060531-121]	5	34407763	34542480	1	NA	lamc3	ZFIN	protein_coding	ensembl_havana	2	35.14
ENSDARG00000041085	-6.28078	-0.316213	-3.2985	0.0503462	-19.8625	-4.31197	2.70616e-05	0.00734787	ENSDARG00000041085	ENSDARG00000041085.7	actin related protein 2/3 complex inhibitor [Source:NCBI gene;Acc:550477]	18	21071023	21076006	1	NA	arpin	ZFIN	protein_coding	ensembl_havana	7	31.26
ENSDARG00000092898	-0.0936388	-1.84181	-0.967722	19.6693	19.6693	4.29787	0.000521003	0.0403474	ENSDARG00000092898	ENSDARG00000092898.3	si:ch211-157j23.3 [Source:ZFIN;Acc:ZDB-GENE-091117-36]	24	5789582	5798424	1	NA	si:ch211-157j23.3	ZFIN	protein_coding	ensembl_havana	3	35.2
ENSDARG00000076230	-0.160553	-3.15653	-1.65854	19.6603	19.6603	4.29722	0.00019841	0.0235566	ENSDARG00000076230	ENSDARG00000076230.4	ATPase phospholipid transporting 10B [Source:ZFIN;Acc:ZDB-GENE-130530-796]	14	22293787	22367920	1	NA	atp10b	ZFIN	protein_coding	ensembl_havana	4	35.13
ENSDARG00000083462	-2.51514	-0.130744	-1.32294	0.0519828	-19.2371	-4.26582	0.000550283	0.0418032	ENSDARG00000083462	ENSDARG00000083462.3		MT	16449	16520	1	NA	NC_002333.22	Clone-based (Ensembl) gene	Mt_tRNA	RefSeq	3	50
ENSDARG00000111309	-0.235947	-4.52621	-2.38108	19.1832	19.1832	4.26177	2.71751e-05	0.00734787	ENSDARG00000111309	ENSDARG00000111309.1		7	47372795	47381146	-1	NA	AL935126.2	Clone-based (Ensembl) gene	protein_coding	ensembl	1	37.98
ENSDARG00000096597	-1.07428	-0.05622	-0.565248	0.0523329	-19.1084	-4.25614	0.00062365	0.0446772	ENSDARG00000096597	ENSDARG00000096597.3	si:ch1073-228b5.2 [Source:ZFIN;Acc:ZDB-GENE-121214-335]	15	6773876	6784965	1	NA	si:ch1073-228b5.2	ZFIN	protein_coding	ensembl_havana	3	35.48
ENSDARG00000053574	0.636317	0.0333226	0.33482	0.0523679	-19.0957	-4.25517	0.000240243	0.0251318	ENSDARG00000053574	ENSDARG00000053574.8	FA complementation group D2 [Source:ZFIN;Acc:ZDB-GENE-040116-5]	6	42291308	42336995	-1	NA	fancd2	ZFIN	protein_coding	ensembl_havana	8	38.08
ENSDARG00000056267	-4.48891	-0.235195	-2.36205	0.0523947	-19.0859	-4.25444	0.000651064	0.0458133	ENSDARG00000056267	ENSDARG00000056267.6	DIX domain containing 1b [Source:ZFIN;Acc:ZDB-GENE-041008-148]	21	25068215	25119942	1	NA	dixdc1b	ZFIN	protein_coding	ensembl_havana	6	35.56
ENSDARG00000037514	-0.148809	-2.81272	-1.48076	18.9015	18.9015	4.24043	0.000294521	0.028737	ENSDARG00000037514	ENSDARG00000037514.7	histone deacetylase 3 [Source:NCBI gene;Acc:393965]	14	12178915	12205865	1	NA	hdac3	ZFIN	protein_coding	ensembl_havana	7	36.35
ENSDARG00000057249	0.0816212	1.51737	0.799497	18.5904	18.5904	4.21649	3.99623e-05	0.00965937	ENSDARG00000057249	ENSDARG00000057249.7	zinc finger, MYND-type containing 11 [Source:ZFIN;Acc:ZDB-GENE-050522-301]	24	27223952	27256673	-1	NA	zmynd11	ZFIN	protein_coding	ensembl_havana	7	36.31
ENSDARG00000054771	-3.44404	-0.185661	-1.81485	0.0539078	-18.5502	-4.21336	0.000179312	0.0226132	ENSDARG00000054771	ENSDARG00000054771.8	growth hormone receptor a [Source:ZFIN;Acc:ZDB-GENE-070509-1]	8	31465222	31606514	-1	NA	ghra	ZFIN	protein_coding	ensembl_havana	8	35.97
ENSDARG00000029353	3.06299	0.166188	1.61459	0.0542568	-18.4309	-4.20405	1.03969e-05	0.00440507	ENSDARG00000029353	ENSDARG00000029353.9	serpin peptidase inhibitor, clade E (nexin, plasminogen activator inhibitor type 1), member 2 [Source:ZFIN;Acc:ZDB-GENE-040426-848]	15	43241915	43284021	-1	NA	serpine2	ZFIN	protein_coding	ensembl_havana	9	37.45
ENSDARG00000006818	-0.434985	-0.0238481	-0.229417	0.0548252	-18.2398	-4.18902	8.08258e-06	0.00422758	ENSDARG00000006818	ENSDARG00000006818.8	uroporphyrinogen decarboxylase [Source:NCBI gene;Acc:30617]	2	27556168	27575803	-1	NA	urod	ZFIN	protein_coding	ensembl_havana	8	33.35
ENSDARG00000036616	1.22378	0.0673412	0.645559	0.0550273	-18.1728	-4.18371	0.000471993	0.0379715	ENSDARG00000036616	ENSDARG00000036616.4	G protein-coupled receptor 182 [Source:ZFIN;Acc:ZDB-GENE-030131-2361]	23	36653376	36655640	1	NA	gpr182	ZFIN	protein_coding	ensembl	4	44.33
ENSDARG00000040571	-2.4352	-0.134239	-1.28472	0.0551244	-18.1408	-4.18116	0.000110015	0.0174202	ENSDARG00000040571	ENSDARG00000040571.8	ubiquitination factor E4A (UFD2 homolog, yeast) [Source:ZFIN;Acc:ZDB-GENE-070410-21]	15	23423672	23443937	-1	NA	ube4a	ZFIN	protein_coding	ensembl_havana	8	36.53
ENSDARG00000044619	-4.85291	-0.272253	-2.56258	0.056101	-17.825	-4.15583	2.56287e-05	0.00734787	ENSDARG00000044619	ENSDARG00000044619.8	baculoviral IAP repeat containing 2 [Source:ZFIN;Acc:ZDB-GENE-030825-6]	21	22833905	22851230	1	NA	birc2	ZFIN	protein_coding	ensembl_havana	8	38.68
ENSDARG00000045695	0.850685	0.0481418	0.449413	0.0565918	-17.6704	-4.14326	3.30073e-05	0.00842506	ENSDARG00000045695	ENSDARG00000045695.7	MYC proto-oncogene, bHLH transcription factor a [Source:NCBI gene;Acc:30686]	24	10413484	10416284	1	NA	myca	ZFIN	protein_coding	ensembl_havana	7	45.41
ENSDARG00000004023	0.0310311	0.544261	0.287646	17.5392	17.5392	4.13251	0.000209191	0.0237524	ENSDARG00000004023	ENSDARG00000004023.6	ISL LIM homeobox 1 [Source:NCBI gene;Acc:30147]	5	40728613	40734045	-1	NA	isl1	ZFIN	protein_coding	ensembl_havana	6	36.98
ENSDARG00000095680	-0.328907	-5.7464	-3.03765	17.4712	17.4712	4.12691	0.000191556	0.0233065	ENSDARG00000095680	ENSDARG00000095680.2		11	38947987	38949751	-1	NA	AL845324.2	Clone-based (Ensembl) gene	processed_transcript	havana	2	42.55
ENSDARG00000035515	1.35789	0.0778796	0.717884	0.0573535	-17.4357	-4.12398	0.000193437	0.0233781	ENSDARG00000035515	ENSDARG00000035515.6	TM2 domain containing 2 [Source:NCBI gene;Acc:436913]	5	26921033	26926527	1	NA	tm2d2	ZFIN	protein_coding	ensembl	6	34.09
ENSDARG00000039299	-0.37861	-0.0218202	-0.200215	0.0576323	-17.3514	-4.11698	0.000145905	0.0204511	ENSDARG00000039299	ENSDARG00000039299.6	retinol dehydrogenase 14a [Source:ZFIN;Acc:ZDB-GENE-041010-124]	13	32454262	32456842	1	NA	rdh14a	ZFIN	protein_coding	ensembl_havana	6	39.6
ENSDARG00000075643	0.376706	0.0217378	0.199222	0.057705	-17.3295	-4.11516	0.000641503	0.0453832	ENSDARG00000075643	ENSDARG00000075643.7	interferon-induced protein 35 [Source:ZFIN;Acc:ZDB-GENE-100311-2]	3	29941777	29948955	1	NA	ifi35	ZFIN	protein_coding	ensembl_havana	7	34.66
ENSDARG00000037018	-2.11684	-0.122905	-1.11987	0.0580606	-17.2234	-4.1063	0.000580793	0.042755	ENSDARG00000037018	ENSDARG00000037018.9	GRB2-associated binding protein 1 [Source:ZFIN;Acc:ZDB-GENE-040426-2674]	1	35494837	35609659	1	NA	gab1	ZFIN	protein_coding	ensembl_havana	9	35.79
ENSDARG00000040121	5.5788	0.324892	2.95185	0.0582369	-17.1712	-4.10192	7.46715e-05	0.0133704	ENSDARG00000040121	ENSDARG00000040121.3	proteasome 20S subunit alpha 2 [Source:ZFIN;Acc:ZDB-GENE-050522-479]	16	43335696	43344859	-1	NA	psma2	ZFIN	protein_coding	ensembl	3	37.48
ENSDARG00000094265	-0.135171	-2.32102	-1.2281	17.171	17.171	4.1019	0.000314933	0.0294199	ENSDARG00000094265	ENSDARG00000094265.4	si:dkey-183n20.15 [Source:ZFIN;Acc:ZDB-GENE-041001-160]	20	25473056	25486384	-1	NA	si:dkey-183n20.15	ZFIN	protein_coding	ensembl_havana	4	32.91
ENSDARG00000089340	-5.05615	-0.294969	-2.67556	0.0583387	-17.1413	-4.0994	7.03161e-05	0.0129682	ENSDARG00000089340	ENSDARG00000089340.3	Rho related BTB domain containing 2b [Source:ZFIN;Acc:ZDB-GENE-071125-1]	10	42678520	42716739	1	NA	rhobtb2b	ZFIN	protein_coding	ensembl	3	37.46
ENSDARG00000096080	-3.77304	-0.221268	-1.99715	0.0586445	-17.0519	-4.09186	0.000264764	0.0268176	ENSDARG00000096080	ENSDARG00000096080.2		24	20061677	20062426	1	NA	CR381686.3	Clone-based (Ensembl) gene	antisense	havana	2	41.87
ENSDARG00000062266	-1.57801	-0.0928111	-0.83541	0.0588153	-17.0024	-4.08766	0.00065026	0.0458133	ENSDARG00000062266	ENSDARG00000062266.7	enhancer of mRNA decapping 4 [Source:NCBI gene;Acc:565659]	18	21858744	21910991	-1	NA	edc4	ZFIN	protein_coding	ensembl_havana	7	35.29
ENSDARG00000068702	-6.5037	-0.383049	-3.44337	0.0588971	-16.9788	-4.08566	5.76844e-06	0.0035463	ENSDARG00000068702	ENSDARG00000068702.4	LysM, putative peptidoglycan-binding, domain containing 4 [Source:NCBI gene;Acc:100149102]	18	24562188	24572673	1	NA	lysmd4	ZFIN	protein_coding	ensembl_havana	4	34.13
ENSDARG00000095577	-2.77141	-0.163643	-1.46753	0.0590471	-16.9356	-4.08199	0.000482006	0.0384472	ENSDARG00000095577	ENSDARG00000095577.3	cytochrome b reductase 1 [Source:NCBI gene;Acc:552960]	9	3490824	3496579	-1	NA	cybrd1	ZFIN	protein_coding	ensembl_havana	3	35.74
ENSDARG00000101048	-2.91448	-0.172425	-1.54345	0.0591615	-16.9029	-4.0792	4.84879e-05	0.0109747	ENSDARG00000101048	ENSDARG00000101048.2		11	2615070	2616023	1	NA	FQ790208.1	Clone-based (Ensembl) gene	lincRNA	havana	2	36.58
ENSDARG00000008953	-0.174206	-2.93139	-1.5528	16.8271	16.8271	4.07272	0.000625757	0.0446772	ENSDARG00000008953	ENSDARG00000008953.9	protein O-fucosyltransferase 1 [Source:ZFIN;Acc:ZDB-GENE-040303-2]	23	7692042	7709134	1	NA	pofut1	ZFIN	protein_coding	ensembl_havana	9	33.66
ENSDARG00000090213	5.41615	0.322698	2.86942	0.0595807	-16.784	-4.06901	2.87461e-05	0.00764311	ENSDARG00000090213	ENSDARG00000090213.3	Ras homolog, mTORC1 binding [Source:ZFIN;Acc:ZDB-GENE-040426-1690]	24	41316714	41320037	-1	NA	rheb	ZFIN	protein_coding	ensembl	3	39.71
ENSDARG00000036929	4.95209	0.297396	2.62475	0.0600546	-16.6515	-4.05758	4.40663e-05	0.0101529	ENSDARG00000036929	ENSDARG00000036929.5	ring finger protein 139 [Source:ZFIN;Acc:ZDB-GENE-080401-4]	19	170705	175977	1	NA	rnf139	ZFIN	protein_coding	ensembl	5	49.1
ENSDARG00000074771	-0.155305	-2.57972	-1.36751	16.6106	16.6106	4.05404	0.000210647	0.0237684	ENSDARG00000074771	ENSDARG00000074771.4	interferon gamma receptor 1 [Source:ZFIN;Acc:ZDB-GENE-081022-158]	1	53842344	53863308	1	NA	ifngr1	ZFIN	protein_coding	ensembl_havana	4	34.08
ENSDARG00000038666	-0.881487	-0.0531765	-0.467332	0.060326	-16.5766	-4.05108	5.05355e-05	0.0110108	ENSDARG00000038666	ENSDARG00000038666.9	insulin-like growth factor binding protein 1b [Source:ZFIN;Acc:ZDB-GENE-081210-3]	2	124433	127945	-1	NA	igfbp1b	ZFIN	protein_coding	ensembl_havana	9	48.08
ENSDARG00000092499	-0.236209	-0.0142626	-0.125236	0.060381	-16.5615	-4.04976	0.000692543	0.0483438	ENSDARG00000092499	ENSDARG00000092499.2	si:ch211-183d21.1 [Source:ZFIN;Acc:ZDB-GENE-030131-8516]	24	37406535	37429066	1	NA	si:ch211-183d21.1	ZFIN	protein_coding	ensembl_havana	2	36.47
ENSDARG00000055443	-1.19018	-0.0723904	-0.631286	0.060823	-16.4412	-4.03924	0.00017134	0.0218671	ENSDARG00000055443	ENSDARG00000055443.8	zinc finger, CCHC domain containing 7 [Source:ZFIN;Acc:ZDB-GENE-030102-2]	1	21610471	21714025	-1	NA	zcchc7	ZFIN	protein_coding	ensembl_havana	8	34.38
ENSDARG00000036584	0.0603246	0.989329	0.524827	16.4001	16.4001	4.03563	0.00062344	0.0446772	ENSDARG00000036584	ENSDARG00000036584.8	ST8 alpha-N-acetyl-neuraminide alpha-2,8-sialyltransferase 5 [Source:ZFIN;Acc:ZDB-GENE-060322-8]	21	5209476	5240595	1	NA	st8sia5	ZFIN	protein_coding	ensembl_havana	8	36.37
ENSDARG00000011422	-0.350238	-5.70843	-3.02933	16.2987	16.2987	4.02668	0.000144379	0.0204355	ENSDARG00000011422	ENSDARG00000011422.12	ryanodine receptor 1a (skeletal) [Source:ZFIN;Acc:ZDB-GENE-020108-2]	10	33406819	33540336	1	NA	ryr1a	ZFIN	protein_coding	ensembl_havana	12	36.14
ENSDARG00000024598	1.49352	0.0917715	0.792644	0.0614466	-16.2743	-4.02452	1.21228e-05	0.00467431	ENSDARG00000024598	ENSDARG00000024598.7	homeobox and leucine zipper encoding b [Source:ZFIN;Acc:ZDB-GENE-030131-9225]	7	24006875	24013888	1	NA	homezb	ZFIN	protein_coding	ensembl_havana	7	39.81
ENSDARG00000090615	-0.0589675	-0.95456	-0.506764	16.1879	16.1879	4.01684	0.000205867	0.0236277	ENSDARG00000090615	ENSDARG00000090615.4	CD59 molecule (CD59 blood group) [Source:ZFIN;Acc:ZDB-GENE-030131-7871]	7	38695719	38698664	-1	NA	cd59	ZFIN	protein_coding	ensembl_havana	4	33.88
ENSDARG00000076176	-3.2651	-0.203382	-1.73424	0.0622896	-16.054	-4.00486	0.000299851	0.029069	ENSDARG00000076176	ENSDARG00000076176.4	pentatricopeptide repeat domain 1 [Source:ZFIN;Acc:ZDB-GENE-030131-6146]	1	8555323	8566567	-1	NA	ptcd1	ZFIN	protein_coding	ensembl_havana	4	35.17
ENSDARG00000102701	1.00063	0.0623329	0.53148	0.0622939	-16.0529	-4.00477	0.000210962	0.0237684	ENSDARG00000102701	ENSDARG00000102701.2	eva-1 homolog Ba (C. elegans) [Source:ZFIN;Acc:ZDB-GENE-030131-8941]	16	35944222	35975254	-1	NA	eva1ba	ZFIN	protein_coding	ensembl_havana	2	35.35
ENSDARG00000061017	0.171687	2.70519	1.43844	15.7565	15.7565	3.97788	0.000186754	0.0230953	ENSDARG00000061017	ENSDARG00000061017.9	spinster homolog 2 (Drosophila) [Source:NCBI gene;Acc:568117]	5	30802798	30924453	-1	NA	spns2	ZFIN	protein_coding	ensembl_havana	9	36.98
ENSDARG00000039459	-2.93622	-0.188542	-1.56238	0.0642126	-15.5733	-3.961	8.4494e-05	0.0147315	ENSDARG00000039459	ENSDARG00000039459.7	quiescin Q6 sulfhydryl oxidase 1 [Source:ZFIN;Acc:ZDB-GENE-030131-7019]	8	14503610	14554785	-1	NA	qsox1	ZFIN	protein_coding	ensembl_havana	7	35.4
ENSDARG00000007630	-4.44363	-0.287502	-2.36557	0.0646998	-15.456	-3.9501	5.07301e-05	0.0110108	ENSDARG00000007630	ENSDARG00000007630.10	makorin, ring finger protein, 2 [Source:NCBI gene;Acc:170783]	11	543365	575786	-1	NA	mkrn2	ZFIN	protein_coding	ensembl_havana	10	39.41
ENSDARG00000001129	0.591455	0.0382841	0.314869	0.0647286	-15.4491	-3.94945	4.23626e-05	0.010012	ENSDARG00000001129	ENSDARG00000001129.12	dicer 1, ribonuclease type III [Source:NCBI gene;Acc:324724]	17	19419989	19466319	-1	NA	dicer1	ZFIN	protein_coding	ensembl_havana	12	35.63
ENSDARG00000113848	-5.68246	-0.368527	-3.02549	0.0648535	-15.4194	-3.94667	5.4099e-05	0.0112667	ENSDARG00000113848	ENSDARG00000113848.1		1	6307305	6329292	1	NA	LO018629.1	Clone-based (Ensembl) gene	protein_coding	ensembl	1	34.85
ENSDARG00000079111	-1.00625	-0.0656503	-0.535952	0.0652423	-15.3275	-3.93805	1.00407e-05	0.00433206	ENSDARG00000079111	ENSDARG00000079111.5	actin alpha cardiac muscle 1c [Source:ZFIN;Acc:ZDB-GENE-040625-46]	25	14087045	14125498	1	NA	actc1c	ZFIN	protein_coding	ensembl_havana	5	32.51
ENSDARG00000115222	0.511668	0.0336137	0.272641	0.0656943	-15.222	-3.92809	2.95624e-05	0.0077313	ENSDARG00000115222	ENSDARG00000115222.1	meiosis regulator and mRNA stability factor 1 [Source:NCBI gene;Acc:100005105]	6	31684	43059	1	NA	MARF1	HGNC Symbol	protein_coding	ensembl	1	55.59
ENSDARG00000071211	2.5589	0.16939	1.36415	0.0661963	-15.1066	-3.91711	0.000411586	0.0351922	ENSDARG00000071211	ENSDARG00000071211.5	zgc:112255 [Source:NCBI gene;Acc:553695]	11	39105019	39112255	1	NA	C11H1orf50	HGNC Symbol	protein_coding	ensembl_havana	5	35.46
ENSDARG00000037320	-2.05733	-0.137107	-1.09722	0.0666432	-15.0053	-3.9074	0.00047548	0.0381173	ENSDARG00000037320	ENSDARG00000037320.7	family with sequence similarity 131 member C [Source:ZFIN;Acc:ZDB-GENE-050706-119]	23	24300651	24343363	-1	NA	fam131c	ZFIN	protein_coding	ensembl	7	35.68
ENSDARG00000093761	-0.349562	-5.22866	-2.78911	14.9578	14.9578	3.90282	0.000239912	0.0251318	ENSDARG00000093761	ENSDARG00000093761.4	si:ch211-250k18.7 [Source:ZFIN;Acc:ZDB-GENE-070912-246]	22	9286489	9315124	1	NA	si:ch211-250k18.7	ZFIN	protein_coding	ensembl_havana	4	37.61
ENSDARG00000089828	-2.09291	-0.143423	-1.11817	0.0685281	-14.5925	-3.86716	9.96377e-05	0.0165575	ENSDARG00000089828	ENSDARG00000089828.4	si:rp71-19m20.1 [Source:ZFIN;Acc:ZDB-GENE-030131-3509]	12	11352630	11371291	1	NA	si:rp71-19m20.1	ZFIN	protein_coding	ensembl_havana	4	34.34
ENSDARG00000115174	2.1346	0.146599	1.1406	0.0686773	-14.5609	-3.86402	0.000533026	0.0409801	ENSDARG00000115174	ENSDARG00000115174.1	im:6904045 [Source:ZFIN;Acc:ZDB-GENE-050506-75]	3	58218661	58226583	-1	NA	im:6904045	ZFIN	protein_coding	ensembl	1	35.54
ENSDARG00000019973	-0.307281	-4.46952	-2.3884	14.5454	14.5454	3.86249	0.000627324	0.0446772	ENSDARG00000019973	ENSDARG00000019973.6	serine/threonine kinase 38a [Source:ZFIN;Acc:ZDB-GENE-040426-2811]	8	25590841	25605537	-1	NA	stk38a	ZFIN	protein_coding	ensembl_havana	6	34.14
ENSDARG00000005500	1.79314	0.12461	0.958877	0.0694922	-14.3901	-3.84701	0.000308857	0.029069	ENSDARG00000005500	ENSDARG00000005500.9	DiGeorge syndrome critical region gene 6 [Source:ZFIN;Acc:ZDB-GENE-040912-125]	8	1632622	1649242	-1	NA	dgcr6	ZFIN	protein_coding	ensembl_havana	9	37.95
ENSDARG00000063253	-0.244915	-3.48755	-1.86623	14.2398	14.2398	3.83186	0.000708667	0.0487346	ENSDARG00000063253	ENSDARG00000063253.6	HECT, C2 and WW domain containing E3 ubiquitin protein ligase 2b [Source:ZFIN;Acc:ZDB-GENE-101001-3]	1	6357059	6366066	1	NA	hecw2b	ZFIN	protein_coding	havana	6	33.99
ENSDARG00000074791	-2.40567	-0.172688	-1.28918	0.0717838	-13.9307	-3.8002	0.0003058	0.029069	ENSDARG00000074791	ENSDARG00000074791.6	aldehyde dehydrogenase 3 family, member A1 [Source:ZFIN;Acc:ZDB-GENE-120823-1]	15	20799943	20809124	1	NA	aldh3a1	ZFIN	protein_coding	ensembl_havana	6	34.28
ENSDARG00000075269	-0.41999	-5.80282	-3.1114	13.8166	13.8166	3.78833	0.000191411	0.0233065	ENSDARG00000075269	ENSDARG00000075269.5	si:dkey-20i10.7 [Source:ZFIN;Acc:ZDB-GENE-090313-232]	13	12488863	12494575	-1	NA	si:dkey-20i10.7	ZFIN	protein_coding	ensembl_havana	5	37.55
ENSDARG00000014994	1.30934	0.0955686	0.702456	0.0729898	-13.7005	-3.77616	0.000454065	0.0372314	ENSDARG00000014994	ENSDARG00000014994.6	TATA box binding protein [Source:NCBI gene;Acc:368882]	13	24381344	24396199	-1	NA	tbp	ZFIN	protein_coding	ensembl_havana	6	36.13
ENSDARG00000033854	-3.76444	-0.276432	-2.02044	0.0734325	-13.618	-3.76744	0.0001285	0.0193392	ENSDARG00000033854	ENSDARG00000033854.7	actin binding Rho activating protein b [Source:ZFIN;Acc:ZDB-GENE-040822-7]	19	46768266	46777963	-1	NA	abrab	ZFIN	protein_coding	ensembl_havana	7	36.85
ENSDARG00000093945	-0.420286	-0.0313854	-0.225836	0.0746762	-13.3911	-3.74321	0.000414046	0.0352282	ENSDARG00000093945	ENSDARG00000093945.2	vacuolar ATPase assembly factor VMA21 [Source:NCBI gene;Acc:100307085]	5	22677786	22684015	1	NA	vma21	ZFIN	protein_coding	ensembl_havana	2	35.65
ENSDARG00000105237	-5.85708	-0.437428	-3.14725	0.0746837	-13.3898	-3.74306	0.000159435	0.0211076	ENSDARG00000105237	ENSDARG00000105237.2	MCC regulator of WNT signaling pathway [Source:ZFIN;Acc:ZDB-GENE-141210-1]	5	1668478	1827575	-1	NA	mcc	ZFIN	protein_coding	ensembl	2	39.57
ENSDARG00000103145	-1.85829	-0.139976	-0.999134	0.0753249	-13.2758	-3.73073	0.000237709	0.0251318	ENSDARG00000103145	ENSDARG00000103145.3	cyclin-dependent kinase 2 associated protein 2 [Source:ZFIN;Acc:ZDB-GENE-040718-35]	1	40010103	40016058	-1	NA	cdk2ap2	ZFIN	protein_coding	ensembl_havana	3	39.37
ENSDARG00000089227	-0.384347	-5.01327	-2.69881	13.0436	13.0436	3.70527	0.000300766	0.029069	ENSDARG00000089227	ENSDARG00000089227.3	si:ch211-91p5.3 [Source:ZFIN;Acc:ZDB-GENE-131119-65]	25	27629006	27665978	-1	NA	si:ch211-91p5.3	ZFIN	protein_coding	ensembl_havana	3	36.99
ENSDARG00000029596	2.8441	0.219985	1.53205	0.0773479	-12.9286	-3.69249	5.41377e-05	0.0112667	ENSDARG00000029596	ENSDARG00000029596.8	tripartite motif containing 55a [Source:ZFIN;Acc:ZDB-GENE-040718-50]	2	42114310	42128714	-1	NA	trim55a	ZFIN	protein_coding	ensembl_havana	8	36.38
ENSDARG00000102724	-0.467697	-6.02793	-3.24781	12.8885	12.8885	3.68802	1.26588e-05	0.00475168	ENSDARG00000102724	ENSDARG00000102724.2	zgc:153039 [Source:ZFIN;Acc:ZDB-GENE-060929-736]	15	46853252	46913075	1	NA	zgc:153039	ZFIN	protein_coding	ensembl	2	37.78
ENSDARG00000090834	-0.27845	-3.5644	-1.92142	12.8008	12.8008	3.67817	0.000255778	0.0262407	ENSDARG00000090834	ENSDARG00000090834.5	erythropoietin receptor [Source:ZFIN;Acc:ZDB-GENE-071116-1]	3	14543953	14561096	1	NA	epor	ZFIN	protein_coding	ensembl_havana	5	36.51
ENSDARG00000054050	-0.469909	-5.94039	-3.20515	12.6416	12.6416	3.6601	0.000466067	0.0378526	ENSDARG00000054050	ENSDARG00000054050.8	V-set and immunoglobulin domain containing 8a [Source:ZFIN;Acc:ZDB-GENE-050417-338]	10	19525839	19551118	1	NA	vsig8a	ZFIN	protein_coding	ensembl	8	32.04
ENSDARG00000097487	-6.48347	-0.523466	-3.50347	0.0807385	-12.3857	-3.6306	2.92453e-05	0.00771158	ENSDARG00000097487	ENSDARG00000097487.2	si:ch211-175f11.5 [Source:ZFIN;Acc:ZDB-GENE-131121-583]	17	30469744	30473374	-1	NA	si:ch211-175f11.5	ZFIN	protein_coding	ensembl_havana	2	36.02
ENSDARG00000105439	-0.4979	-6.11587	-3.30688	12.2833	12.2833	3.61863	0.000432152	0.0359069	ENSDARG00000105439	ENSDARG00000105439.2		7	6029084	6036403	-1	NA	CU459186.7	Clone-based (Ensembl) gene	lincRNA	havana	2	34.59
ENSDARG00000019144	-1.13895	-0.094223	-0.616587	0.0827279	-12.0878	-3.59548	0.000201728	0.0236078	ENSDARG00000019144	ENSDARG00000019144.9	RAB4a, member RAS oncogene family [Source:NCBI gene;Acc:403031]	13	24295896	24311628	-1	NA	rab4a	ZFIN	protein_coding	ensembl_havana	9	32.68
ENSDARG00000027428	-1.0575	-0.0885412	-0.57302	0.083727	-11.9436	-3.57816	0.000709516	0.0487346	ENSDARG00000027428	ENSDARG00000027428.6	ribonuclease P/MRP 30 subunit [Source:ZFIN;Acc:ZDB-GENE-050320-45]	12	16446228	16452200	-1	NA	rpp30	ZFIN	protein_coding	ensembl_havana	6	34.94
ENSDARG00000038290	3.75182	0.325552	2.03868	0.0867718	-11.5245	-3.52663	0.000280582	0.027716	ENSDARG00000038290	ENSDARG00000038290.8	THO complex 5 [Source:NCBI gene;Acc:325064]	25	3759553	3787221	1	NA	thoc5	ZFIN	protein_coding	ensembl_havana	8	35.9
ENSDARG00000045561	-4.54219	-0.39572	-2.46896	0.087121	-11.4783	-3.52084	6.2148e-05	0.0118029	ENSDARG00000045561	ENSDARG00000045561.4	DNA-damage regulated autophagy modulator 1 [Source:ZFIN;Acc:ZDB-GENE-041010-147]	4	17662413	17669881	-1	NA	dram1	ZFIN	protein_coding	ensembl_havana	4	35.61
ENSDARG00000033451	-0.00625728	-0.000546625	-0.00340195	0.0873582	-11.4471	-3.51691	0.000529282	0.0407905	ENSDARG00000033451	ENSDARG00000033451.8	fATP synthase c subunit lysine N-methyltransferase [Source:ZFIN;Acc:ZDB-GENE-041114-90]	2	30480907	30483209	1	NA	atpsckmt	ZFIN	protein_coding	ensembl_havana	8	35.43
ENSDARG00000116876	-0.616536	-6.95089	-3.78371	11.2741	11.2741	3.49494	4.91875e-05	0.0109747	ENSDARG00000116876	ENSDARG00000116876.1		13	47154419	47154533	-1	NA	AL772250.1	Clone-based (Ensembl) gene	rRNA	ensembl	1	56.52
ENSDARG00000038456	5.4564	0.483982	2.97019	0.0886999	-11.274	-3.49492	0.000154579	0.0208985	ENSDARG00000038456	ENSDARG00000038456.7	mitochondrial ribosomal protein S35 [Source:NCBI gene;Acc:503880]	25	2333258	2355107	-1	NA	mrps35	ZFIN	protein_coding	ensembl	7	32.84
ENSDARG00000078894	5.29176	0.47213	2.88195	0.0892199	-11.2083	-3.48649	0.000412266	0.0351922	ENSDARG00000078894	ENSDARG00000078894.4	HemK methyltransferase family member 1 [Source:ZFIN;Acc:ZDB-GENE-050208-185]	6	41510135	41536323	-1	NA	hemk1	ZFIN	protein_coding	ensembl_havana	4	35.09
ENSDARG00000057986	1.24431	0.111132	0.677719	0.0893124	-11.1967	-3.485	0.000515474	0.0400163	ENSDARG00000057986	ENSDARG00000057986.8	integrator complex subunit 8 [Source:ZFIN;Acc:ZDB-GENE-050522-556]	19	17834769	17996336	-1	NA	ints8	ZFIN	protein_coding	ensembl_havana	8	38
ENSDARG00000101061	5.2286	0.471474	2.85004	0.0901722	-11.0899	-3.47117	0.000103678	0.0169638	ENSDARG00000101061	ENSDARG00000101061.2	eukaryotic translation initiation factor 2A [Source:NCBI gene;Acc:573991]	18	3552641	3571583	-1	NA	eif2a	ZFIN	protein_coding	ensembl_havana	2	39.45
ENSDARG00000011605	-2.73686	-0.251597	-1.49423	0.0919289	-10.878	-3.44334	0.000233403	0.0248232	ENSDARG00000011605	ENSDARG00000011605.10	DENN/MADD domain containing 6B [Source:ZFIN;Acc:ZDB-GENE-030131-9382]	4	20071128	20081621	-1	NA	dennd6b	ZFIN	protein_coding	ensembl_havana	10	33.73
ENSDARG00000014333	4.13551	0.383847	2.25968	0.0928173	-10.7739	-3.42946	1.69084e-05	0.00561958	ENSDARG00000014333	ENSDARG00000014333.9	ORMDL sphingolipid biosynthesis regulator 1 [Source:NCBI gene;Acc:368632]	9	41024973	41034174	1	NA	ormdl1	ZFIN	protein_coding	ensembl_havana	9	35.43
ENSDARG00000100331	-0.0683752	-0.00645468	-0.0374149	0.0944009	-10.5931	-3.40505	0.000711926	0.048744	ENSDARG00000100331	ENSDARG00000100331.2	uncharacterized LOC797202 [Source:NCBI gene;Acc:797202]	3	56565300	56569968	-1	NA	SMIM10	HGNC Symbol	protein_coding	ensembl	2	37.14
ENSDARG00000015445	-0.151737	-1.6053	-0.878516	10.5794	10.5794	3.40319	0.000203478	0.0236078	ENSDARG00000015445	ENSDARG00000015445.10	lens intrinsic membrane protein 2.4 [Source:ZFIN;Acc:ZDB-GENE-040718-104]	19	10537443	10554352	-1	NA	lim2.4	ZFIN	protein_coding	ensembl_havana	10	35.5
ENSDARG00000079664	-0.309941	-3.27688	-1.79341	10.5726	10.5726	3.40226	0.000197025	0.0235566	ENSDARG00000079664	ENSDARG00000079664.3	zgc:172341 [Source:ZFIN;Acc:ZDB-GENE-080204-116]	17	6956696	6971946	1	NA	zgc:172341	ZFIN	protein_coding	ensembl_havana	3	40.05
ENSDARG00000071139	-5.89744	-0.55937	-3.2284	0.0948497	-10.543	-3.39821	5.43807e-05	0.0112667	ENSDARG00000071139	ENSDARG00000071139.8	zgc:64065 [Source:ZFIN;Acc:ZDB-GENE-040426-1355]	6	9142731	9150376	1	NA	zgc:64065	ZFIN	protein_coding	havana	8	38.44
ENSDARG00000094230	-0.63155	-6.59715	-3.61435	10.446	10.446	3.38487	0.000430685	0.0359069	ENSDARG00000094230	ENSDARG00000094230.4	si:dkey-211g8.4 [Source:ZFIN;Acc:ZDB-GENE-060503-624]	19	10587307	10587858	1	NA	si:dkey-211g8.4	ZFIN	protein_coding	havana	4	39.67
ENSDARG00000097420	-3.29851	-0.316458	-1.80748	0.09594	-10.4232	-3.38172	0.000700288	0.0484936	ENSDARG00000097420	ENSDARG00000097420.2	si:ch73-250a16.5 [Source:ZFIN;Acc:ZDB-GENE-131121-255]	9	881589	889567	-1	NA	si:ch73-250a16.5	ZFIN	protein_coding	ensembl_havana	2	39.79
ENSDARG00000039345	3.93579	0.379684	2.15774	0.0964697	-10.3659	-3.37378	0.000455094	0.0372314	ENSDARG00000039345	ENSDARG00000039345.6	developmentally regulated GTP binding protein 1 [Source:ZFIN;Acc:ZDB-GENE-030131-8767]	10	17681074	17691171	1	NA	drg1	ZFIN	protein_coding	ensembl_havana	6	35.35
ENSDARG00000101127	4.98119	0.49208	2.73663	0.0987877	-10.1227	-3.33952	0.000372929	0.0333296	ENSDARG00000101127	ENSDARG00000101127.2	microtubule-associated protein 1 light chain 3 beta [Source:ZFIN;Acc:ZDB-GENE-030131-1145]	25	12494079	12506027	1	NA	map1lc3b	ZFIN	protein_coding	ensembl_havana	2	34.93
ENSDARG00000078571	0.0857662	0.862203	0.473984	10.0529	10.0529	3.32955	0.000546049	0.0416437	ENSDARG00000078571	ENSDARG00000078571.6	WD repeat domain 6 [Source:ZFIN;Acc:ZDB-GENE-081104-368]	8	26226044	26241202	1	NA	wdr6	ZFIN	protein_coding	ensembl_havana	6	35.87
ENSDARG00000092692	-0.714036	-6.79115	-3.75259	9.51093	9.51093	3.24959	1.84406e-05	0.00588367	ENSDARG00000092692	ENSDARG00000092692.4	Pim proto-oncogene, serine/threonine kinase, related 133 [Source:ZFIN;Acc:ZDB-GENE-041014-155]	20	43457425	43462190	-1	NA	pimr133	ZFIN	protein_coding	ensembl_havana	4	37.31
ENSDARG00000055455	4.75592	0.501089	2.6285	0.105361	-9.49116	-3.24658	0.000306788	0.029069	ENSDARG00000055455	ENSDARG00000055455.6	glycoprotein M6Aa [Source:ZFIN;Acc:ZDB-GENE-030710-7]	14	36348549	36378494	-1	NA	gpm6aa	ZFIN	protein_coding	ensembl_havana	6	34.37
ENSDARG00000039900	-6.9523	-0.742091	-3.84719	0.10674	-9.36853	-3.22782	7.83703e-05	0.0138148	ENSDARG00000039900	ENSDARG00000039900.8	si:ch73-168d20.1 [Source:ZFIN;Acc:ZDB-GENE-121214-44]	23	45077358	45119805	-1	NA	si:ch73-168d20.1	ZFIN	protein_coding	ensembl_havana	8	40.88
ENSDARG00000068580	-0.68117	-6.31031	-3.49574	9.26393	9.26393	3.21163	0.000638729	0.0452873	ENSDARG00000068580	ENSDARG00000068580.5	GLIS family zinc finger 1a [Source:ZFIN;Acc:ZDB-GENE-070912-8]	2	26529447	26563978	-1	NA	glis1a	ZFIN	protein_coding	havana	5	36.48
ENSDARG00000022795	-0.212864	-1.96743	-1.09014	9.24262	9.24262	3.2083	0.000726361	0.0494142	ENSDARG00000022795	ENSDARG00000022795.7	golgi transport 1Ba [Source:ZFIN;Acc:ZDB-GENE-041210-157]	4	16787040	16792196	1	NA	golt1ba	ZFIN	protein_coding	ensembl_havana	7	32.38
ENSDARG00000008131	-2.78123	-0.302218	-1.54173	0.108663	-9.20275	-3.20207	9.27329e-06	0.00433206	ENSDARG00000008131	ENSDARG00000008131.8	SRY-box transcription factor 1b [Source:NCBI gene;Acc:562710]	1	46194333	46196107	1	NA	sox1b	ZFIN	protein_coding	ensembl_havana	8	50.65
ENSDARG00000076520	-3.36811	-0.366115	-1.86711	0.1087	-9.19959	-3.20157	0.000731106	0.0496139	ENSDARG00000076520	ENSDARG00000076520.4	v-maf avian musculoaponeurotic fibrosarcoma oncogene homolog b (paralog b) [Source:NCBI gene;Acc:100537332]	25	36674715	36676981	1	NA	mafb	ZFIN	protein_coding	ensembl_havana	4	53.73
ENSDARG00000014898	5.12464	0.564977	2.84481	0.110247	-9.07052	-3.18118	0.000223644	0.0243535	ENSDARG00000014898	ENSDARG00000014898.9	nuclear cap binding protein subunit 2 [Source:NCBI gene;Acc:192325]	22	38930725	38934989	-1	NA	ncbp2	ZFIN	protein_coding	ensembl_havana	9	33.58
ENSDARG00000111236	-0.758951	-6.81612	-3.78753	8.98097	8.98097	3.16687	0.000421605	0.0356015	ENSDARG00000111236	ENSDARG00000111236.1		5	60463393	60463507	-1	NA	CR936966.1	Clone-based (Ensembl) gene	rRNA	ensembl	1	48.7
ENSDARG00000061391	-0.662473	-0.0747599	-0.368616	0.11285	-8.86134	-3.14752	0.000651892	0.0458133	ENSDARG00000061391	ENSDARG00000061391.8	grainyhead-like transcription factor 1 [Source:ZFIN;Acc:ZDB-GENE-030131-3665]	17	32391056	32426413	-1	NA	grhl1	ZFIN	protein_coding	ensembl_havana	8	33.96
ENSDARG00000041875	11.7634	1.33094	6.54716	0.113143	-8.8384	-3.14379	0.00012388	0.0190026	ENSDARG00000041875	ENSDARG00000041875.7	ubiquitin-conjugating enzyme E2 variant 1 [Source:ZFIN;Acc:ZDB-GENE-051030-102]	11	2416064	2429303	1	NA	ube2v1	ZFIN	protein_coding	ensembl	7	37.92
ENSDARG00000105047	-0.811619	-7.01689	-3.91425	8.64554	8.64554	3.11196	0.000446482	0.0367151	ENSDARG00000105047	ENSDARG00000105047.2		21	5575027	5578101	-1	NA	BX927369.1	Clone-based (Ensembl) gene	lincRNA	havana	2	40.98
ENSDARG00000104848	3.80565	0.452303	2.12898	0.11885	-8.41395	-3.07278	0.000568493	0.0425286	ENSDARG00000104848	ENSDARG00000104848.2	CDK5 regulatory subunit associated protein 1 like 1 [Source:HGNC Symbol;Acc:HGNC:21050]	16	39498	53136	1	NA	cdkal1	ZFIN	protein_coding	ensembl	2	48.87
ENSDARG00000004460	2.47644	0.302067	1.38925	0.121976	-8.19833	-3.03533	0.000485954	0.0386442	ENSDARG00000004460	ENSDARG00000004460.11	desumoylating isopeptidase 2 [Source:NCBI gene;Acc:445138]	13	11550454	11570568	1	NA	desi2	ZFIN	protein_coding	ensembl_havana	11	36.16
ENSDARG00000078349	-0.842967	-6.87883	-3.8609	8.16026	8.16026	3.02862	0.00014034	0.0200793	ENSDARG00000078349	ENSDARG00000078349.4	zmp:0000000845 [Source:ZFIN;Acc:ZDB-GENE-130530-848]	22	30656903	30671302	-1	NA	zmp:0000000845	ZFIN	protein_coding	ensembl	4	46.11
ENSDARG00000037070	1.55303	0.190793	0.871909	0.122853	-8.13983	-3.025	0.000337232	0.0306545	ENSDARG00000037070	ENSDARG00000037070.7	transmembrane protein 242 [Source:NCBI gene;Acc:569632]	20	4885298	4896355	1	NA	tmem242	ZFIN	protein_coding	ensembl_havana	7	34.21
ENSDARG00000102503	-6.94628	-0.857836	-3.90206	0.123496	-8.09744	-3.01747	7.41933e-05	0.0133704	ENSDARG00000102503	ENSDARG00000102503.2	SLC9A3 regulator 1b [Source:ZFIN;Acc:ZDB-GENE-170530-6]	KN149968.1	15950	66894	1	NA	slc9a3r1b	ZFIN	protein_coding	ensembl	2	38.95
ENSDARG00000102013	-4.0411	-0.508149	-2.27463	0.125745	-7.95259	-2.99142	0.000410794	0.0351922	ENSDARG00000102013	ENSDARG00000102013.2		1	4237208	4250283	-1	NA	FP009765.1	Clone-based (Ensembl) gene	lincRNA	havana	2	32.82
ENSDARG00000037057	7.25444	0.936635	4.09554	0.129112	-7.74522	-2.95331	5.9777e-06	0.00359857	ENSDARG00000037057	ENSDARG00000037057.7	glutaryl-CoA dehydrogenase a [Source:ZFIN;Acc:ZDB-GENE-040426-1855]	6	8314451	8330577	1	NA	gcdha	ZFIN	protein_coding	ensembl_havana	7	35.21
ENSDARG00000032161	-7.09381	-0.942649	-4.01823	0.132883	-7.5254	-2.91177	0.000255131	0.0262407	ENSDARG00000032161	ENSDARG00000032161.9	SLIT-ROBO Rho GTPase activating protein 2 [Source:NCBI gene;Acc:556198]	11	21405697	21586157	-1	NA	srgap2	ZFIN	protein_coding	ensembl_havana	9	35.83
ENSDARG00000088835	-0.0446781	-0.336121	-0.1904	7.52318	7.52318	2.91134	0.000618097	0.0446772	ENSDARG00000088835	ENSDARG00000088835.4	embryonal Fyn-associated substrate [Source:ZFIN;Acc:ZDB-GENE-030131-1658]	7	24049776	24068953	1	NA	efs	ZFIN	protein_coding	ensembl_havana	4	38.56
ENSDARG00000023852	7.81263	1.06771	4.44017	0.136664	-7.31721	-2.87129	6.76842e-05	0.0126288	ENSDARG00000023852	ENSDARG00000023852.8	LSM4 homolog, U6 small nuclear RNA and mRNA degradation associated [Source:ZFIN;Acc:ZDB-GENE-040426-1652]	11	6859876	6868474	-1	NA	lsm4	ZFIN	protein_coding	ensembl_havana	8	38.09
ENSDARG00000089626	4.16112	0.575351	2.36824	0.138268	-7.23232	-2.85446	0.000348478	0.0313198	ENSDARG00000089626	ENSDARG00000089626.3	prostaglandin E synthase 3b (cytosolic) [Source:ZFIN;Acc:ZDB-GENE-040625-144]	23	6736116	6749820	-1	NA	ptges3b	ZFIN	protein_coding	ensembl_havana	3	38.35
ENSDARG00000098337	-6.81249	-0.943452	-3.87797	0.138489	-7.22082	-2.85216	0.00041252	0.0351922	ENSDARG00000098337	ENSDARG00000098337.2		2	48620155	48627261	1	NA	CR381673.1	Clone-based (Ensembl) gene	protein_coding	ensembl	2	34.81
ENSDARG00000071090	2.47586	0.346379	1.41112	0.139902	-7.14784	-2.83751	1.99984e-06	0.00167913	ENSDARG00000071090	ENSDARG00000071090.6	actinin, alpha 2b [Source:ZFIN;Acc:ZDB-GENE-051127-39]	17	20122019	20143946	-1	NA	actn2b	ZFIN	protein_coding	ensembl_havana	6	36.05
ENSDARG00000104924	-0.753793	-5.33504	-3.04442	7.0776	7.0776	2.82326	0.000534987	0.041032	ENSDARG00000104924	ENSDARG00000104924.2	myozenin-2 [Source:NCBI gene;Acc:100536537]	21	33187992	33212425	1	NA	BX072577.1	Clone-based (Ensembl) gene	protein_coding	ensembl	2	41.44
ENSDARG00000038442	6.27036	0.896953	3.58366	0.143047	-6.99073	-2.80544	0.000198606	0.0235566	ENSDARG00000038442	ENSDARG00000038442.8	phospholipase C, gamma 1 [Source:ZFIN;Acc:ZDB-GENE-030421-3]	23	2789422	2872819	1	NA	plcg1	ZFIN	protein_coding	ensembl_havana	8	40.01
ENSDARG00000089302	4.8355	0.697552	2.76652	0.144256	-6.9321	-2.79329	0.000220906	0.0242207	ENSDARG00000089302	ENSDARG00000089302.6	heterogeneous nuclear ribonucleoprotein A0a [Source:ZFIN;Acc:ZDB-GENE-030131-2249]	14	24277556	24279957	1	NA	hnrnpa0a	ZFIN	protein_coding	ensembl_havana	6	43.71
ENSDARG00000011665	14.742	2.13054	8.43628	0.144522	-6.91938	-2.79064	3.29317e-06	0.00244353	ENSDARG00000011665	ENSDARG00000011665.9	aldolase a, fructose-bisphosphate, a [Source:ZFIN;Acc:ZDB-GENE-030131-8369]	3	39566999	39577052	1	NA	aldoaa	ZFIN	protein_coding	ensembl_havana	9	36.56
ENSDARG00000017084	6.37483	0.922688	3.64876	0.144739	-6.90897	-2.78847	0.000580375	0.042755	ENSDARG00000017084	ENSDARG00000017084.8	BUD31 homolog [Source:NCBI gene;Acc:445383]	3	40284598	40287841	1	NA	bud31	ZFIN	protein_coding	ensembl_havana	8	32.58
ENSDARG00000063624	4.55626	0.669037	2.61265	0.146839	-6.81016	-2.76769	0.000405109	0.0350814	ENSDARG00000063624	ENSDARG00000063624.5	G elongation factor, mitochondrial 1 [Source:NCBI gene;Acc:561840]	15	1167119	1195012	1	NA	gfm1	ZFIN	protein_coding	ensembl_havana	5	39.19
ENSDARG00000021984	10.2763	1.54808	5.91218	0.150646	-6.6381	-2.73077	2.11358e-07	0.000374644	ENSDARG00000021984	ENSDARG00000021984.6	NADH:ubiquinone oxidoreductase subunit A2 [Source:ZFIN;Acc:ZDB-GENE-050522-377]	21	44005521	44009169	-1	NA	ndufa2	ZFIN	protein_coding	ensembl	6	37.46
ENSDARG00000037859	-6.91492	-1.04343	-3.97918	0.150896	-6.6271	-2.72838	0.000710261	0.0487346	ENSDARG00000037859	ENSDARG00000037859.8	interleukin 11a [Source:ZFIN;Acc:ZDB-GENE-051019-1]	16	12611362	12617155	1	NA	il11a	ZFIN	protein_coding	ensembl	8	42.41
ENSDARG00000097256	7.89033	1.20751	4.54892	0.153037	-6.53435	-2.70804	1.23062e-05	0.00467431	ENSDARG00000097256	ENSDARG00000097256.2	si:ch211-270g19.5 [Source:ZFIN;Acc:ZDB-GENE-131121-121]	17	15297398	15305586	1	NA	si:ch211-270g19.5	ZFIN	protein_coding	havana	2	34.91
ENSDARG00000055092	4.23344	0.650759	2.4421	0.153719	-6.50538	-2.70163	4.22453e-05	0.010012	ENSDARG00000055092	ENSDARG00000055092.6	P450 (cytochrome) oxidoreductase a [Source:ZFIN;Acc:ZDB-GENE-050809-121]	10	35275965	35312885	1	NA	pora	ZFIN	protein_coding	ensembl_havana	6	35.68
ENSDARG00000017659	6.62904	1.02133	3.82519	0.154069	-6.49061	-2.69835	3.22732e-06	0.00244353	ENSDARG00000017659	ENSDARG00000017659.8	selenophosphate synthetase 2 [Source:ZFIN;Acc:ZDB-GENE-030327-5]	23	18558209	18568522	-1	NA	sephs2	ZFIN	protein_coding	ensembl_havana	8	38.1
ENSDARG00000100443	6.43619	1.00242	3.7193	0.155748	-6.42065	-2.68272	0.0001706	0.0218671	ENSDARG00000100443	ENSDARG00000100443.2		13	2352289	2352995	1	NA	CR376766.2	Clone-based (Ensembl) gene	lincRNA	havana	2	35.79
ENSDARG00000074985	5.8183	0.919543	3.36892	0.158043	-6.32738	-2.66161	0.000124731	0.0190414	ENSDARG00000074985	ENSDARG00000074985.5	aurora kinase A interacting protein 1 [Source:ZFIN;Acc:ZDB-GENE-070928-24]	23	29883216	29888793	1	NA	aurkaip1	ZFIN	protein_coding	ensembl_havana	5	31.3
ENSDARG00000104726	6.92801	1.13166	4.02983	0.163346	-6.12197	-2.614	6.04786e-05	0.0117266	ENSDARG00000104726	ENSDARG00000104726.2	si:ch211-162e15.3 [Source:ZFIN;Acc:ZDB-GENE-131121-530]	2	4894873	4898291	1	NA	si:ch211-162e15.3	ZFIN	protein_coding	havana	2	34.07
ENSDARG00000088178	5.32043	0.870757	3.0956	0.163663	-6.11012	-2.6112	0.000340265	0.0308423	ENSDARG00000088178	ENSDARG00000088178.4	tumor protein p53 inducible nuclear protein 2 [Source:ZFIN;Acc:ZDB-GENE-120420-1]	11	25257022	25266235	1	NA	tp53inp2	ZFIN	protein_coding	ensembl_havana	4	35.22
ENSDARG00000090389	10.4248	1.70939	6.06707	0.163974	-6.09852	-2.60846	6.12361e-06	0.00361814	ENSDARG00000090389	ENSDARG00000090389.5	NADH:ubiquinone oxidoreductase subunit V3 [Source:ZFIN;Acc:ZDB-GENE-030131-6500]	9	19518674	19528038	1	NA	ndufv3	ZFIN	protein_coding	ensembl_havana	5	36.28
ENSDARG00000040251	6.41166	1.05592	3.73379	0.164687	-6.07212	-2.6022	0.000174946	0.0221827	ENSDARG00000040251	ENSDARG00000040251.6	cathepsin K [Source:ZFIN;Acc:ZDB-GENE-001205-4]	16	29492749	29502787	1	NA	ctsk	ZFIN	protein_coding	ensembl_havana	6	36.65
ENSDARG00000014554	8.28254	1.37146	4.827	0.165584	-6.03923	-2.59436	1.25224e-06	0.00145199	ENSDARG00000014554	ENSDARG00000014554.8	protein phosphatase 1, regulatory subunit 3Cb [Source:NCBI gene;Acc:393807]	12	16281312	16288285	1	NA	ppp1r3cb	ZFIN	protein_coding	ensembl_havana	8	35.72
ENSDARG00000022509	3.51891	0.585611	2.05226	0.166418	-6.00896	-2.58712	0.000167291	0.0218671	ENSDARG00000022509	ENSDARG00000022509.9	cytochrome c oxidase subunit 4I2 [Source:ZFIN;Acc:ZDB-GENE-040426-1775]	23	18944388	18951148	1	NA	cox4i2	ZFIN	protein_coding	ensembl_havana	9	38.53
ENSDARG00000052073	10.1312	1.69467	5.91295	0.167273	-5.97827	-2.57973	8.8379e-08	0.000187988	ENSDARG00000052073	ENSDARG00000052073.5	bladder cancer associated protein [Source:NCBI gene;Acc:57918]	6	51769760	51771634	-1	NA	blcap	ZFIN	protein_coding	ensembl_havana	5	40.8
ENSDARG00000039185	6.55065	1.1113	3.83098	0.169648	-5.89458	-2.55939	1.41155e-06	0.00150123	ENSDARG00000039185	ENSDARG00000039185.7	nuclear transcription factor Y, beta a [Source:ZFIN;Acc:ZDB-GENE-050417-13]	4	9177997	9183602	1	NA	nfyba	ZFIN	protein_coding	ensembl_havana	7	35.23
ENSDARG00000104221	2.85204	0.486885	1.66946	0.170715	-5.85773	-2.55034	0.000466247	0.0378526	ENSDARG00000104221	ENSDARG00000104221.2	spermidine/spermine N1-acetyltransferase family member 2b [Source:ZFIN;Acc:ZDB-GENE-040718-292]	5	53824959	53865456	1	NA	sat2b	ZFIN	protein_coding	ensembl_havana	2	37.51
ENSDARG00000110836	8.11132	1.39529	4.75331	0.172017	-5.81337	-2.53937	6.06564e-05	0.0117266	ENSDARG00000110836	ENSDARG00000110836.1	transmembrane protein 14Ca [Source:NCBI gene;Acc:751728]	24	8736497	8741830	1	NA	tmem14ca	ZFIN	protein_coding	ensembl	1	33.46
ENSDARG00000068886	4.52941	0.784377	2.65689	0.173174	-5.77453	-2.5297	0.000169325	0.0218671	ENSDARG00000068886	ENSDARG00000068886.4	mitochondrial ribosomal protein L14 [Source:NCBI gene;Acc:394122]	13	42676202	42679041	1	NA	mrpl14	ZFIN	protein_coding	ensembl_havana	4	31.2
ENSDARG00000045230	10.7781	1.86775	6.32294	0.173291	-5.77065	-2.52873	7.34244e-05	0.0133704	ENSDARG00000045230	ENSDARG00000045230.5	cytochrome c oxidase subunit 6B1 [Source:ZFIN;Acc:ZDB-GENE-040718-448]	24	39606053	39610585	-1	NA	cox6b1	ZFIN	protein_coding	ensembl_havana	5	34.22
ENSDARG00000039820	4.94006	0.859663	2.89986	0.174019	-5.74651	-2.52269	2.60712e-05	0.00734787	ENSDARG00000039820	ENSDARG00000039820.6	male-enhanced antigen 1 [Source:ZFIN;Acc:ZDB-GENE-070424-117]	13	4225173	4232690	1	NA	mea1	ZFIN	protein_coding	ensembl_havana	6	38.12
ENSDARG00000014915	10.8651	1.9174	6.39125	0.176474	-5.66657	-2.50247	1.93358e-06	0.00166738	ENSDARG00000014915	ENSDARG00000014915.9	NADH:ubiquinone oxidoreductase subunit AB1b [Source:ZFIN;Acc:ZDB-GENE-030131-4437]	3	35535121	35541381	-1	NA	ndufab1b	ZFIN	protein_coding	ensembl_havana	9	37.02
ENSDARG00000006408	8.6092	1.52756	5.06838	0.177434	-5.63591	-2.49465	2.98412e-05	0.00774077	ENSDARG00000006408	ENSDARG00000006408.9	high mobility group box 3b [Source:ZFIN;Acc:ZDB-GENE-050417-290]	21	34119759	34129776	1	NA	hmgb3b	ZFIN	protein_coding	ensembl_havana	9	36.08
ENSDARG00000045399	8.04618	1.42836	4.73727	0.17752	-5.63316	-2.49394	0.000245722	0.0255235	ENSDARG00000045399	ENSDARG00000045399.4	chaperonin containing TCP1, subunit 5 (epsilon) [Source:ZFIN;Acc:ZDB-GENE-030131-977]	24	16905188	16912897	1	NA	cct5	ZFIN	protein_coding	ensembl_havana	4	35.89
ENSDARG00000021346	12.2152	2.17409	7.19464	0.177982	-5.61854	-2.4902	1.92375e-08	6.13792e-05	ENSDARG00000021346	ENSDARG00000021346.9	pyruvate dehydrogenase E1 beta subunit [Source:ZFIN;Acc:ZDB-GENE-040426-2173]	22	10201826	10212502	1	NA	pdhb	ZFIN	protein_coding	ensembl_havana	9	34.19
ENSDARG00000032976	17.4062	3.10186	10.254	0.178205	-5.61152	-2.48839	9.61334e-06	0.00433206	ENSDARG00000032976	ENSDARG00000032976.5	cardiac myosin light chain-1 [Source:ZFIN;Acc:ZDB-GENE-030522-1]	5	64167620	64168415	-1	NA	cmlc1	ZFIN	protein_coding	ensembl_havana	5	48.99
ENSDARG00000059357	6.0712	1.08199	3.5766	0.178217	-5.61113	-2.48829	0.000303453	0.029069	ENSDARG00000059357	ENSDARG00000059357.6	SAP domain containing ribonucleoprotein [Source:ZFIN;Acc:ZDB-GENE-050522-161]	11	3308656	3318747	1	NA	sarnp	ZFIN	protein_coding	ensembl	6	33.89
ENSDARG00000009447	16.5156	2.94599	9.7308	0.178376	-5.60613	-2.48701	4.42314e-05	0.0101529	ENSDARG00000009447	ENSDARG00000009447.8	ATP synthase membrane subunit c locus 3b [Source:ZFIN;Acc:ZDB-GENE-020814-1]	6	10830844	10835922	-1	NA	atp5mc3b	ZFIN	protein_coding	ensembl_havana	8	37.49
ENSDARG00000025549	5.87771	1.05618	3.46695	0.179693	-5.56504	-2.47639	0.000259077	0.0264939	ENSDARG00000025549	ENSDARG00000025549.10	NADH:ubiquinone oxidoreductase complex assembly factor 1 [Source:ZFIN;Acc:ZDB-GENE-050306-9]	13	33246150	33251757	1	NA	ndufaf1	ZFIN	protein_coding	ensembl_havana	10	35.43
ENSDARG00000034187	4.81614	0.865725	2.84093	0.179755	-5.56313	-2.4759	0.000315351	0.0294199	ENSDARG00000034187	ENSDARG00000034187.9	calmodulin 1b [Source:ZFIN;Acc:ZDB-GENE-030804-2]	20	16743056	16775258	1	NA	calm1b	ZFIN	protein_coding	ensembl_havana	9	34.93
ENSDARG00000075905	-1.21924	-6.74733	-3.98329	5.53404	5.53404	2.46833	0.000431311	0.0359069	ENSDARG00000075905	ENSDARG00000075905.5	si:ch211-266g18.9 [Source:ZFIN;Acc:ZDB-GENE-131127-382]	17	15580665	15600552	-1	NA	si:ch211-266g18.9	ZFIN	protein_coding	ensembl_havana	5	33.88
ENSDARG00000031346	4.22475	0.770429	2.49759	0.182361	-5.48363	-2.45513	0.000170168	0.0218671	ENSDARG00000031346	ENSDARG00000031346.11	RNA binding motif protein 17 [Source:ZFIN;Acc:ZDB-GENE-040426-817]	4	25497104	25515591	-1	NA	rbm17	ZFIN	protein_coding	ensembl_havana	11	32.58
ENSDARG00000002523	8.18997	1.52279	4.85638	0.185934	-5.37827	-2.42714	0.000154606	0.0208985	ENSDARG00000002523	ENSDARG00000002523.9	hydroxysteroid dehydrogenase like 2 [Source:NCBI gene;Acc:322347]	10	11260170	11283239	1	NA	hsdl2	ZFIN	protein_coding	ensembl_havana	9	34.47
ENSDARG00000093235	5.19802	0.969589	3.0838	0.186531	-5.36105	-2.42252	0.000263158	0.0267398	ENSDARG00000093235	ENSDARG00000093235.3	zgc:162544 [Source:ZFIN;Acc:ZDB-GENE-030131-9020]	3	25166805	25169831	1	NA	TST	HGNC Symbol	protein_coding	ensembl_havana	3	36.9
ENSDARG00000021220	6.22862	1.17166	3.70014	0.188108	-5.31609	-2.41036	4.18037e-05	0.010012	ENSDARG00000021220	ENSDARG00000021220.9	3-hydroxy-3-methylglutaryl-CoA lyase [Source:ZFIN;Acc:ZDB-GENE-040426-958]	17	24855384	24866964	-1	NA	hmgcl	ZFIN	protein_coding	ensembl_havana	9	37.21
ENSDARG00000007344	10.2458	1.93834	6.09205	0.189185	-5.28583	-2.40213	0.000150272	0.0206664	ENSDARG00000007344	ENSDARG00000007344.8	titin-cap (telethonin) [Source:ZFIN;Acc:ZDB-GENE-070501-5]	3	21240594	21242460	-1	NA	tcap	ZFIN	protein_coding	ensembl_havana	8	37.98
ENSDARG00000095273	10.5876	2.01697	6.30229	0.190503	-5.24927	-2.39212	0.00014917	0.0206205	ENSDARG00000095273	ENSDARG00000095273.2	cytochrome c oxidase subunit 8A [Source:ZFIN;Acc:ZDB-GENE-030131-9136]	21	28496194	28500704	1	NA	cox8a	ZFIN	protein_coding	ensembl_havana	2	35.34
ENSDARG00000104517	12.248	2.38109	7.31454	0.194407	-5.14386	-2.36285	1.40256e-07	0.000279687	ENSDARG00000104517	ENSDARG00000104517.3	ubiquinol-cytochrome c reductase, complex III subunit X [Source:ZFIN;Acc:ZDB-GENE-170406-3]	21	5882300	5885723	1	NA	uqcr10	ZFIN	protein_coding	ensembl	3	31.07
ENSDARG00000037860	13.3863	2.60918	7.99776	0.194914	-5.13047	-2.35909	0.00030848	0.029069	ENSDARG00000037860	ENSDARG00000037860.7	cytochrome c oxidase subunit 6B2 [Source:ZFIN;Acc:ZDB-GENE-040426-1566]	16	12504929	12512593	-1	NA	cox6b2	ZFIN	protein_coding	ensembl_havana	7	37.7
ENSDARG00000091001	7.48314	1.46843	4.47578	0.196232	-5.096	-2.34937	0.000106868	0.0172209	ENSDARG00000091001	ENSDARG00000091001.4	MYC binding protein [Source:ZFIN;Acc:ZDB-GENE-060331-97]	17	53438795	53440284	-1	NA	mycbp	ZFIN	protein_coding	ensembl_havana	4	49.53
ENSDARG00000097797	8.08067	1.60395	4.84231	0.198492	-5.03799	-2.33285	1.30589e-06	0.00145199	ENSDARG00000097797	ENSDARG00000097797.2	translocase of outer mitochondrial membrane 6 homolog (yeast) [Source:ZFIN;Acc:ZDB-GENE-131121-445]	6	40572545	40573270	-1	NA	tomm6	ZFIN	protein_coding	ensembl_havana	2	41.74
ENSDARG00000043571	6.34632	1.25979	3.80306	0.198507	-5.0376	-2.33274	0.000486898	0.0386442	ENSDARG00000043571	ENSDARG00000043571.7	zgc:103670 [Source:ZFIN;Acc:ZDB-GENE-040912-111]	8	12925385	12948930	1	NA	KIF2A	HGNC Symbol	protein_coding	ensembl	7	36.72
ENSDARG00000075989	7.80879	1.55116	4.67997	0.198642	-5.03418	-2.33176	1.55369e-05	0.00532562	ENSDARG00000075989	ENSDARG00000075989.4	actin related protein 2/3 complex, subunit 2 [Source:ZFIN;Acc:ZDB-GENE-030131-5276]	9	48043162	48077034	-1	NA	arpc2	ZFIN	protein_coding	ensembl_havana	4	33.31
ENSDARG00000104871	5.08193	1.02501	3.05347	0.201698	-4.95792	-2.30973	0.000599634	0.0438805	ENSDARG00000104871	ENSDARG00000104871.2	zgc:92045 [Source:ZFIN;Acc:ZDB-GENE-040718-86]	KN149978.1	12292	15439	-1	NA	LEPROTL1	HGNC Symbol	protein_coding	ensembl	2	39.76
ENSDARG00000074533	6.03338	1.2215	3.62744	0.202458	-4.9393	-2.30431	2.50484e-05	0.00733205	ENSDARG00000074533	ENSDARG00000074533.5	solute carrier family 25 member 38b [Source:NCBI gene;Acc:571961]	6	7721292	7735153	-1	NA	slc25a38b	ZFIN	protein_coding	ensembl_havana	5	38.02
ENSDARG00000042777	9.13037	1.85226	5.49132	0.202868	-4.92932	-2.30139	4.73076e-06	0.00317567	ENSDARG00000042777	ENSDARG00000042777.6	NADH:ubiquinone oxidoreductase subunit A11 [Source:ZFIN;Acc:ZDB-GENE-040426-1631]	11	6411169	6429705	-1	NA	ndufa11	ZFIN	protein_coding	ensembl	6	38.27
ENSDARG00000016058	5.85194	1.18973	3.52083	0.203305	-4.91871	-2.29828	0.000283791	0.0279464	ENSDARG00000016058	ENSDARG00000016058.8	fibroblast growth factor (acidic) intracellular binding protein a [Source:ZFIN;Acc:ZDB-GENE-040426-1363]	14	30713736	30724165	-1	NA	fibpa	ZFIN	protein_coding	ensembl_havana	8	32.58
ENSDARG00000035741	9.0041	1.8391	5.4216	0.204251	-4.89593	-2.29158	0.000204587	0.0236277	ENSDARG00000035741	ENSDARG00000035741.5	solute carrier family 25 member 11 [Source:ZFIN;Acc:ZDB-GENE-040625-79]	5	68076913	68093169	-1	NA	slc25a11	ZFIN	protein_coding	ensembl_havana	5	35.91
ENSDARG00000039346	9.62349	1.97424	5.79886	0.205148	-4.87452	-2.28526	0.00044567	0.0367151	ENSDARG00000039346	ENSDARG00000039346.6	NADH:ubiquinone oxidoreductase subunit A5 [Source:ZFIN;Acc:ZDB-GENE-050320-17]	4	4930406	4932619	-1	NA	ndufa5	ZFIN	protein_coding	ensembl_havana	6	36.27
ENSDARG00000092798	9.86807	2.02643	5.94725	0.205353	-4.86967	-2.28382	0.000266175	0.0268752	ENSDARG00000092798	ENSDARG00000092798.4	peptidylprolyl isomerase B (cyclophilin B) [Source:ZFIN;Acc:ZDB-GENE-040426-1955]	25	5983430	5990182	1	NA	ppib	ZFIN	protein_coding	ensembl_havana	4	37.33
ENSDARG00000056915	7.30665	1.50287	4.40476	0.205685	-4.86181	-2.28149	9.03848e-05	0.0155251	ENSDARG00000056915	ENSDARG00000056915.6	si:ch211-237l4.6 [Source:ZFIN;Acc:ZDB-GENE-040724-42]	10	22782522	22786450	1	NA	si:ch211-237l4.6	ZFIN	protein_coding	ensembl_havana	6	32.63
ENSDARG00000034470	14.2897	2.96627	8.62799	0.20758	-4.81741	-2.26826	1.56901e-05	0.00532562	ENSDARG00000034470	ENSDARG00000034470.4	aldolase a, fructose-bisphosphate, b [Source:ZFIN;Acc:ZDB-GENE-040426-2299]	12	4052180	4070058	-1	NA	aldoab	ZFIN	protein_coding	ensembl_havana	4	36.24
ENSDARG00000098378	7.14712	1.48819	4.31765	0.208222	-4.80256	-2.2638	3.63936e-06	0.00258038	ENSDARG00000098378	ENSDARG00000098378.2		7	73924257	73942078	1	NA	CU694197.1	Clone-based (Ensembl) gene	lincRNA	havana	2	36.63
ENSDARG00000021107	6.04508	1.2589	3.65199	0.208251	-4.80189	-2.2636	0.000467659	0.0378709	ENSDARG00000021107	ENSDARG00000021107.6	splicing factor 3a, subunit 2 [Source:ZFIN;Acc:ZDB-GENE-040426-897]	2	57825432	57837838	-1	NA	sf3a2	ZFIN	protein_coding	ensembl_havana	6	34.73
ENSDARG00000030781	7.18755	1.5006	4.34407	0.208777	-4.7898	-2.25997	4.88145e-05	0.0109747	ENSDARG00000030781	ENSDARG00000030781.10	acyl-CoA dehydrogenase short chain [Source:ZFIN;Acc:ZDB-GENE-040808-64]	10	43999263	44017665	-1	NA	acads	ZFIN	protein_coding	ensembl_havana	10	37.45
ENSDARG00000070083	16.975	3.54743	10.2612	0.20898	-4.78515	-2.25857	5.52211e-06	0.00352377	ENSDARG00000070083	ENSDARG00000070083.6	ATP synthase F1 subunit beta [Source:ZFIN;Acc:ZDB-GENE-030131-124]	11	13207898	13213059	1	NA	atp5f1b	ZFIN	protein_coding	ensembl_havana	6	39.73
ENSDARG00000060036	6.34442	1.32744	3.83593	0.20923	-4.77942	-2.25684	1.00474e-05	0.00433206	ENSDARG00000060036	ENSDARG00000060036.5	aminoacyl tRNA synthetase complex interacting multifunctional protein 1a [Source:ZFIN;Acc:ZDB-GENE-060825-144]	1	50293938	50319654	1	NA	aimp1a	ZFIN	protein_coding	ensembl_havana	5	37.45
ENSDARG00000099631	3.80885	0.799425	2.30414	0.209886	-4.76449	-2.25232	0.000491608	0.0388248	ENSDARG00000099631	ENSDARG00000099631.2	CKLF-like MARVEL transmembrane domain containing 6 [Source:ZFIN;Acc:ZDB-GENE-030729-15]	16	41467188	41488023	-1	NA	cmtm6	ZFIN	protein_coding	ensembl_havana	2	35.4
ENSDARG00000008982	10.9767	2.32612	6.6514	0.211914	-4.71889	-2.23845	0.000158162	0.0210264	ENSDARG00000008982	ENSDARG00000008982.7	calsequestrin 2 [Source:ZFIN;Acc:ZDB-GENE-010724-12]	9	33097289	33107237	-1	NA	casq2	ZFIN	protein_coding	ensembl_havana	7	37.09
ENSDARG00000116835	6.62196	1.40497	4.01346	0.212168	-4.71325	-2.23672	2.42064e-05	0.00715119	ENSDARG00000116835	ENSDARG00000116835.1	parkinson protein 7 [Source:NCBI gene;Acc:449674]	11	41459408	41475995	1	NA	park7	ZFIN	protein_coding	ensembl	1	36.49
ENSDARG00000088383	11.2975	2.40452	6.85103	0.212836	-4.69845	-2.23219	7.47246e-05	0.0133704	ENSDARG00000088383	ENSDARG00000088383.4	cytochrome c oxidase subunit 5Aa [Source:ZFIN;Acc:ZDB-GENE-050522-133]	25	29075145	29080125	-1	NA	cox5aa	ZFIN	protein_coding	ensembl_havana	4	37.16
ENSDARG00000005560	9.86292	2.10439	5.98365	0.213363	-4.68684	-2.22862	0.000226279	0.0243801	ENSDARG00000005560	ENSDARG00000005560.7	tyrosine 3-monooxygenase/tryptophan 5-monooxygenase activation protein, eta polypeptide [Source:ZFIN;Acc:ZDB-GENE-040426-2191]	10	17166035	17170086	-1	NA	ywhah	ZFIN	protein_coding	ensembl_havana	7	41.39
ENSDARG00000036438	9.7058	2.07379	5.88979	0.213665	-4.68023	-2.22658	5.56546e-05	0.0113828	ENSDARG00000036438	ENSDARG00000036438.7	NADH:ubiquinone oxidoreductase core subunit V1 [Source:ZFIN;Acc:ZDB-GENE-040808-73]	19	9212031	9228512	1	NA	ndufv1	ZFIN	protein_coding	ensembl_havana	7	34.7
ENSDARG00000008020	5.69441	1.23422	3.46432	0.216743	-4.61377	-2.20595	0.00013806	0.0200793	ENSDARG00000008020	ENSDARG00000008020.9	mediator complex subunit 31 [Source:NCBI gene;Acc:436690]	21	40045224	40049642	-1	NA	med31	ZFIN	protein_coding	ensembl_havana	9	30.53
ENSDARG00000103589	7.3089	1.5847	4.4468	0.216817	-4.61218	-2.20545	1.16131e-06	0.00145199	ENSDARG00000103589	ENSDARG00000103589.2	GATA binding protein 6 [Source:ZFIN;Acc:ZDB-GENE-000622-1]	2	4207209	4217887	1	NA	gata6	ZFIN	protein_coding	ensembl_havana	2	35.23
ENSDARG00000087697	6.63304	1.44081	4.03693	0.217218	-4.60367	-2.20279	0.000230511	0.0246674	ENSDARG00000087697	ENSDARG00000087697.4	lipoprotein lipase [Source:ZFIN;Acc:ZDB-GENE-990415-139]	22	15624371	15630421	1	NA	lpl	ZFIN	protein_coding	ensembl	4	36.51
ENSDARG00000016307	5.08192	1.11444	3.09818	0.219295	-4.56007	-2.18906	0.000244944	0.0255235	ENSDARG00000016307	ENSDARG00000016307.11	mitochondrial ribosomal protein L46 [Source:ZFIN;Acc:ZDB-GENE-040718-224]	7	14536083	14543964	1	NA	mrpl46	ZFIN	protein_coding	ensembl_havana	11	35.45
ENSDARG00000011553	11.8945	2.61305	7.25379	0.219685	-4.55197	-2.18649	0.000609018	0.0442627	ENSDARG00000011553	ENSDARG00000011553.8	ATP synthase peripheral stalk-membrane subunit b [Source:ZFIN;Acc:ZDB-GENE-041010-33]	8	25329032	25338709	-1	NA	atp5pb	ZFIN	protein_coding	ensembl_havana	8	34.64
ENSDARG00000070155	8.97025	1.97285	5.47155	0.219933	-4.54684	-2.18486	1.74477e-05	0.00573904	ENSDARG00000070155	ENSDARG00000070155.6	tubulin, alpha 8 like 3 [Source:ZFIN;Acc:ZDB-GENE-040801-77]	9	7662638	7673856	-1	NA	tuba8l3	ZFIN	protein_coding	ensembl_havana	6	36.66
ENSDARG00000056008	13.7833	3.07056	8.42693	0.222774	-4.48886	-2.16635	1.3982e-05	0.00506942	ENSDARG00000056008	ENSDARG00000056008.6	ATP synthase membrane subunit c locus 1 [Source:ZFIN;Acc:ZDB-GENE-040426-1966]	3	23599290	23604396	-1	NA	atp5mc1	ZFIN	protein_coding	ensembl_havana	6	36.17
ENSDARG00000017571	9.33377	2.10049	5.71713	0.225042	-4.44362	-2.15173	0.000298653	0.0290513	ENSDARG00000017571	ENSDARG00000017571.9	methylcrotonoyl-CoA carboxylase 2 (beta) [Source:ZFIN;Acc:ZDB-GENE-040426-2493]	5	43808838	43819663	-1	NA	mccc2	ZFIN	protein_coding	ensembl_havana	9	35.72
ENSDARG00000097249	-1.49955	-6.65432	-4.07693	4.43755	4.43755	2.14976	0.00048179	0.0384472	ENSDARG00000097249	ENSDARG00000097249.2		15	29161656	29271467	1	NA	BX537104.1	Clone-based (Ensembl) gene	antisense	havana	2	36.9
ENSDARG00000020218	4.55884	1.02912	2.79398	0.225741	-4.42986	-2.14726	0.000588541	0.0431678	ENSDARG00000020218	ENSDARG00000020218.9	autocrine motility factor receptor a [Source:ZFIN;Acc:ZDB-GENE-040426-2190]	25	36197733	36217563	-1	NA	amfra	ZFIN	protein_coding	ensembl_havana	9	36.06
ENSDARG00000017891	8.6754	1.96585	5.32062	0.226601	-4.41305	-2.14178	0.000395778	0.0345965	ENSDARG00000017891	ENSDARG00000017891.11	t-complex 1 [Source:ZFIN;Acc:ZDB-GENE-990714-24]	23	2421313	2443881	1	NA	tcp1	ZFIN	protein_coding	ensembl	11	39.05
ENSDARG00000057676	5.15781	1.18305	3.17043	0.22937	-4.35976	-2.12425	3.28024e-05	0.00842506	ENSDARG00000057676	ENSDARG00000057676.7	golgin A7 [Source:ZFIN;Acc:ZDB-GENE-040625-142]	10	20364009	20372269	1	NA	golga7	ZFIN	protein_coding	ensembl_havana	7	34.03
ENSDARG00000035608	5.93283	1.36919	3.65101	0.230782	-4.33309	-2.1154	0.000111215	0.0174202	ENSDARG00000035608	ENSDARG00000035608.6	PGAM family member 5, serine/threonine protein phosphatase, mitochondrial [Source:NCBI gene;Acc:492357]	5	18925367	18936235	1	NA	pgam5	ZFIN	protein_coding	ensembl_havana	6	36.44
ENSDARG00000103394	6.02539	1.39201	3.7087	0.231024	-4.32855	-2.11388	0.000318022	0.0295825	ENSDARG00000103394	ENSDARG00000103394.2	kinesin family member 5B, a [Source:ZFIN;Acc:ZDB-GENE-070629-2]	12	41510492	41551599	1	NA	kif5ba	ZFIN	protein_coding	ensembl	2	34.77
ENSDARG00000054539	5.7339	1.32566	3.52978	0.231196	-4.32533	-2.11281	0.000226172	0.0243801	ENSDARG00000054539	ENSDARG00000054539.6	low density lipoprotein receptor-related protein 10 [Source:ZFIN;Acc:ZDB-GENE-140418-2]	7	24153070	24162868	1	NA	lrp10	ZFIN	protein_coding	ensembl_havana	6	39.48
ENSDARG00000015449	5.07931	1.1749	3.12711	0.23131	-4.32319	-2.1121	0.000213056	0.0237684	ENSDARG00000015449	ENSDARG00000015449.9	fucosyltransferase 8a (alpha (1,6) fucosyltransferase) [Source:ZFIN;Acc:ZDB-GENE-031118-20]	17	33719415	33906488	1	NA	fut8a	ZFIN	protein_coding	ensembl_havana	9	37.26
ENSDARG00000018618	7.18619	1.66289	4.42454	0.231401	-4.32151	-2.11154	0.00021164	0.0237684	ENSDARG00000018618	ENSDARG00000018618.12	cleavage and polyadenylation specific factor 6 [Source:NCBI gene;Acc:327069]	4	2041067	2059302	-1	NA	cpsf6	ZFIN	protein_coding	ensembl_havana	12	35.55
ENSDARG00000041631	4.7212	1.09695	2.90907	0.232345	-4.30395	-2.10566	0.000246388	0.0255235	ENSDARG00000041631	ENSDARG00000041631.7	proteasome activator subunit 3 interacting protein 1 [Source:ZFIN;Acc:ZDB-GENE-030131-6692]	18	17707688	17724295	-1	NA	psme3ip1	ZFIN	protein_coding	ensembl_havana	7	34.48
ENSDARG00000097209	11.1386	2.59306	6.86583	0.232799	-4.29555	-2.10284	0.000100361	0.0165914	ENSDARG00000097209	ENSDARG00000097209.2	cytochrome c oxidase subunit 8B [Source:ZFIN;Acc:ZDB-GENE-110620-4]	25	10499642	10503043	-1	NA	cox8b	ZFIN	protein_coding	ensembl_havana	2	36.16
ENSDARG00000089663	8.345	1.97123	5.15811	0.236217	-4.2334	-2.08182	1.07403e-05	0.00445041	ENSDARG00000089663	ENSDARG00000089663.4	LSM3 homolog, U6 small nuclear RNA and mRNA degradation associated [Source:ZFIN;Acc:ZDB-GENE-161207-2]	22	31660964	31672566	-1	NA	lsm3	ZFIN	protein_coding	ensembl	4	34.16
ENSDARG00000013623	15.051	3.55988	9.30544	0.236521	-4.22795	-2.07996	1.48968e-06	0.001514	ENSDARG00000013623	ENSDARG00000013623.10	voltage-dependent anion channel 2 [Source:ZFIN;Acc:ZDB-GENE-030131-845]	13	17714296	17729474	-1	NA	vdac2	ZFIN	protein_coding	ensembl_havana	10	35.77
ENSDARG00000044565	8.04387	1.94591	4.99489	0.241912	-4.13374	-2.04745	0.000217199	0.0240511	ENSDARG00000044565	ENSDARG00000044565.8	Obg-like ATPase 1 [Source:NCBI gene;Acc:326864]	6	10741266	10753507	-1	NA	ola1	ZFIN	protein_coding	ensembl_havana	8	38.05
ENSDARG00000013561	10.9523	2.65386	6.80306	0.242312	-4.12692	-2.04506	0.000111628	0.0174202	ENSDARG00000013561	ENSDARG00000013561.8	phosphoglucomutase 1 [Source:ZFIN;Acc:ZDB-GENE-040426-1245]	6	32010183	32025225	-1	NA	pgm1	ZFIN	protein_coding	ensembl_havana	8	34.39
ENSDARG00000059972	7.56994	1.83871	4.70433	0.242896	-4.11699	-2.04159	5.10827e-05	0.0110125	ENSDARG00000059972	ENSDARG00000059972.9	RALY heterogeneous nuclear ribonucleoprotein [Source:ZFIN;Acc:ZDB-GENE-041010-127]	6	50021410	50204262	-1	NA	raly	ZFIN	protein_coding	ensembl_havana	9	35.19
ENSDARG00000045888	9.23108	2.24742	5.73925	0.243463	-4.1074	-2.03823	0.000139705	0.0200793	ENSDARG00000045888	ENSDARG00000045888.6	acetyl-CoA acetyltransferase 1 [Source:NCBI gene;Acc:445290]	10	38663917	38698966	1	NA	acat1	ZFIN	protein_coding	ensembl	6	38.4
ENSDARG00000036704	5.104	1.24907	3.17653	0.244724	-4.08624	-2.03078	0.000217833	0.0240511	ENSDARG00000036704	ENSDARG00000036704.3	transmembrane protein 18 [Source:NCBI gene;Acc:449559]	23	35642061	35649000	-1	NA	tmem18	ZFIN	protein_coding	ensembl_havana	3	41.31
ENSDARG00000087456	9.02166	2.22113	5.6214	0.2462	-4.06174	-2.0221	0.000203216	0.0236078	ENSDARG00000087456	ENSDARG00000087456.3	NADH:ubiquinone oxidoreductase subunit B1 [Source:HGNC Symbol;Acc:HGNC:7695]	20	50048836	50049099	-1	NA	NDUFB1	HGNC Symbol	protein_coding	ensembl	3	48.11
ENSDARG00000053136	8.56379	2.11719	5.34049	0.247226	-4.04488	-2.0161	1.33148e-05	0.00488302	ENSDARG00000053136	ENSDARG00000053136.7	beta-2-microglobulin [Source:NCBI gene;Acc:30400]	4	12785964	12795489	-1	NA	b2m	ZFIN	protein_coding	ensembl_havana	7	31.24
ENSDARG00000013075	6.0068	1.48606	3.74643	0.247397	-4.04209	-2.0151	0.000546879	0.0416437	ENSDARG00000013075	ENSDARG00000013075.10	mitochondrial ribosomal protein L11 [Source:ZFIN;Acc:ZDB-GENE-040718-294]	14	30557361	30620537	1	NA	mrpl11	ZFIN	protein_coding	ensembl_havana	10	36.2
ENSDARG00000071259	5.87957	1.46511	3.67234	0.249186	-4.01307	-2.00471	0.000603421	0.0439665	ENSDARG00000071259	ENSDARG00000071259.5	F-box protein 34 [Source:ZFIN;Acc:ZDB-GENE-030131-2194]	17	10783599	10813885	-1	NA	fbxo34	ZFIN	protein_coding	ensembl_havana	5	38.59
ENSDARG00000102055	10.0786	2.5614	6.32002	0.254141	-3.93482	-1.9763	2.2632e-05	0.00674856	ENSDARG00000102055	ENSDARG00000102055.3	hydroxyacyl-CoA dehydrogenase trifunctional multienzyme complex subunit beta [Source:ZFIN;Acc:ZDB-GENE-030131-8550]	20	47927720	47953524	-1	NA	hadhb	ZFIN	protein_coding	ensembl	3	32.97
ENSDARG00000037879	5.49456	1.39849	3.44652	0.254522	-3.92893	-1.97414	0.000575621	0.0427111	ENSDARG00000037879	ENSDARG00000037879.6	LFNG O-fucosylpeptide 3-beta-N-acetylglucosaminyltransferase [Source:NCBI gene;Acc:30158]	3	41917499	41926869	1	NA	lfng	ZFIN	protein_coding	ensembl_havana	6	41.47
ENSDARG00000057414	8.32632	2.12029	5.2233	0.254649	-3.92697	-1.97342	0.000201081	0.0236078	ENSDARG00000057414	ENSDARG00000057414.6	prohibitin [Source:ZFIN;Acc:ZDB-GENE-030131-6577]	3	15736811	15746999	1	NA	phb	ZFIN	protein_coding	ensembl_havana	6	37.21
ENSDARG00000103799	8.68442	2.21208	5.44825	0.254719	-3.9259	-1.97302	8.51598e-06	0.00433117	ENSDARG00000103799	ENSDARG00000103799.3	lysyl-tRNA synthetase 1 [Source:ZFIN;Acc:ZDB-GENE-021115-8]	7	67429185	67451386	1	NA	kars1	ZFIN	protein_coding	ensembl_havana	3	33.15
ENSDARG00000006260	11.9786	3.05214	7.51539	0.254798	-3.92467	-1.97257	1.83596e-05	0.00588367	ENSDARG00000006260	ENSDARG00000006260.13	tubulin, alpha 8 like 4 [Source:ZFIN;Acc:ZDB-GENE-040426-860]	6	6972953	6976107	-1	NA	tuba8l4	ZFIN	protein_coding	ensembl_havana	13	44.15
ENSDARG00000102778	4.61674	1.17765	2.89719	0.255082	-3.92031	-1.97097	1.9517e-05	0.00604572	ENSDARG00000102778	ENSDARG00000102778.2	fibroblast growth factor 17 [Source:NCBI gene;Acc:407737]	8	52732107	52745168	-1	NA	fgf17	ZFIN	protein_coding	ensembl_havana	2	34.85
ENSDARG00000028000	7.92611	2.02417	4.97514	0.255381	-3.91573	-1.96928	0.00037778	0.0333891	ENSDARG00000028000	ENSDARG00000028000.11	phosphofructokinase, platelet a [Source:ZFIN;Acc:ZDB-GENE-091112-22]	24	3963684	4004537	1	NA	pfkpa	ZFIN	protein_coding	ensembl_havana	11	34.93
ENSDARG00000052712	9.71935	2.49861	6.10898	0.257076	-3.8899	-1.95973	0.000139286	0.0200793	ENSDARG00000052712	ENSDARG00000052712.5	succinate-CoA ligase, alpha subunit [Source:ZFIN;Acc:ZDB-GENE-040912-101]	1	43652480	43684584	-1	NA	suclg1	ZFIN	protein_coding	ensembl_havana	5	35.59
ENSDARG00000043665	7.24529	1.87078	4.55804	0.258207	-3.87286	-1.9534	4.31165e-05	0.0100414	ENSDARG00000043665	ENSDARG00000043665.5	glutaredoxin 5 homolog (S. cerevisiae) [Source:NCBI gene;Acc:406294]	20	10484015	10487951	-1	NA	glrx5	ZFIN	protein_coding	ensembl_havana	5	31.12
ENSDARG00000097753	6.29268	1.63362	3.96315	0.259606	-3.85199	-1.94561	0.000221803	0.0242357	ENSDARG00000097753	ENSDARG00000097753.2	SRA stem-loop interacting RNA binding protein [Source:ZFIN;Acc:ZDB-GENE-030729-30]	17	17763167	17764801	-1	NA	slirp	ZFIN	protein_coding	ensembl_havana	2	35.05
ENSDARG00000103672	11.7944	3.06753	7.43099	0.260082	-3.84494	-1.94296	6.13787e-05	0.0117266	ENSDARG00000103672	ENSDARG00000103672.2	cold inducible RNA binding protein a [Source:ZFIN;Acc:ZDB-GENE-050417-329]	2	58841181	58848884	1	NA	cirbpa	ZFIN	protein_coding	ensembl	2	38.12
ENSDARG00000098059	8.43898	2.20092	5.31995	0.260804	-3.8343	-1.93896	0.000275808	0.0274998	ENSDARG00000098059	ENSDARG00000098059.2	FKBP prolyl isomerase 3 [Source:ZFIN;Acc:ZDB-GENE-030616-419]	20	54249339	54259780	-1	NA	fkbp3	ZFIN	protein_coding	ensembl	2	36.79
ENSDARG00000018105	5.5817	1.46228	3.52199	0.261977	-3.81713	-1.93249	0.000570495	0.0425286	ENSDARG00000018105	ENSDARG00000018105.12	calsequestrin 1b [Source:ZFIN;Acc:ZDB-GENE-060929-1070]	7	73717581	73752955	-1	NA	casq1b	ZFIN	protein_coding	ensembl_havana	12	38.37
ENSDARG00000059950	4.38375	1.15205	2.7679	0.2628	-3.80517	-1.92796	0.000330724	0.0304974	ENSDARG00000059950	ENSDARG00000059950.7	plexin domain containing 2 [Source:ZFIN;Acc:ZDB-GENE-140106-69]	7	41517173	41627956	-1	NA	plxdc2	ZFIN	protein_coding	ensembl_havana	7	36.53
ENSDARG00000059128	10.2553	2.71735	6.48635	0.26497	-3.77402	-1.9161	9.38384e-05	0.0157579	ENSDARG00000059128	ENSDARG00000059128.7	ubiquinol-cytochrome c reductase hinge protein [Source:ZFIN;Acc:ZDB-GENE-051030-93]	6	3509036	3514753	-1	NA	uqcrh	ZFIN	protein_coding	ensembl_havana	7	34.92
ENSDARG00000007413	6.20089	1.64866	3.92478	0.265874	-3.76117	-1.91118	0.000112225	0.0174202	ENSDARG00000007413	ENSDARG00000007413.10	AT rich interactive domain 2 (ARID, RFX-like) [Source:ZFIN;Acc:ZDB-GENE-030131-6311]	4	1647098	1684347	-1	NA	arid2	ZFIN	protein_coding	ensembl_havana	10	36.61
ENSDARG00000043555	5.88625	1.57102	3.72864	0.266897	-3.74676	-1.90564	9.36712e-07	0.00129942	ENSDARG00000043555	ENSDARG00000043555.7	transmembrane protein 30Ab [Source:ZFIN;Acc:ZDB-GENE-030131-5884]	20	16639848	16660851	1	NA	tmem30ab	ZFIN	protein_coding	ensembl_havana	7	37.53
ENSDARG00000010021	5.45166	1.45544	3.45355	0.266972	-3.74572	-1.90524	0.000146784	0.0204511	ENSDARG00000010021	ENSDARG00000010021.6	GrpE-like 1, mitochondrial [Source:ZFIN;Acc:ZDB-GENE-051120-111]	7	39744244	39751540	-1	NA	grpel1	ZFIN	protein_coding	ensembl_havana	6	37.37
ENSDARG00000052638	8.11926	2.17176	5.14551	0.267482	-3.73857	-1.90249	1.17226e-05	0.00467431	ENSDARG00000052638	ENSDARG00000052638.7	family with sequence similarity 210 member B [Source:ZFIN;Acc:ZDB-GENE-050913-122]	6	59350457	59357256	-1	NA	fam210b	ZFIN	protein_coding	havana	7	44.56
ENSDARG00000101622	6.21548	1.67086	3.94317	0.268821	-3.71994	-1.89528	0.000376398	0.0333891	ENSDARG00000101622	ENSDARG00000101622.2	mitochondrial ribosomal protein S7 [Source:NCBI gene;Acc:619204]	3	11072958	11075476	1	NA	mrps7	ZFIN	protein_coding	ensembl_havana	2	40.61
ENSDARG00000035136	11.838	3.20282	7.52041	0.270554	-3.69611	-1.88601	0.000217852	0.0240511	ENSDARG00000035136	ENSDARG00000035136.7	selenoprotein W, 1 [Source:NCBI gene;Acc:352915]	5	61998641	62005081	1	NA	selenow1	ZFIN	protein_coding	ensembl_havana	7	37.82
ENSDARG00000014106	7.92965	2.16256	5.04611	0.272718	-3.66679	-1.87452	0.000277762	0.0275657	ENSDARG00000014106	ENSDARG00000014106.9	cofilin 2 (muscle) [Source:ZFIN;Acc:ZDB-GENE-040426-1815]	17	10007071	10025234	-1	NA	cfl2	ZFIN	protein_coding	ensembl_havana	9	36.97
ENSDARG00000006290	9.1475	2.4959	5.8217	0.272851	-3.665	-1.87381	7.50108e-05	0.0133704	ENSDARG00000006290	ENSDARG00000006290.9	NADH:ubiquinone oxidoreductase subunit S5 [Source:ZFIN;Acc:ZDB-GENE-050522-437]	19	35357196	35361556	-1	NA	ndufs5	ZFIN	protein_coding	ensembl_havana	9	33.85
ENSDARG00000075892	4.41577	1.20507	2.81042	0.272902	-3.66431	-1.87354	0.000380578	0.033451	ENSDARG00000075892	ENSDARG00000075892.3	BCL2 associated athanogene 6 [Source:ZFIN;Acc:ZDB-GENE-010501-5]	15	34618360	34668485	-1	NA	bag6	ZFIN	protein_coding	ensembl	3	35.94
ENSDARG00000030765	7.87618	2.15786	5.01702	0.273972	-3.65	-1.8679	0.000239022	0.0251318	ENSDARG00000030765	ENSDARG00000030765.6	hydroxyacyl-CoA dehydrogenase [Source:ZFIN;Acc:ZDB-GENE-040801-261]	1	49909672	49919042	-1	NA	hadh	ZFIN	protein_coding	ensembl_havana	6	38.27
ENSDARG00000037009	7.54227	2.06838	4.80533	0.274238	-3.64647	-1.8665	0.000460435	0.037572	ENSDARG00000037009	ENSDARG00000037009.4	barrier to autointegration factor 1 [Source:NCBI gene;Acc:334717]	21	26709801	26715270	-1	NA	banf1	ZFIN	protein_coding	ensembl	4	34.15
ENSDARG00000074667	5.71478	1.56857	3.64167	0.274476	-3.64331	-1.86525	9.82862e-06	0.00433206	ENSDARG00000074667	ENSDARG00000074667.5	AKT1 substrate 1 (proline-rich) [Source:ZFIN;Acc:ZDB-GENE-030131-482]	3	30190419	30200557	1	NA	akt1s1	ZFIN	protein_coding	ensembl_havana	5	35.37
ENSDARG00000003811	7.03939	1.9491	4.49424	0.276884	-3.61162	-1.85264	0.000301937	0.029069	ENSDARG00000003811	ENSDARG00000003811.10	plexin b2a [Source:ZFIN;Acc:ZDB-GENE-030131-8917]	4	14449233	14531687	-1	NA	plxnb2a	ZFIN	protein_coding	ensembl_havana	10	34.56
ENSDARG00000008305	8.54163	2.3773	5.45947	0.27832	-3.59299	-1.84519	0.000133362	0.0197401	ENSDARG00000008305	ENSDARG00000008305.8	heart and neural crest derivatives expressed 2 [Source:NCBI gene;Acc:58150]	1	38193147	38195012	-1	NA	hand2	ZFIN	protein_coding	ensembl_havana	8	41.48
ENSDARG00000045359	5.64869	1.577	3.61284	0.279179	-3.58193	-1.84074	0.000181904	0.0228497	ENSDARG00000045359	ENSDARG00000045359.10	elongin C paralog b [Source:ZFIN;Acc:ZDB-GENE-040718-138]	2	30244376	30250311	-1	NA	elocb	ZFIN	protein_coding	ensembl_havana	10	33
ENSDARG00000063344	8.00471	2.24269	5.1237	0.280171	-3.56924	-1.83562	3.35225e-05	0.00848863	ENSDARG00000063344	ENSDARG00000063344.8	family with sequence similarity 162 member A [Source:NCBI gene;Acc:336363]	24	20927135	20934666	1	NA	fam162a	ZFIN	protein_coding	ensembl_havana	8	32.65
ENSDARG00000038123	10.6355	2.98046	6.80799	0.280236	-3.56842	-1.83528	1.9885e-05	0.0061005	ENSDARG00000038123	ENSDARG00000038123.6	myosin, light chain 9a, regulatory [Source:ZFIN;Acc:ZDB-GENE-041010-120]	23	42810055	42823356	1	NA	myl9a	ZFIN	protein_coding	ensembl_havana	6	36.73
ENSDARG00000019881	11.4728	3.22803	7.35044	0.281362	-3.55414	-1.8295	6.65667e-07	0.00106194	ENSDARG00000019881	ENSDARG00000019881.11	basigin [Source:ZFIN;Acc:ZDB-GENE-030131-9638]	22	18929412	18946453	1	NA	bsg	ZFIN	protein_coding	ensembl_havana	11	35.81
ENSDARG00000015385	9.00884	2.54329	5.77607	0.282311	-3.54219	-1.82464	5.33503e-05	0.0112667	ENSDARG00000015385	ENSDARG00000015385.6	NADH:ubiquinone oxidoreductase core subunit S3 [Source:ZFIN;Acc:ZDB-GENE-050417-274]	7	38588866	38594602	1	NA	ndufs3	ZFIN	protein_coding	ensembl_havana	6	37.56
ENSDARG00000007526	9.01923	2.54876	5.78399	0.282592	-3.53868	-1.82321	7.60806e-05	0.0134857	ENSDARG00000007526	ENSDARG00000007526.12	NADH:ubiquinone oxidoreductase core subunit S2 [Source:ZFIN;Acc:ZDB-GENE-050522-273]	7	19043750	19068539	-1	NA	ndufs2	ZFIN	protein_coding	ensembl_havana	12	33.13
ENSDARG00000044562	11.788	3.34221	7.5651	0.283527	-3.527	-1.81844	0.000346748	0.0312523	ENSDARG00000044562	ENSDARG00000044562.4	cytochrome c, somatic b [Source:NCBI gene;Acc:415158]	6	10910589	10912424	-1	NA	cycsb	ZFIN	protein_coding	ensembl_havana	4	40.58
ENSDARG00000009087	4.61765	1.31028	2.96396	0.283755	-3.52417	-1.81728	0.00039902	0.0347845	ENSDARG00000009087	ENSDARG00000009087.11	CD74 molecule, major histocompatibility complex, class II invariant chain a [Source:ZFIN;Acc:ZDB-GENE-000901-1]	14	3038473	3052361	1	NA	cd74a	ZFIN	protein_coding	ensembl_havana	11	32.62
ENSDARG00000006092	7.85771	2.23322	5.04546	0.284208	-3.51855	-1.81498	0.000106226	0.0172044	ENSDARG00000006092	ENSDARG00000006092.8	RAD21 cohesin complex component a [Source:NCBI gene;Acc:322275]	16	48409066	48430272	-1	NA	rad21a	ZFIN	protein_coding	ensembl_havana	8	36.47
ENSDARG00000068641	5.67585	1.62492	3.65039	0.286287	-3.493	-1.80446	0.000163218	0.0214306	ENSDARG00000068641	ENSDARG00000068641.6	TAF10 RNA polymerase II, TATA box binding protein (TBP)-associated factor [Source:ZFIN;Acc:ZDB-GENE-060526-334]	8	25811892	25817106	-1	NA	taf10	ZFIN	protein_coding	ensembl_havana	6	35.11
ENSDARG00000041065	11.1227	3.19499	7.15885	0.287249	-3.4813	-1.79963	0.000274801	0.0274853	ENSDARG00000041065	ENSDARG00000041065.9	heat shock protein, alpha-crystallin-related, 1 [Source:NCBI gene;Acc:368243]	5	3568016	3584815	-1	NA	hspb1	ZFIN	protein_coding	ensembl_havana	9	32.1
ENSDARG00000041592	6.5432	1.88312	4.21316	0.287798	-3.47466	-1.79687	0.000680846	0.047743	ENSDARG00000041592	ENSDARG00000041592.6	DCN1, defective in cullin neddylation 1, domain containing 2b [Source:ZFIN;Acc:ZDB-GENE-040625-171]	1	208181	214911	-1	NA	dcun1d2b	ZFIN	protein_coding	ensembl	6	38.6
ENSDARG00000020015	6.50687	1.87658	4.19172	0.2884	-3.46741	-1.79386	0.000469867	0.0379534	ENSDARG00000020015	ENSDARG00000020015.9	mitochondrial ribosomal protein S33 [Source:ZFIN;Acc:ZDB-GENE-040715-6]	4	12102267	12106039	-1	NA	mrps33	ZFIN	protein_coding	ensembl_havana	9	31.38
ENSDARG00000028067	7.52835	2.18926	4.85881	0.290802	-3.43876	-1.78189	2.70886e-05	0.00734787	ENSDARG00000028067	ENSDARG00000028067.7	BCL2 interacting protein 3 like b [Source:ZFIN;Acc:ZDB-GENE-040325-1]	10	18911152	18935945	1	NA	bnip3lb	ZFIN	protein_coding	ensembl_havana	7	34.99
ENSDARG00000021252	9.61863	2.802	6.21031	0.291309	-3.43278	-1.77938	1.22883e-05	0.00467431	ENSDARG00000021252	ENSDARG00000021252.11	chaperonin containing TCP1, subunit 6A (zeta 1) [Source:ZFIN;Acc:ZDB-GENE-011018-2]	21	41819288	41839684	-1	NA	cct6a	ZFIN	protein_coding	ensembl_havana	11	36.52
ENSDARG00000007745	11.0094	3.21041	7.10989	0.291607	-3.42928	-1.77791	9.54727e-06	0.00433206	ENSDARG00000007745	ENSDARG00000007745.10	ubiquinol-cytochrome c reductase, Rieske iron-sulfur polypeptide 1 [Source:ZFIN;Acc:ZDB-GENE-040426-2060]	7	45400716	45406089	1	NA	uqcrfs1	ZFIN	protein_coding	ensembl_havana	10	36.84
ENSDARG00000063922	7.70183	2.25517	4.9785	0.292809	-3.41519	-1.77197	0.000574473	0.0427111	ENSDARG00000063922	ENSDARG00000063922.3	NADH dehydrogenase subunit 6 [Source:NCBI gene;Acc:140536]	MT	14714	15232	-1	NA	mt-nd6	ZFIN	protein_coding	RefSeq	3	40.27
ENSDARG00000012688	11.4573	3.36069	7.40901	0.293322	-3.40922	-1.76944	0.000335893	0.03062	ENSDARG00000012688	ENSDARG00000012688.10	eukaryotic translation initiation factor 1 [Source:ZFIN;Acc:ZDB-GENE-030131-956]	19	5418006	5421610	1	NA	eif1	ZFIN	protein_coding	ensembl_havana	10	38.06
ENSDARG00000099499	13.1444	3.86615	8.50526	0.29413	-3.39986	-1.76548	0.000136258	0.0200343	ENSDARG00000099499	ENSDARG00000099499.2	NADH:ubiquinone oxidoreductase subunit A4, like [Source:ZFIN;Acc:ZDB-GENE-040426-2756]	3	20947560	20957083	-1	NA	ndufa4l	ZFIN	protein_coding	ensembl_havana	2	36.36
ENSDARG00000025566	14.6039	4.29668	9.45029	0.294214	-3.39888	-1.76506	8.22827e-07	0.00122098	ENSDARG00000025566	ENSDARG00000025566.7	solute carrier family 25 member 3b [Source:ZFIN;Acc:ZDB-GENE-040426-1916]	25	3306620	3321365	1	NA	slc25a3b	ZFIN	protein_coding	ensembl_havana	7	35.05
ENSDARG00000019404	11.5861	3.40947	7.49779	0.294272	-3.39821	-1.76478	6.11819e-05	0.0117266	ENSDARG00000019404	ENSDARG00000019404.8	ATP synthase F1 subunit delta [Source:ZFIN;Acc:ZDB-GENE-030131-7649]	22	18766061	18779232	-1	NA	atp5f1d	ZFIN	protein_coding	ensembl_havana	8	33.96
ENSDARG00000018904	5.29293	1.55891	3.42592	0.294526	-3.39528	-1.76353	0.00050631	0.0395939	ENSDARG00000018904	ENSDARG00000018904.9	cleavage stimulation factor, 3' pre-RNA, subunit 3 [Source:ZFIN;Acc:ZDB-GENE-040426-1997]	18	45734297	45761868	-1	NA	cstf3	ZFIN	protein_coding	ensembl	9	35.97
ENSDARG00000013777	8.36169	2.46728	5.41448	0.29507	-3.38902	-1.76087	0.000133638	0.0197401	ENSDARG00000013777	ENSDARG00000013777.10	protein phosphatase 1, regulatory subunit 13 like [Source:ZFIN;Acc:ZDB-GENE-050327-33]	18	35842933	35899617	1	NA	ppp1r13l	ZFIN	protein_coding	ensembl_havana	10	35.2
ENSDARG00000102874	7.18229	2.12693	4.65461	0.296135	-3.37684	-1.75567	4.91083e-05	0.0109747	ENSDARG00000102874	ENSDARG00000102874.3	inner membrane protein, mitochondrial (mitofilin) [Source:ZFIN;Acc:ZDB-GENE-030131-5417]	14	16093889	16123580	1	NA	immt	ZFIN	protein_coding	ensembl_havana	3	36.72
ENSDARG00000010149	12.8353	3.8012	8.31823	0.296153	-3.37663	-1.75558	5.79831e-05	0.0115798	ENSDARG00000010149	ENSDARG00000010149.9	ATP synthase F1 subunit alpha [Source:ZFIN;Acc:ZDB-GENE-060201-1]	21	5080789	5092539	1	NA	atp5fa1	ZFIN	protein_coding	ensembl_havana	9	36.18
ENSDARG00000017772	12.911	3.83768	8.37433	0.297241	-3.36427	-1.75029	0.00018802	0.023162	ENSDARG00000017772	ENSDARG00000017772.12	malate dehydrogenase 1Aa, NAD (soluble) [Source:ZFIN;Acc:ZDB-GENE-040204-1]	1	50968908	50990889	1	NA	mdh1aa	ZFIN	protein_coding	ensembl_havana	12	36.03
ENSDARG00000051756	5.25981	1.56639	3.4131	0.297803	-3.35793	-1.74757	0.000307585	0.029069	ENSDARG00000051756	ENSDARG00000051756.9	pyruvate dehydrogenase complex, component X [Source:ZFIN;Acc:ZDB-GENE-040426-1539]	25	37428187	37435076	-1	NA	pdhx	ZFIN	protein_coding	ensembl_havana	9	47.87
ENSDARG00000014313	12.1587	3.62665	7.89266	0.298277	-3.35259	-1.74528	0.000139786	0.0200793	ENSDARG00000014313	ENSDARG00000014313.9	ATP synthase peripheral stalk subunit F6 [Source:ZFIN;Acc:ZDB-GENE-040426-2534]	1	610082	614638	-1	NA	atp5pf	ZFIN	protein_coding	ensembl_havana	9	39.81
ENSDARG00000070161	9.01434	2.70369	5.85901	0.299932	-3.33409	-1.73729	1.29069e-06	0.00145199	ENSDARG00000070161	ENSDARG00000070161.6	vesicle-associated membrane protein 3 (cellubrevin) [Source:ZFIN;Acc:ZDB-GENE-040625-45]	11	39928828	39956925	1	NA	vamp3	ZFIN	protein_coding	ensembl_havana	6	36.33
ENSDARG00000076223	7.44587	2.23444	4.84015	0.300091	-3.33232	-1.73653	0.000105574	0.0171859	ENSDARG00000076223	ENSDARG00000076223.3	zgc:92744 [Source:ZFIN;Acc:ZDB-GENE-040718-312]	2	3502430	3509245	1	NA			protein_coding	ensembl_havana	3	35.06
ENSDARG00000061213	4.45406	1.34844	2.90125	0.302744	-3.30312	-1.72383	0.000704084	0.0486245	ENSDARG00000061213	ENSDARG00000061213.7	rabaptin, RAB GTPase binding effector protein 2 [Source:ZFIN;Acc:ZDB-GENE-070112-572]	3	26157073	26171668	-1	NA	rabep2	ZFIN	protein_coding	ensembl_havana	7	37.21
ENSDARG00000011400	12.0072	3.64994	7.82858	0.303979	-3.2897	-1.71796	6.76811e-06	0.00387803	ENSDARG00000011400	ENSDARG00000011400.6	troponin C type 1a (slow) [Source:ZFIN;Acc:ZDB-GENE-030523-1]	23	4890693	4895876	1	NA	tnnc1a	ZFIN	protein_coding	ensembl_havana	6	37.31
ENSDARG00000027200	8.79964	2.67586	5.73775	0.304087	-3.28853	-1.71744	0.000629735	0.0447491	ENSDARG00000027200	ENSDARG00000027200.7	GABA(A) receptor-associated protein like 2 [Source:ZFIN;Acc:ZDB-GENE-040718-336]	25	34835553	34845302	-1	NA	gabarapl2	ZFIN	protein_coding	ensembl_havana	7	35.99
ENSDARG00000045132	8.99144	2.75986	5.87565	0.306943	-3.25793	-1.70396	1.00175e-05	0.00433206	ENSDARG00000045132	ENSDARG00000045132.8	voltage-dependent anion channel 1 [Source:ZFIN;Acc:ZDB-GENE-030131-6514]	21	45190582	45210092	-1	NA	vdac1	ZFIN	protein_coding	ensembl_havana	8	37.73
ENSDARG00000039338	6.43087	1.98345	4.20716	0.308427	-3.24226	-1.697	0.000168729	0.0218671	ENSDARG00000039338	ENSDARG00000039338.7	growth arrest and DNA-damage-inducible, gamma interacting protein 1 [Source:ZFIN;Acc:ZDB-GENE-091204-282]	3	14691312	14695033	-1	NA	gadd45gip1	ZFIN	protein_coding	ensembl_havana	7	37.94
ENSDARG00000090454	12.3169	3.80543	8.06114	0.308961	-3.23666	-1.6945	0.000431267	0.0359069	ENSDARG00000090454	ENSDARG00000090454.4	guanine nucleotide binding protein (G protein), beta polypeptide 1a [Source:NCBI gene;Acc:322104]	8	53269657	53334650	1	NA	gnb1a	ZFIN	protein_coding	ensembl	4	37.88
ENSDARG00000016721	9.22981	2.85651	6.04316	0.309488	-3.23114	-1.69204	0.000490752	0.0388248	ENSDARG00000016721	ENSDARG00000016721.12	succinate dehydrogenase complex, subunit A, flavoprotein (Fp) [Source:NCBI gene;Acc:393884]	19	7276060	7291733	-1	NA	sdha	ZFIN	protein_coding	ensembl_havana	12	35.28
ENSDARG00000036675	11.3101	3.50481	7.40748	0.309882	-3.22703	-1.69021	0.000155235	0.0208985	ENSDARG00000036675	ENSDARG00000036675.7	heterogeneous nuclear ribonucleoprotein A1b [Source:ZFIN;Acc:ZDB-GENE-030912-14]	23	36306539	36310418	1	NA	hnrnpa1b	ZFIN	protein_coding	ensembl_havana	7	41.31
ENSDARG00000016904	8.03582	2.52514	5.28048	0.314236	-3.18232	-1.67008	1.54649e-05	0.00532562	ENSDARG00000016904	ENSDARG00000016904.6	branched chain ketoacid dehydrogenase kinase [Source:ZFIN;Acc:ZDB-GENE-021204-1]	5	61508418	61554010	1	NA	bckdk	ZFIN	protein_coding	ensembl_havana	6	35.42
ENSDARG00000068436	10.6839	3.35852	7.0212	0.314354	-3.18113	-1.66954	3.84998e-05	0.0093769	ENSDARG00000068436	ENSDARG00000068436.5	si:ch1073-429i10.3 [Source:ZFIN;Acc:ZDB-GENE-120214-5]	15	47850875	47857706	-1	NA	si:ch1073-429i10.3	ZFIN	protein_coding	ensembl_havana	5	35.99
ENSDARG00000043402	5.55511	1.74948	3.6523	0.314931	-3.1753	-1.66689	0.000603564	0.0439665	ENSDARG00000043402	ENSDARG00000043402.7	zgc:171480 [Source:ZFIN;Acc:ZDB-GENE-080204-83]	8	15251448	15253800	1	NA	zgc:171480	ZFIN	protein_coding	ensembl_havana	7	39.4
ENSDARG00000045514	11.0953	3.49554	7.2954	0.315048	-3.17412	-1.66636	0.000144751	0.0204355	ENSDARG00000045514	ENSDARG00000045514.7	ATP synthase F1 subunit gamma [Source:ZFIN;Acc:ZDB-GENE-030131-8901]	4	25173299	25181552	-1	NA	atp5f1c	ZFIN	protein_coding	ensembl_havana	7	34.6
ENSDARG00000052371	5.74569	1.81522	3.78045	0.315927	-3.16528	-1.66234	0.000207973	0.0237187	ENSDARG00000052371	ENSDARG00000052371.7	HIG1 hypoxia inducible domain family, member 2A [Source:ZFIN;Acc:ZDB-GENE-050417-119]	14	51015205	51018162	1	NA	higd2a	ZFIN	protein_coding	ensembl	7	35.4
ENSDARG00000038076	10.8214	3.4304	7.12589	0.317003	-3.15455	-1.65743	0.000129187	0.0193514	ENSDARG00000038076	ENSDARG00000038076.6	reactive oxygen species modulator 1 [Source:NCBI gene;Acc:393770]	6	50401620	50404732	-1	NA	romo1	ZFIN	protein_coding	ensembl_havana	6	35.21
ENSDARG00000057075	6.35488	2.01718	4.18603	0.317422	-3.15038	-1.65552	0.000154053	0.0208985	ENSDARG00000057075	ENSDARG00000057075.7	late endosomal/lysosomal adaptor, MAPK and MTOR activator 3 [Source:NCBI gene;Acc:553597]	13	12479264	12486076	-1	NA	lamtor3	ZFIN	protein_coding	ensembl_havana	7	33.52
ENSDARG00000042644	9.6496	3.06998	6.35979	0.318145	-3.14322	-1.65224	4.0318e-06	0.00279649	ENSDARG00000042644	ENSDARG00000042644.6	superoxide dismutase 2, mitochondrial [Source:ZFIN;Acc:ZDB-GENE-030131-7742]	20	30937934	30947547	1	NA	sod2	ZFIN	protein_coding	ensembl_havana	6	36.24
ENSDARG00000062933	6.5573	2.08791	4.3226	0.318409	-3.14061	-1.65105	0.000226945	0.0243801	ENSDARG00000062933	ENSDARG00000062933.6	c-Maf inducing protein [Source:ZFIN;Acc:ZDB-GENE-050419-50]	18	13324140	13362926	-1	NA	cmip	ZFIN	protein_coding	ensembl_havana	6	34.28
ENSDARG00000069922	6.54953	2.08731	4.31842	0.318696	-3.13778	-1.64975	0.000303524	0.029069	ENSDARG00000069922	ENSDARG00000069922.7	popeye domain containing 2 [Source:NCBI gene;Acc:793666]	9	21222428	21231297	-1	NA	pla1a	ZFIN	protein_coding	ensembl_havana	7	38.23
ENSDARG00000100222	7.67992	2.46605	5.07298	0.321103	-3.11426	-1.63889	0.000175203	0.0221827	ENSDARG00000100222	ENSDARG00000100222.4	utrophin [Source:ZFIN;Acc:ZDB-GENE-070228-6]	23	1181248	1444835	1	NA	utrn	ZFIN	protein_coding	ensembl_havana	4	40.54
ENSDARG00000034270	9.55873	3.0883	6.32352	0.323086	-3.09515	-1.63001	1.18935e-05	0.00467431	ENSDARG00000034270	ENSDARG00000034270.9	oxoglutarate (alpha-ketoglutarate) dehydrogenase a (lipoamide) [Source:ZFIN;Acc:ZDB-GENE-030131-2143]	8	45762484	45838481	-1	NA	ogdha	ZFIN	protein_coding	ensembl_havana	9	38.11
ENSDARG00000032970	12.8557	4.15685	8.50625	0.323348	-3.09264	-1.62884	9.30869e-05	0.0157144	ENSDARG00000032970	ENSDARG00000032970.6	cytochrome c oxidase subunit 4I1 [Source:ZFIN;Acc:ZDB-GENE-030131-5175]	18	30507839	30510241	1	NA	cox4i1	ZFIN	protein_coding	ensembl_havana	6	33.87
ENSDARG00000077291	16.2062	5.26705	10.7366	0.325002	-3.07691	-1.62148	0.000376849	0.0333891	ENSDARG00000077291	ENSDARG00000077291.4	ribosomal protein S2 [Source:ZFIN;Acc:ZDB-GENE-040426-2454]	3	18398876	18403179	1	NA	rps2	ZFIN	protein_coding	ensembl_havana	4	37.27
ENSDARG00000013317	8.75742	2.85332	5.80537	0.325817	-3.06921	-1.61787	1.89603e-05	0.00598957	ENSDARG00000013317	ENSDARG00000013317.11	phosphorylase, glycogen, muscle b [Source:ZFIN;Acc:ZDB-GENE-040426-1206]	7	22823889	22852189	1	NA	pygmb	ZFIN	protein_coding	ensembl_havana	11	35.57
ENSDARG00000052059	6.72299	2.19131	4.45715	0.325943	-3.06802	-1.61731	2.56972e-06	0.00203061	ENSDARG00000052059	ENSDARG00000052059.6	si:dkey-37f13.4 [Source:NCBI gene;Acc:101886606]	7	50876581	50883433	-1	NA	PAQR9	HGNC Symbol	protein_coding	havana	6	38.93
ENSDARG00000052708	12.2047	4.00831	8.10651	0.328423	-3.04486	-1.60637	2.60938e-06	0.00203061	ENSDARG00000052708	ENSDARG00000052708.7	troponin I type 1b (skeletal, slow) [Source:ZFIN;Acc:ZDB-GENE-041212-37]	6	54805136	54826061	-1	NA	tnni1b	ZFIN	protein_coding	ensembl	7	35.07
ENSDARG00000074246	5.59425	1.84429	3.71927	0.329677	-3.03327	-1.60087	0.000562706	0.0423801	ENSDARG00000074246	ENSDARG00000074246.5	RAB14, member RAS oncogene family [Source:ZFIN;Acc:ZDB-GENE-030826-20]	5	63390315	63399894	1	NA	rab14	ZFIN	protein_coding	ensembl_havana	5	36.06
ENSDARG00000030602	13.8778	4.57799	9.22792	0.329877	-3.03143	-1.6	0.000715931	0.0489133	ENSDARG00000030602	ENSDARG00000030602.9	ribosomal protein S19 [Source:ZFIN;Acc:ZDB-GENE-040426-1716]	16	24188114	24195361	-1	NA	rps19	ZFIN	protein_coding	ensembl_havana	9	35.42
ENSDARG00000022995	11.0187	3.647	7.33284	0.330983	-3.0213	-1.59517	7.01221e-06	0.00387803	ENSDARG00000022995	ENSDARG00000022995.7	chloride intracellular channel 4 [Source:ZFIN;Acc:ZDB-GENE-030326-3]	17	25444323	25480375	1	NA	clic4	ZFIN	protein_coding	ensembl_havana	7	36.66
ENSDARG00000004592	5.32882	1.76533	3.54707	0.331279	-3.0186	-1.59388	0.000102588	0.016872	ENSDARG00000004592	ENSDARG00000004592.12	G protein-coupled receptor 22a [Source:NCBI gene;Acc:504167]	4	2619132	2623487	1	NA	gpr22a	ZFIN	protein_coding	ensembl_havana	12	42.13
ENSDARG00000100825	8.57148	2.84243	5.70695	0.331614	-3.01555	-1.59242	0.00019809	0.0235566	ENSDARG00000100825	ENSDARG00000100825.2	calmodulin 3a (phosphorylase kinase, delta) [Source:ZFIN;Acc:ZDB-GENE-030131-5590]	15	9234052	9272328	-1	NA	calm3a	ZFIN	protein_coding	ensembl_havana	2	36.69
ENSDARG00000035860	13.6137	4.51827	9.06597	0.331892	-3.01303	-1.59121	0.000219466	0.0241458	ENSDARG00000035860	ENSDARG00000035860.8	ribosomal protein S28 [Source:NCBI gene;Acc:406307]	2	24507597	24509698	1	NA	rps28	ZFIN	protein_coding	ensembl_havana	8	33.44
ENSDARG00000063916	8.15398	2.70665	5.43032	0.331943	-3.01257	-1.59099	2.67447e-05	0.00734787	ENSDARG00000063916	ENSDARG00000063916.3	NADH dehydrogenase subunit 4L [Source:NCBI gene;Acc:140538]	MT	11009	11305	1	NA	mt-nd4l	ZFIN	protein_coding	RefSeq	3	40.4
ENSDARG00000041878	6.22231	2.07082	4.14657	0.332806	-3.00475	-1.58725	9.05715e-05	0.0155251	ENSDARG00000041878	ENSDARG00000041878.5	RAB11B, member RAS oncogene family, a [Source:ZFIN;Acc:ZDB-GENE-040426-2860]	22	17499905	17506843	1	NA	rab11ba	ZFIN	protein_coding	ensembl_havana	5	34.23
ENSDARG00000104789	6.47262	2.15904	4.31583	0.333564	-2.99792	-1.58396	0.00017101	0.0218671	ENSDARG00000104789	ENSDARG00000104789.2	DAP3 binding cell death enhancer 1 [Source:ZFIN;Acc:ZDB-GENE-061215-142]	14	591216	595474	1	NA	dele1	ZFIN	protein_coding	ensembl	2	39.19
ENSDARG00000075021	8.30399	2.78725	5.54562	0.335652	-2.97927	-1.57496	0.000137224	0.0200793	ENSDARG00000075021	ENSDARG00000075021.5	family with sequence similarity 120A [Source:ZFIN;Acc:ZDB-GENE-110131-10]	11	27705030	27739049	-1	NA	fam120a	ZFIN	protein_coding	ensembl_havana	5	36.78
ENSDARG00000070617	4.84747	1.6287	3.23809	0.33599	-2.97628	-1.57351	0.000446273	0.0367151	ENSDARG00000070617	ENSDARG00000070617.5	von Hippel-Lindau tumor suppressor [Source:ZFIN;Acc:ZDB-GENE-070112-1042]	6	40451270	40455109	-1	NA	vhl	ZFIN	protein_coding	ensembl_havana	5	35.62
ENSDARG00000043371	12.0132	4.08794	8.05059	0.340286	-2.9387	-1.55518	2.66575e-05	0.00734787	ENSDARG00000043371	ENSDARG00000043371.6	malate dehydrogenase 2, NAD (mitochondrial) [Source:ZFIN;Acc:ZDB-GENE-040426-2143]	10	33382858	33394568	1	NA	mdh2	ZFIN	protein_coding	ensembl	6	35.84
ENSDARG00000101844	12.216	4.17265	8.19433	0.341572	-2.92764	-1.54974	8.26703e-05	0.0144927	ENSDARG00000101844	ENSDARG00000101844.3	muscle-specific beta 1 integrin binding protein 2 [Source:ZFIN;Acc:ZDB-GENE-031113-14]	18	5490668	5497405	1	NA	mibp2	ZFIN	protein_coding	ensembl	3	39.5
ENSDARG00000013655	8.09452	2.76616	5.43034	0.341732	-2.92627	-1.54906	0.00018999	0.0233065	ENSDARG00000013655	ENSDARG00000013655.10	tpd52 like 2b [Source:ZFIN;Acc:ZDB-GENE-030131-822]	23	17431345	17451264	-1	NA	tpd52l2b	ZFIN	protein_coding	ensembl_havana	10	35.08
ENSDARG00000019096	14.8068	5.09462	9.95069	0.344074	-2.90635	-1.53921	1.15609e-05	0.00467431	ENSDARG00000019096	ENSDARG00000019096.7	myosin, light chain 7, regulatory [Source:ZFIN;Acc:ZDB-GENE-991019-3]	8	40457107	40464935	-1	NA	myl7	ZFIN	protein_coding	ensembl_havana	7	31.45
ENSDARG00000039997	8.00825	2.75888	5.38357	0.344504	-2.90272	-1.53741	1.81497e-06	0.00166738	ENSDARG00000039997	ENSDARG00000039997.7	protein tyrosine phosphatase 4A3a [Source:ZFIN;Acc:ZDB-GENE-040426-2220]	19	25088150	25149598	-1	NA	ptp4a3a	ZFIN	protein_coding	ensembl_havana	7	36.43
ENSDARG00000060006	6.0916	2.10446	4.09803	0.34547	-2.89461	-1.53337	0.000581573	0.042755	ENSDARG00000060006	ENSDARG00000060006.8	NEDD4 like E3 ubiquitin protein ligase [Source:ZFIN;Acc:ZDB-GENE-051118-2]	21	10890258	11054876	-1	NA	nedd4l	ZFIN	protein_coding	ensembl_havana	8	34.6
ENSDARG00000031952	15.3058	5.29555	10.3007	0.345982	-2.89032	-1.53123	1.92598e-05	0.00602454	ENSDARG00000031952	ENSDARG00000031952.6	Danio rerio myoglobin (mb), transcript variant 2, mRNA. [Source:RefSeq mRNA;Acc:NM_001362390]	1	55137943	55145085	1	NA	mb	ZFIN	protein_coding	ensembl_havana	6	33.11
ENSDARG00000016085	7.98299	2.78328	5.38314	0.348651	-2.86819	-1.52014	1.04929e-05	0.00440507	ENSDARG00000016085	ENSDARG00000016085.13	muscleblind-like splicing regulator 3 [Source:ZFIN;Acc:ZDB-GENE-081002-3]	14	30986754	31080183	-1	NA	mbnl3	ZFIN	protein_coding	ensembl_havana	13	37.75
ENSDARG00000099339	4.28657	1.49865	2.89261	0.349615	-2.86029	-1.51616	0.000153437	0.0208985	ENSDARG00000099339	ENSDARG00000099339.4	protein kinase C and casein kinase substrate in neurons 3 [Source:ZFIN;Acc:ZDB-GENE-040426-984]	7	54222156	54308069	1	NA	pacsin3	ZFIN	protein_coding	ensembl_havana	4	36.47
ENSDARG00000063917	19.5519	6.84113	13.1965	0.349897	-2.85799	-1.515	0.000693959	0.0483438	ENSDARG00000063917	ENSDARG00000063917.3	NADH dehydrogenase subunit 4 [Source:NCBI gene;Acc:140534]	MT	11299	12679	1	NA	mt-nd4	ZFIN	protein_coding	RefSeq	3	38.38
ENSDARG00000009250	9.30522	3.26689	6.28606	0.351082	-2.84834	-1.51012	1.45086e-05	0.00514347	ENSDARG00000009250	ENSDARG00000009250.10	electron transfer flavoprotein subunit beta [Source:ZFIN;Acc:ZDB-GENE-040426-1931]	16	50214819	50229274	-1	NA	etfb	ZFIN	protein_coding	ensembl_havana	10	35.3
ENSDARG00000058148	8.07577	2.84475	5.46026	0.352257	-2.83883	-1.5053	0.000127728	0.0193142	ENSDARG00000058148	ENSDARG00000058148.8	DnaJ (Hsp40) homolog, subfamily C, member 7 [Source:ZFIN;Acc:ZDB-GENE-040426-2483]	3	17878124	17910375	1	NA	dnajc7	ZFIN	protein_coding	ensembl_havana	8	35.83
ENSDARG00000077341	8.83029	3.11179	5.97104	0.3524	-2.83769	-1.50472	0.000423475	0.0356501	ENSDARG00000077341	ENSDARG00000077341.5	protein phosphatase 1, regulatory (inhibitor) subunit 14C [Source:ZFIN;Acc:ZDB-GENE-050706-92]	23	39807857	39849155	-1	NA	ppp1r14c	ZFIN	protein_coding	ensembl_havana	5	34.99
ENSDARG00000068868	5.65845	2.0003	3.82937	0.353506	-2.82881	-1.50019	0.000700154	0.0484936	ENSDARG00000068868	ENSDARG00000068868.7	nucleosome assembly protein 1-like 4b [Source:ZFIN;Acc:ZDB-GENE-041114-168]	7	31776055	31794878	-1	NA	nap1l4b	ZFIN	protein_coding	ensembl_havana	7	35.57
ENSDARG00000020454	6.45756	2.2878	4.37268	0.354283	-2.8226	-1.49703	0.000162175	0.0213816	ENSDARG00000020454	ENSDARG00000020454.10	proteasome 26S subunit, non-ATPase 8 [Source:ZFIN;Acc:ZDB-GENE-040625-136]	18	44615591	44623675	-1	NA	psmd8	ZFIN	protein_coding	ensembl_havana	10	39.6
ENSDARG00000011405	13.5338	4.81235	9.17306	0.355581	-2.8123	-1.49175	0.000563191	0.0423801	ENSDARG00000011405	ENSDARG00000011405.12	ribosomal protein S9 [Source:ZFIN;Acc:ZDB-GENE-010724-15]	16	31921812	31927522	1	NA	rps9	ZFIN	protein_coding	ensembl_havana	12	36.77
ENSDARG00000038099	5.11378	1.83171	3.47275	0.358191	-2.79181	-1.4812	0.00018359	0.022971	ENSDARG00000038099	ENSDARG00000038099.6	gsk3b interacting protein [Source:NCBI gene;Acc:406744]	17	43013171	43019060	1	NA	gskip	ZFIN	protein_coding	ensembl_havana	6	32.24
ENSDARG00000045768	8.69804	3.11763	5.90783	0.358428	-2.78996	-1.48024	0.000621838	0.0446772	ENSDARG00000045768	ENSDARG00000045768.9	cryptochrome circadian regulator 1a [Source:ZFIN;Acc:ZDB-GENE-010426-2]	4	12013043	12026507	1	NA	cry1a	ZFIN	protein_coding	ensembl_havana	9	34.53
ENSDARG00000103566	8.04004	2.8854	5.46272	0.358879	-2.78646	-1.47843	0.000523263	0.0404243	ENSDARG00000103566	ENSDARG00000103566.2	translocase of outer mitochondrial membrane 20b [Source:NCBI gene;Acc:436971]	11	44637516	44647315	-1	NA	tomm20b	ZFIN	protein_coding	ensembl_havana	2	42.2
ENSDARG00000004377	7.67319	2.77244	5.22281	0.361315	-2.76767	-1.46867	0.000333508	0.0305053	ENSDARG00000004377	ENSDARG00000004377.11	protein phosphatase 1, regulatory subunit 13Ba [Source:ZFIN;Acc:ZDB-GENE-030131-9805]	17	14614145	14691576	-1	NA	ppp1r13ba	ZFIN	protein_coding	ensembl_havana	11	36.35
ENSDARG00000036080	10.9745	3.9789	7.47668	0.36256	-2.75817	-1.46371	0.000570241	0.0425286	ENSDARG00000036080	ENSDARG00000036080.7	CD81 molecule a [Source:ZFIN;Acc:ZDB-GENE-000831-5]	7	32983440	33023404	-1	NA	cd81a	ZFIN	protein_coding	ensembl_havana	7	35.78
ENSDARG00000092677	5.84438	2.13456	3.98947	0.365233	-2.73798	-1.45311	0.000543612	0.0415935	ENSDARG00000092677	ENSDARG00000092677.2	cytochrome c oxidase assembly factor 6 [Source:ZFIN;Acc:ZDB-GENE-070705-152]	4	4832144	4834617	-1	NA	coa6	ZFIN	protein_coding	ensembl_havana	2	31.85
ENSDARG00000101936	5.31583	1.94268	3.62926	0.365453	-2.73633	-1.45224	0.000306084	0.029069	ENSDARG00000101936	ENSDARG00000101936.2	transmembrane protein 106Ba [Source:ZFIN;Acc:ZDB-GENE-040426-1336]	15	33966739	33978714	1	NA	tmem106ba	ZFIN	protein_coding	ensembl_havana	2	33.5
ENSDARG00000003680	6.0077	2.20145	4.10458	0.366437	-2.72898	-1.44836	0.000506195	0.0395939	ENSDARG00000003680	ENSDARG00000003680.12	RUNX1 partner transcriptional co-repressor 1 [Source:ZFIN;Acc:ZDB-GENE-060929-164]	19	33553586	33785914	1	NA	runx1t1	ZFIN	protein_coding	ensembl_havana	12	36.98
ENSDARG00000003127	5.91094	2.17135	4.04114	0.367344	-2.72225	-1.4448	0.000325236	0.0301656	ENSDARG00000003127	ENSDARG00000003127.12	Danio rerio zgc:123105 (zgc:123105), transcript variant 2, mRNA. [Source:RefSeq mRNA;Acc:NM_001365567]	21	32454896	32467799	-1	NA	zgc:123105	ZFIN	protein_coding	ensembl_havana	12	34.05
ENSDARG00000092124	6.5859	2.42992	4.50791	0.368958	-2.71034	-1.43847	0.000185784	0.0230953	ENSDARG00000092124	ENSDARG00000092124.3	cytochrome c oxidase assembly factor COX14 [Source:NCBI gene;Acc:568423]	22	5752257	5756384	1	NA	cox14	ZFIN	protein_coding	ensembl_havana	3	39.61
ENSDARG00000017423	4.27851	1.5839	2.9312	0.370199	-2.70125	-1.43363	0.000734155	0.049627	ENSDARG00000017423	ENSDARG00000017423.12	PAT1 homolog 1, processing body mRNA decay factor [Source:NCBI gene;Acc:100009659]	1	52763979	52790782	-1	NA	patl1	ZFIN	protein_coding	ensembl_havana	12	36.88
ENSDARG00000017775	10.4564	3.89762	7.17703	0.372748	-2.68278	-1.42373	1.56591e-06	0.001514	ENSDARG00000017775	ENSDARG00000017775.10	ATP synthase membrane subunit c locus 3a [Source:ZFIN;Acc:ZDB-GENE-040426-857]	9	2330798	2341127	1	NA	atp5mc3a	ZFIN	protein_coding	ensembl_havana	10	36.28
ENSDARG00000041589	7.03305	2.62256	4.8278	0.372891	-2.68175	-1.42317	0.000127449	0.0193142	ENSDARG00000041589	ENSDARG00000041589.7	ADP-ribosylhydrolase like 1 [Source:NCBI gene;Acc:450012]	1	200294	206208	-1	NA	adprhl1	ZFIN	protein_coding	ensembl	7	47.39
ENSDARG00000014676	6.43313	2.39974	4.41643	0.373028	-2.68076	-1.42264	0.000269189	0.0270938	ENSDARG00000014676	ENSDARG00000014676.11	branched chain keto acid dehydrogenase E1 subunit beta [Source:ZFIN;Acc:ZDB-GENE-030124-2]	16	5013868	5105322	-1	NA	bckdhb	ZFIN	protein_coding	ensembl_havana	11	38.01
ENSDARG00000062058	6.93965	2.60238	4.77101	0.375001	-2.66666	-1.41503	6.45926e-05	0.0121229	ENSDARG00000062058	ENSDARG00000062058.7	solute carrier family 12 member 7b [Source:ZFIN;Acc:ZDB-GENE-030829-61]	24	39778648	39885785	-1	NA	slc12a7b	ZFIN	protein_coding	ensembl_havana	7	33.25
ENSDARG00000020845	12.0189	4.51523	8.26706	0.375678	-2.66185	-1.41243	5.62539e-05	0.0114321	ENSDARG00000020845	ENSDARG00000020845.10	tensin 1b [Source:ZFIN;Acc:ZDB-GENE-030131-6933]	9	47436010	47654204	-1	NA	tns1b	ZFIN	protein_coding	ensembl_havana	10	33.63
ENSDARG00000007385	7.36293	2.76775	5.06534	0.375903	-2.66026	-1.41157	0.000408996	0.0351922	ENSDARG00000007385	ENSDARG00000007385.10	chaperonin containing TCP1, subunit 7 (eta) [Source:ZFIN;Acc:ZDB-GENE-020419-7]	7	60148452	60156409	-1	NA	cct7	ZFIN	protein_coding	ensembl_havana	10	36.45
ENSDARG00000011611	6.70332	2.52499	4.61416	0.376677	-2.65479	-1.4086	5.27441e-05	0.0112667	ENSDARG00000011611	ENSDARG00000011611.10	actin related protein 1, centractin [Source:ZFIN;Acc:ZDB-GENE-040426-2695]	10	42521943	42540839	1	NA	actr1	ZFIN	protein_coding	ensembl_havana	10	35.75
ENSDARG00000099663	9.37591	3.53233	6.45412	0.376745	-2.65432	-1.40834	0.000732406	0.0496139	ENSDARG00000099663	ENSDARG00000099663.2	cytochrome c oxidase subunit 5Ab [Source:ZFIN;Acc:ZDB-GENE-030131-5162]	18	808911	812753	1	NA	cox5ab	ZFIN	protein_coding	ensembl	2	39.45
ENSDARG00000103046	4.65714	1.77109	3.21412	0.380296	-2.62953	-1.3948	0.000508987	0.039706	ENSDARG00000103046	ENSDARG00000103046.2	Danio rerio RE1-silencing transcription factor (rest), mRNA. [Source:RefSeq mRNA;Acc:NM_001353866]	14	52418247	52433292	-1	NA	rest	ZFIN	protein_coding	ensembl_havana	2	38.99
ENSDARG00000020610	13.478	5.12945	9.30373	0.380579	-2.62758	-1.39373	0.00028879	0.0283511	ENSDARG00000020610	ENSDARG00000020610.11	troponin T type 2a (cardiac) [Source:ZFIN;Acc:ZDB-GENE-000626-1]	23	5653224	5685172	-1	NA	tnnt2a	ZFIN	protein_coding	ensembl_havana	11	36.68
ENSDARG00000031164	10.0443	3.8382	6.94123	0.382129	-2.61692	-1.38787	5.35023e-05	0.0112667	ENSDARG00000031164	ENSDARG00000031164.6	tubulin, alpha 8 like 2 [Source:ZFIN;Acc:ZDB-GENE-040426-1646]	1	5402476	5419116	1	NA	tuba8l2	ZFIN	protein_coding	ensembl_havana	6	38.51
ENSDARG00000039162	5.4692	2.10799	3.7886	0.38543	-2.59451	-1.37546	9.28144e-05	0.0157144	ENSDARG00000039162	ENSDARG00000039162.6	Ras homolog, mTORC1 binding like 1 [Source:ZFIN;Acc:ZDB-GENE-000510-1]	6	21684296	21696868	1	NA	rhebl1	ZFIN	protein_coding	ensembl	6	34.7
ENSDARG00000061338	10.1293	3.91583	7.02255	0.386586	-2.58675	-1.37114	0.000109488	0.0174202	ENSDARG00000061338	ENSDARG00000061338.7	DEAD (Asp-Glu-Ala-Asp) box helicase 6 [Source:ZFIN;Acc:ZDB-GENE-070912-83]	18	43865901	43884044	-1	NA	ddx6	ZFIN	protein_coding	ensembl_havana	7	37.77
ENSDARG00000100170	5.64696	2.18623	3.9166	0.387152	-2.58296	-1.36903	0.000560903	0.0423801	ENSDARG00000100170	ENSDARG00000100170.2	peptidylglycine alpha-amidating monooxygenase [Source:ZFIN;Acc:ZDB-GENE-090313-384]	10	5689510	5787286	1	NA	pam	ZFIN	protein_coding	ensembl_havana	2	37.41
ENSDARG00000043453	11.9285	4.64719	8.28784	0.389588	-2.56681	-1.35998	0.000202072	0.0236078	ENSDARG00000043453	ENSDARG00000043453.7	ribosomal protein S5 [Source:ZFIN;Acc:ZDB-GENE-020419-12]	15	39964943	39971756	-1	NA	rps5	ZFIN	protein_coding	ensembl_havana	7	34.21
ENSDARG00000023190	6.52572	2.545	4.53536	0.389996	-2.56413	-1.35847	0.000157263	0.0209942	ENSDARG00000023190	ENSDARG00000023190.10	karyopherin alpha 4 (importin alpha 3) [Source:ZFIN;Acc:ZDB-GENE-030131-5584]	15	1596508	1622485	-1	NA	kpna4	ZFIN	protein_coding	ensembl_havana	10	38.12
ENSDARG00000011841	11.9977	4.69075	8.34424	0.390969	-2.55775	-1.35487	0.000622041	0.0446772	ENSDARG00000011841	ENSDARG00000011841.7	ATP synthase, H+ transporting, mitochondrial F0 complex, subunit g [Source:ZFIN;Acc:ZDB-GENE-030131-5177]	5	30699260	30701891	1	NA	atp5l	ZFIN	protein_coding	ensembl_havana	7	34.69
ENSDARG00000021372	7.37553	2.88873	5.13213	0.391664	-2.55321	-1.35231	0.000421782	0.0356015	ENSDARG00000021372	ENSDARG00000021372.7	transducer of ERBB2, 1b [Source:ZFIN;Acc:ZDB-GENE-040426-2151]	12	847187	850457	-1	NA	tob1b	ZFIN	protein_coding	ensembl_havana	7	43.29
ENSDARG00000092493	8.07679	3.17471	5.62575	0.393066	-2.5441	-1.34716	0.000342135	0.030924	ENSDARG00000092493	ENSDARG00000092493.2	si:dkeyp-44a8.2 [Source:ZFIN;Acc:ZDB-GENE-070705-542]	14	6615564	6626374	1	NA	si:dkeyp-44a8.2	ZFIN	protein_coding	havana	2	35.5
ENSDARG00000093448	9.72818	3.83902	6.7836	0.394629	-2.53402	-1.34143	0.000262851	0.0267398	ENSDARG00000093448	ENSDARG00000093448.3	mitochondrial pyruvate carrier 1 [Source:ZFIN;Acc:ZDB-GENE-040718-94]	13	281214	285151	1	NA	mpc1	ZFIN	protein_coding	ensembl_havana	3	41.75
ENSDARG00000003151	10.3707	4.09581	7.23326	0.394939	-2.53203	-1.3403	0.000436588	0.0361812	ENSDARG00000003151	ENSDARG00000003151.10	S-phase kinase-associated protein 1 [Source:ZFIN;Acc:ZDB-GENE-040426-1707]	21	45341786	45349548	-1	NA	skp1	ZFIN	protein_coding	ensembl_havana	10	39.82
ENSDARG00000104587	10.6659	4.22032	7.44312	0.395683	-2.52728	-1.33758	6.06881e-05	0.0117266	ENSDARG00000104587	ENSDARG00000104587.3	sarcalumenin [Source:ZFIN;Acc:ZDB-GENE-061110-91]	3	12128117	12187245	-1	NA	srl	ZFIN	protein_coding	ensembl	3	34.21
ENSDARG00000017299	11.2884	4.48254	7.88548	0.397092	-2.51831	-1.33246	5.77972e-06	0.0035463	ENSDARG00000017299	ENSDARG00000017299.8	fatty acid binding protein 11a [Source:ZFIN;Acc:ZDB-GENE-040912-132]	19	32166702	32169161	1	NA	fabp11a	ZFIN	protein_coding	ensembl_havana	8	30.33
ENSDARG00000095451	8.24783	3.28005	5.76394	0.397687	-2.51454	-1.33029	0.000497392	0.0391846	ENSDARG00000095451	ENSDARG00000095451.3	si:ch211-196l7.4 [Source:ZFIN;Acc:ZDB-GENE-050419-122]	18	24990268	24996647	-1	NA	si:ch211-196l7.4	ZFIN	protein_coding	havana	3	31.52
ENSDARG00000077506	7.49578	3.03482	5.2653	0.40487	-2.46993	-1.30447	0.000333679	0.0305053	ENSDARG00000077506	ENSDARG00000077506.8	tight junction protein 1a [Source:ZFIN;Acc:ZDB-GENE-031001-2]	7	30930653	31142273	1	NA	tjp1a	ZFIN	protein_coding	ensembl_havana	8	35.44
ENSDARG00000001788	9.78221	3.96221	6.87221	0.405043	-2.46888	-1.30385	0.000312335	0.0293099	ENSDARG00000001788	ENSDARG00000001788.9	ATP synthase peripheral stalk subunit OSCP [Source:ZFIN;Acc:ZDB-GENE-050522-147]	9	33145522	33148873	1	NA	atp5po	ZFIN	protein_coding	ensembl_havana	9	35.35
ENSDARG00000099730	11.4868	4.70043	8.09364	0.409201	-2.44379	-1.28912	1.92096e-06	0.00166738	ENSDARG00000099730	ENSDARG00000099730.3	pyruvate kinase M1/2a [Source:ZFIN;Acc:ZDB-GENE-031201-4]	18	907266	951570	1	NA	pkma	ZFIN	protein_coding	ensembl_havana	3	37.23
ENSDARG00000042533	8.22817	3.38077	5.80447	0.410877	-2.43382	-1.28322	0.000192115	0.0233065	ENSDARG00000042533	ENSDARG00000042533.6	glutathione S-transferase mu, tandem duplicate 1 [Source:ZFIN;Acc:ZDB-GENE-030911-2]	8	25295160	25297928	1	NA	gstm.1	ZFIN	protein_coding	ensembl_havana	6	35.93
ENSDARG00000000861	7.20471	2.97735	5.09103	0.413251	-2.41984	-1.27491	0.000512249	0.039863	ENSDARG00000000861	ENSDARG00000000861.13	scribble planar cell polarity protein [Source:NCBI gene;Acc:368473]	7	41160225	41275897	1	NA	scrib	ZFIN	protein_coding	ensembl_havana	13	36.76
ENSDARG00000013351	11.3992	4.71298	8.05611	0.413447	-2.41869	-1.27423	0.000114382	0.0176303	ENSDARG00000013351	ENSDARG00000013351.11	cold inducible RNA binding protein b [Source:ZFIN;Acc:ZDB-GENE-030131-5841]	22	18542010	18546649	-1	NA	cirbpb	ZFIN	protein_coding	ensembl_havana	11	38.84
ENSDARG00000023536	9.00435	3.72951	6.36693	0.41419	-2.41435	-1.27163	6.33533e-05	0.0119606	ENSDARG00000023536	ENSDARG00000023536.8	nicotinamide nucleotide transhydrogenase [Source:ZFIN;Acc:ZDB-GENE-040426-2592]	21	19763546	19828423	-1	NA	nnt	ZFIN	protein_coding	ensembl_havana	8	34.83
ENSDARG00000036044	12.2327	5.07077	8.65172	0.414526	-2.41239	-1.27046	0.000700669	0.0484936	ENSDARG00000036044	ENSDARG00000036044.7	ribosomal protein S20 [Source:ZFIN;Acc:ZDB-GENE-040426-2284]	7	58745987	58750400	1	NA	rps20	ZFIN	processed_transcript	ensembl_havana	7	38.94
ENSDARG00000092553	15.8607	6.57624	11.2185	0.414625	-2.41182	-1.27012	9.93728e-05	0.0165575	ENSDARG00000092553	ENSDARG00000092553.4	solute carrier family 25 member 5 [Source:ZFIN;Acc:ZDB-GENE-020419-9]	14	32881625	32884138	-1	NA	slc25a5	ZFIN	protein_coding	ensembl_havana	4	44.15
ENSDARG00000005315	6.15868	2.556	4.35734	0.415025	-2.4095	-1.26873	0.000377772	0.0333891	ENSDARG00000005315	ENSDARG00000005315.13	cugbp, Elav-like family member 1 [Source:NCBI gene;Acc:58137]	7	38535934	38570940	-1	NA	celf1	ZFIN	protein_coding	ensembl_havana	13	37.49
ENSDARG00000063921	10.7462	4.48499	7.6156	0.417356	-2.39603	-1.26065	4.28386e-05	0.0100414	ENSDARG00000063921	ENSDARG00000063921.3	NADH dehydrogenase subunit 5 [Source:NCBI gene;Acc:140535]	MT	12897	14717	1	NA	mt-nd5	ZFIN	protein_coding	RefSeq	3	37.18
ENSDARG00000096661	7.72731	3.23286	5.48008	0.418368	-2.39024	-1.25716	0.000693276	0.0483438	ENSDARG00000096661	ENSDARG00000096661.2	si:ch211-286b5.5 [Source:ZFIN;Acc:ZDB-GENE-121214-209]	1	55264025	55270966	-1	NA	si:ch211-286b5.5	ZFIN	protein_coding	ensembl_havana	2	32.11
ENSDARG00000038075	9.51358	4.04112	6.77735	0.424774	-2.35419	-1.23523	6.9754e-05	0.0129394	ENSDARG00000038075	ENSDARG00000038075.7	cytochrome c-1 [Source:ZFIN;Acc:ZDB-GENE-031105-2]	6	50381347	50390089	1	NA	cyc1	ZFIN	protein_coding	ensembl_havana	7	33.78
ENSDARG00000095897	10.3524	4.40848	7.38044	0.425842	-2.34829	-1.23161	0.00056105	0.0423801	ENSDARG00000095897	ENSDARG00000095897.3	ATP synthase F1 subunit epsilon [Source:ZFIN;Acc:ZDB-GENE-110411-22]	6	49893488	49902140	-1	NA	atp5f1e	ZFIN	protein_coding	ensembl_havana	3	33.25
ENSDARG00000019205	7.68194	3.28717	5.48456	0.427908	-2.33695	-1.22463	0.000351099	0.0314668	ENSDARG00000019205	ENSDARG00000019205.11	family with sequence similarity 120C [Source:ZFIN;Acc:ZDB-GENE-090313-228]	23	18386989	18415872	-1	NA	fam120c	ZFIN	protein_coding	ensembl_havana	11	37.63
ENSDARG00000039578	7.38263	3.16678	5.27471	0.428951	-2.33127	-1.22112	0.000613175	0.0444635	ENSDARG00000039578	ENSDARG00000039578.7	proliferation-associated 2G4, a [Source:ZFIN;Acc:ZDB-GENE-030616-161]	6	7533601	7551140	1	NA	pa2g4a	ZFIN	protein_coding	ensembl_havana	7	37.93
ENSDARG00000063910	7.44878	3.20078	5.32478	0.429705	-2.32718	-1.21858	0.000327503	0.0302879	ENSDARG00000063910	ENSDARG00000063910.3	ATP synthase 8 [Source:NCBI gene;Acc:140520]	MT	8894	9058	1	NA	mt-atp8	ZFIN	protein_coding	RefSeq	3	33.33
ENSDARG00000111040	8.67677	3.75348	6.21513	0.43259	-2.31166	-1.20893	0.00020587	0.0236277	ENSDARG00000111040	ENSDARG00000111040.1		16	49249669	49253574	1	NA	LO018128.1	Clone-based (Ensembl) gene	protein_coding	ensembl	1	38.58
ENSDARG00000035175	7.29	3.1738	5.2319	0.435363	-2.29693	-1.19971	0.000247283	0.0255334	ENSDARG00000035175	ENSDARG00000035175.9	schwannomin interacting protein 1 [Source:ZFIN;Acc:ZDB-GENE-050417-466]	15	1372343	1436707	1	NA	schip1	ZFIN	protein_coding	ensembl_havana	9	39.89
ENSDARG00000054458	8.14241	3.55218	5.8473	0.436257	-2.29223	-1.19675	1.1706e-05	0.00467431	ENSDARG00000054458	ENSDARG00000054458.6	sarcolemma associated protein a [Source:ZFIN;Acc:ZDB-GENE-061013-184]	11	42304585	42418374	-1	NA	slmapa	ZFIN	protein_coding	ensembl_havana	6	35.34
ENSDARG00000103937	9.64132	4.21568	6.9285	0.437251	-2.28702	-1.19347	5.80698e-05	0.0115798	ENSDARG00000103937	ENSDARG00000103937.2	NDRG family member 4 [Source:ZFIN;Acc:ZDB-GENE-060512-226]	25	13332280	13381854	-1	NA	ndrg4	ZFIN	protein_coding	ensembl_havana	2	37.1
ENSDARG00000031228	7.71663	3.38029	5.54846	0.438053	-2.28283	-1.19082	0.000201588	0.0236078	ENSDARG00000031228	ENSDARG00000031228.8	podocalyxin-like [Source:ZFIN;Acc:ZDB-GENE-030131-2805]	4	11732156	11751037	-1	NA	podxl	ZFIN	protein_coding	ensembl_havana	8	36.19
ENSDARG00000013044	7.38665	3.23608	5.31137	0.438099	-2.28259	-1.19067	0.000112473	0.0174202	ENSDARG00000013044	ENSDARG00000013044.9	NADH:ubiquinone oxidoreductase core subunit V2 [Source:ZFIN;Acc:ZDB-GENE-040426-1713]	2	54641644	54690184	1	NA	ndufv2	ZFIN	protein_coding	ensembl	9	40.45
ENSDARG00000029439	10.5192	4.67692	7.59807	0.444607	-2.24918	-1.1694	1.54367e-06	0.001514	ENSDARG00000029439	ENSDARG00000029439.8	ATPase sarcoplasmic/endoplasmic reticulum Ca2+ transporting 2a [Source:ZFIN;Acc:ZDB-GENE-040426-702]	8	11687254	11744994	1	NA	atp2a2a	ZFIN	protein_coding	ensembl_havana	8	35.49
ENSDARG00000076241	5.67849	2.52692	4.1027	0.444999	-2.2472	-1.16813	0.000405724	0.0350814	ENSDARG00000076241	ENSDARG00000076241.5	taxilin beta b [Source:ZFIN;Acc:ZDB-GENE-070424-77]	17	6358160	6382392	-1	NA	txlnbb	ZFIN	protein_coding	ensembl_havana	5	35.65
ENSDARG00000011615	10.8964	4.87007	7.88324	0.446942	-2.23743	-1.16184	1.78123e-08	6.13792e-05	ENSDARG00000011615	ENSDARG00000011615.13	myosin binding protein C, cardiac [Source:ZFIN;Acc:ZDB-GENE-070112-2362]	7	31838320	31899925	1	NA	mybpc3	ZFIN	protein_coding	ensembl_havana	13	35.16
ENSDARG00000104139	10.1121	4.53735	7.32472	0.448705	-2.22863	-1.15616	5.78395e-05	0.0115798	ENSDARG00000104139	ENSDARG00000104139.3	ATPase Na+/K+ transporting subunit alpha 3b [Source:ZFIN;Acc:ZDB-GENE-001212-8]	16	10776688	10820909	1	NA	atp1a3b	ZFIN	protein_coding	ensembl_havana	3	36.27
ENSDARG00000071196	8.70265	3.94481	6.32373	0.453289	-2.2061	-1.1415	0.000400866	0.0348502	ENSDARG00000071196	ENSDARG00000071196.5	caveolae associated protein 2b [Source:ZFIN;Acc:ZDB-GENE-040912-149]	6	8707812	8736766	-1	NA	cavin2b	ZFIN	protein_coding	ensembl_havana	5	36.34
ENSDARG00000075774	7.55987	3.43438	5.49713	0.454291	-2.20123	-1.13831	2.8476e-05	0.00763492	ENSDARG00000075774	ENSDARG00000075774.4	forkhead box J3 [Source:ZFIN;Acc:ZDB-GENE-101005-1]	11	26228918	26362334	-1	NA	foxj3	ZFIN	protein_coding	ensembl_havana	4	36.71
ENSDARG00000099974	9.2765	4.24035	6.75842	0.457106	-2.18767	-1.1294	0.000231165	0.0246674	ENSDARG00000099974	ENSDARG00000099974.3	LIM domain binding 3b [Source:ZFIN;Acc:ZDB-GENE-030131-6032]	12	26023948	26064562	-1	NA	ldb3b	ZFIN	protein_coding	ensembl_havana	3	34.24
ENSDARG00000008867	8.61119	3.98677	6.29898	0.462975	-2.15994	-1.11099	9.03781e-05	0.0155251	ENSDARG00000008867	ENSDARG00000008867.10	RAP1B, member of RAS oncogene family [Source:NCBI gene;Acc:321107]	4	18852821	18939338	-1	NA	rap1b	ZFIN	protein_coding	ensembl_havana	10	34.84
ENSDARG00000104279	10.2069	4.74757	7.47722	0.465135	-2.14991	-1.10428	0.000155892	0.0208986	ENSDARG00000104279	ENSDARG00000104279.2	amyloid beta (A4) precursor protein a [Source:ZFIN;Acc:ZDB-GENE-000616-13]	1	617620	656693	-1	NA	appa	ZFIN	protein_coding	ensembl_havana	2	38.85
ENSDARG00000025850	11.7	5.44328	8.57165	0.465237	-2.14944	-1.10396	0.000718703	0.0489977	ENSDARG00000025850	ENSDARG00000025850.6	ribosomal protein S21 [Source:NCBI gene;Acc:394166]	23	9220436	9228578	1	NA	rps21	ZFIN	protein_coding	ensembl_havana	6	36.63
ENSDARG00000063914	15.1433	7.04576	11.0945	0.465273	-2.14928	-1.10385	3.46925e-06	0.00251568	ENSDARG00000063914	ENSDARG00000063914.3	NADH dehydrogenase subunit 3 [Source:NCBI gene;Acc:140533]	MT	10590	10940	1	NA	mt-nd3	ZFIN	protein_coding	RefSeq	3	38.18
ENSDARG00000063912	17.3574	8.10316	12.7303	0.466841	-2.14206	-1.099	2.20712e-05	0.00664343	ENSDARG00000063912	ENSDARG00000063912.3	cytochrome c oxidase subunit III [Source:NCBI gene;Acc:140541]	MT	9735	10520	1	NA	mt-co3	ZFIN	protein_coding	RefSeq	3	42.37
ENSDARG00000043502	6.08024	2.8545	4.46737	0.469471	-2.13006	-1.09089	0.000387651	0.0339791	ENSDARG00000043502	ENSDARG00000043502.4	coiled-coil domain containing 124 [Source:NCBI gene;Acc:393537]	8	13351698	13364879	-1	NA	ccdc124	ZFIN	protein_coding	ensembl_havana	4	36.25
ENSDARG00000045302	7.46278	3.51121	5.487	0.470497	-2.12541	-1.08774	3.63522e-05	0.0089911	ENSDARG00000045302	ENSDARG00000045302.5	small muscle protein X-linked [Source:ZFIN;Acc:ZDB-GENE-040704-24]	24	25467465	25500712	1	NA	smpx	ZFIN	protein_coding	ensembl_havana	5	34.28
ENSDARG00000003795	10.8785	5.14997	8.01423	0.473409	-2.11234	-1.07884	0.000331807	0.0305053	ENSDARG00000003795	ENSDARG00000003795.9	isocitrate dehydrogenase (NADP(+)) 2 [Source:ZFIN;Acc:ZDB-GENE-031118-95]	18	26096814	26101800	-1	NA	idh2	ZFIN	protein_coding	ensembl	9	34.17
ENSDARG00000099870	9.89672	4.68613	7.29143	0.473503	-2.11192	-1.07855	2.57973e-05	0.00734787	ENSDARG00000099870	ENSDARG00000099870.3	troponin I4a [Source:ZFIN;Acc:ZDB-GENE-041010-75]	4	7391110	7409313	1	NA	tnni4a	ZFIN	protein_coding	ensembl_havana	3	34.11
ENSDARG00000079782	13.7147	6.52065	10.1177	0.475449	-2.10327	-1.07264	4.97228e-05	0.0110108	ENSDARG00000079782	ENSDARG00000079782.7	myosin heavy chain 7-like [Source:ZFIN;Acc:ZDB-GENE-061027-393]	2	24274293	24289726	-1	NA	myh7l	ZFIN	protein_coding	ensembl_havana	7	37.56
ENSDARG00000003920	9.22843	4.40935	6.81889	0.477801	-2.09292	-1.06552	0.000626547	0.0446772	ENSDARG00000003920	ENSDARG00000003920.8	SET nuclear proto-oncogene b [Source:ZFIN;Acc:ZDB-GENE-030131-433]	21	13224239	13231101	-1	NA	setb	ZFIN	protein_coding	ensembl_havana	8	38.83
ENSDARG00000100392	12.9601	6.24199	9.60106	0.48163	-2.07628	-1.054	0.00042035	0.0356015	ENSDARG00000100392	ENSDARG00000100392.2	ribosomal protein S18 [Source:NCBI gene;Acc:192300]	19	18617608	18627025	-1	NA	rps18	ZFIN	protein_coding	ensembl_havana	2	34.95
ENSDARG00000063899	16.6646	8.09531	12.38	0.485777	-2.05856	-1.04163	0.000146673	0.0204511	ENSDARG00000063899	ENSDARG00000063899.3	NADH dehydrogenase subunit 2 [Source:NCBI gene;Acc:140532]	MT	4993	6039	1	NA	mt-nd2	ZFIN	protein_coding	RefSeq	3	40.4
ENSDARG00000069404	10.7261	5.40852	8.06732	0.504239	-1.98319	-0.98782	0.000111955	0.0174202	ENSDARG00000069404	ENSDARG00000069404.7	phospholamban [Source:NCBI gene;Acc:555548]	20	41911214	41926484	-1	NA	pln	NCBI gene (formerly Entrezgene)	antisense	ensembl_havana	7	35.73
ENSDARG00000079578	10.1624	5.23068	7.69655	0.514708	-1.94285	-0.958175	6.92731e-06	0.00387803	ENSDARG00000079578	ENSDARG00000079578.5	RNA binding protein, mRNA processing factor 2b [Source:ZFIN;Acc:ZDB-GENE-040426-741]	7	48252638	48263633	-1	NA	rbpms2b	ZFIN	protein_coding	ensembl_havana	5	34.25
ENSDARG00000012625	5.93275	3.13723	4.53499	0.528798	-1.89108	-0.919211	0.000568917	0.0425286	ENSDARG00000012625	ENSDARG00000012625.12	protein kinase, AMP-activated, gamma 2 non-catalytic subunit a [Source:ZFIN;Acc:ZDB-GENE-060929-160]	24	28252520	28381437	-1	NA	prkag2a	ZFIN	protein_coding	ensembl_havana	12	35.01
ENSDARG00000003599	11.6705	6.45598	9.06325	0.553186	-1.80771	-0.854163	0.000503523	0.03957	ENSDARG00000003599	ENSDARG00000003599.10	ribosomal protein L3 [Source:ZFIN;Acc:ZDB-GENE-030131-1291]	3	29867213	29871364	-1	NA	rpl3	ZFIN	protein_coding	ensembl_havana	10	42.7
ENSDARG00000063895	14.7652	8.33049	11.5479	0.564197	-1.77243	-0.825728	0.000238973	0.0251318	ENSDARG00000063895	ENSDARG00000063895.3	NADH dehydrogenase subunit 1 [Source:NCBI gene;Acc:140531]	MT	3803	4777	1	NA	mt-nd1	ZFIN	protein_coding	RefSeq	3	40.31

## Sheet: 3 months MYBPC3 KO vs Control 
id	MYBPC3_3M_C	MYBPC3_3M_M	AveExpr	FC	FC_hr	logFC	P.Value	adj.P.Val	ID	Gene.stable.ID.version	Gene.description	Chromosome.scaffold.name	Gene.start..bp.	Gene.end..bp.	Strand	Karyotype.band	Gene.name	Source.of.gene.name	Gene.type	Source..gene.	Version..gene.	Gene...GC.content
ENSDARG00000103285	0.0153058	3.45367	1.73449	225.645	225.645	7.81791	4.09127e-14	6.5268e-10	ENSDARG00000103285	ENSDARG00000103285.2	si:dkey-167k11.5 [Source:ZFIN;Acc:ZDB-GENE-091204-218]	KN149948.1	69090	81179	-1	NA	CCDC134	HGNC Symbol	protein_coding	ensembl	2	44.35
ENSDARG00000010516	0.0358431	6.24069	3.13827	174.112	174.112	7.44387	8.02963e-05	0.000760654	ENSDARG00000010516	ENSDARG00000010516.8	ribosomal protein L21 [Source:ZFIN;Acc:ZDB-GENE-030131-8512]	24	21621654	21627293	1	NA	rpl21	ZFIN	protein_coding	ensembl_havana	8	34.77
ENSDARG00000041119	-0.0423801	-5.92245	-2.98242	139.746	139.746	7.12666	3.17852e-11	1.98434e-07	ENSDARG00000041119	ENSDARG00000041119.7	CEA cell adhesion molecule 1 [Source:ZFIN;Acc:ZDB-GENE-010724-14]	16	11724230	11760596	1	NA	ceacam1	ZFIN	protein_coding	ensembl_havana	7	37.8
ENSDARG00000020133	-0.0189858	-2.5138	-1.26639	132.404	132.404	7.0488	1.0354e-06	0.000244706	ENSDARG00000020133	ENSDARG00000020133.7	Jun dimerization protein 2b [Source:NCBI gene;Acc:436766]	20	46586678	46595151	1	NA	jdp2b	ZFIN	protein_coding	ensembl_havana	7	32.71
ENSDARG00000000796	0.00987613	1.26069	0.635285	127.651	127.651	6.99606	5.72334e-09	1.49214e-05	ENSDARG00000000796	ENSDARG00000000796.12	nuclear receptor subfamily 4, group A, member 1 [Source:ZFIN;Acc:ZDB-GENE-040704-11]	23	32149269	32194397	-1	NA	nr4a1	ZFIN	protein_coding	ensembl_havana	12	36.39
ENSDARG00000094557	-0.00958921	-1.01036	-0.509973	105.364	105.364	6.71924	0.000589903	0.00154807	ENSDARG00000094557	ENSDARG00000094557.2	nuclear protein 1b [Source:ZFIN;Acc:ZDB-GENE-030131-4653]	3	15505275	15506158	1	NA	nupr1b	ZFIN	protein_coding	ensembl_havana	2	42.99
ENSDARG00000068992	6.46208	0.0708479	3.26646	0.0109636	-91.2106	-6.51113	1.65772e-06	0.000328516	ENSDARG00000068992	ENSDARG00000068992.5	heat shock protein 8 [Source:NCBI gene;Acc:573376]	10	29849497	29858018	1	NA	hspa8	ZFIN	protein_coding	ensembl_havana	5	38.79
ENSDARG00000034211	-0.048207	-4.34712	-2.19766	90.1763	90.1763	6.49468	8.19399e-08	0.000104575	ENSDARG00000034211	ENSDARG00000034211.10	calpain 2, (m/II) large subunit, like [Source:ZFIN;Acc:ZDB-GENE-050417-341]	22	26443235	26476078	1	NA	capn2l	ZFIN	protein_coding	ensembl	10	35.91
ENSDARG00000012468	-0.0582075	-4.94905	-2.50363	85.0242	85.0242	6.4098	2.6103e-08	4.38339e-05	ENSDARG00000012468	ENSDARG00000012468.11	acetoacetyl-CoA synthetase [Source:NCBI gene;Acc:393984]	5	18827314	18897482	-1	NA	aacs	ZFIN	protein_coding	ensembl_havana	11	34.34
ENSDARG00000067997	-2.04029	-0.0261941	-1.03324	0.0128384	-77.8913	-6.28339	0.00327783	0.00728138	ENSDARG00000067997	ENSDARG00000067997.6	myosin, heavy polypeptide 1.3, skeletal muscle [Source:ZFIN;Acc:ZDB-GENE-070705-74]	5	32262499	32274383	-1	NA	myhz1.3	ZFIN	protein_coding	ensembl_havana	6	38.42
ENSDARG00000090120	-0.0130835	-0.882324	-0.447704	67.4379	67.4379	6.07549	2.15048e-06	0.000353785	ENSDARG00000090120	ENSDARG00000090120.4	si:dkey-248g21.1 [Source:ZFIN;Acc:ZDB-GENE-131119-67]	3	46635527	46637476	1	NA	si:dkey-248g21.1	ZFIN	protein_coding	havana	4	35.54
ENSDARG00000042094	-0.0471296	-3.15187	-1.5995	66.8767	66.8767	6.06343	1.22032e-07	0.000125598	ENSDARG00000042094	ENSDARG00000042094.8	eukaryotic translation elongation factor 2a, tandem duplicate 1 [Source:ZFIN;Acc:ZDB-GENE-050522-500]	22	20135443	20143425	1	NA	eef2a.1	ZFIN	protein_coding	ensembl_havana	8	37.27
ENSDARG00000019122	-0.120964	-7.5003	-3.81063	62.0043	62.0043	5.9543	5.19844e-12	4.14654e-08	ENSDARG00000019122	ENSDARG00000019122.11	hatching enzyme 1, tandem dupliate 2 [Source:ZFIN;Acc:ZDB-GENE-030131-2100]	22	14098028	14099399	1	NA	he1.2	ZFIN	protein_coding	ensembl_havana	11	42.06
ENSDARG00000079111	-0.0172747	-1.05463	-0.535952	61.0506	61.0506	5.93193	5.97102e-08	7.93797e-05	ENSDARG00000079111	ENSDARG00000079111.5	actin alpha cardiac muscle 1c [Source:ZFIN;Acc:ZDB-GENE-040625-46]	25	14087045	14125498	1	NA	actc1c	ZFIN	protein_coding	ensembl_havana	5	32.51
ENSDARG00000069265	-3.57133	-0.060096	-1.81571	0.0168273	-59.4271	-5.89305	3.33974e-07	0.000244318	ENSDARG00000069265	ENSDARG00000069265.6	matrilin 3b [Source:ZFIN;Acc:ZDB-GENE-050221-9]	13	32627444	32635885	-1	NA	matn3b	ZFIN	protein_coding	ensembl_havana	6	35.16
ENSDARG00000114142	-0.077252	-4.5888	-2.33303	59.4004	59.4004	5.8924	2.08231e-06	0.000353785	ENSDARG00000114142	ENSDARG00000114142.1	si:dkeyp-4f2.1 [Source:ZFIN;Acc:ZDB-GENE-081103-33]	4	71691806	71904377	-1	NA	si:dkeyp-4f2.1	ZFIN	protein_coding	ensembl_havana	1	37.43
ENSDARG00000042962	0.0099139	0.571771	0.290842	57.6737	57.6737	5.84984	6.10054e-07	0.000244318	ENSDARG00000042962	ENSDARG00000042962.6	DiGeorge syndrome critical region gene 2 [Source:ZFIN;Acc:ZDB-GENE-040718-404]	10	42044220	42087230	-1	NA	dgcr2	ZFIN	protein_coding	ensembl_havana	6	36.08
ENSDARG00000055527	-5.73743	-0.0999357	-2.91868	0.0174182	-57.4112	-5.84326	1.237e-06	0.000285999	ENSDARG00000055527	ENSDARG00000055527.7	calymmin [Source:ZFIN;Acc:ZDB-GENE-000208-9]	12	13118540	13164249	1	NA	cmn	ZFIN	protein_coding	ensembl_havana	7	33.7
ENSDARG00000075282	4.31533	0.0756224	2.19548	0.0175241	-57.0642	-5.83451	3.7316e-11	1.98434e-07	ENSDARG00000075282	ENSDARG00000075282.6	insulin receptor substrate 2b [Source:ZFIN;Acc:ZDB-GENE-081104-462]	9	8429239	8454060	-1	NA	irs2b	ZFIN	protein_coding	ensembl_havana	6	36.57
ENSDARG00000043802	-0.0454946	-2.36934	-1.20741	52.0795	52.0795	5.70264	0.000626388	0.00164017	ENSDARG00000043802	ENSDARG00000043802.6	membrane-spanning 4-domains, subfamily A, member 17A.8 [Source:ZFIN;Acc:ZDB-GENE-070705-365]	4	76637548	76655373	1	NA	ms4a17a.8	ZFIN	protein_coding	ensembl	6	37.74
ENSDARG00000060626	-0.0160036	-0.83251	-0.424257	52.0201	52.0201	5.701	1.92428e-05	0.000760654	ENSDARG00000060626	ENSDARG00000060626.8	diacylglycerol kinase, alpha a [Source:ZFIN;Acc:ZDB-GENE-060616-305]	23	32238337	32304754	-1	NA	dgkaa	ZFIN	protein_coding	ensembl_havana	8	34.74
ENSDARG00000027658	-0.0559421	-2.86014	-1.45804	51.1267	51.1267	5.67601	2.76805e-05	0.000760654	ENSDARG00000027658	ENSDARG00000027658.9	interferon regulatory factor 10 [Source:ZFIN;Acc:ZDB-GENE-040426-2084]	23	642001	653333	1	NA	irf10	ZFIN	protein_coding	ensembl_havana	9	37.32
ENSDARG00000097693	-5.84436	-0.125634	-2.985	0.0214967	-46.5188	-5.53974	7.65407e-14	8.14035e-10	ENSDARG00000097693	ENSDARG00000097693.3	si:ch211-248a14.8 [Source:ZFIN;Acc:ZDB-GENE-131126-33]	17	20173882	20189395	1	NA	si:ch211-248a14.8	ZFIN	protein_coding	ensembl_havana	3	36.82
ENSDARG00000069245	-4.93987	-0.113461	-2.52667	0.0229685	-43.538	-5.4442	1.21845e-05	0.000760654	ENSDARG00000069245	ENSDARG00000069245.7	matrilin 3a [Source:ZFIN;Acc:ZDB-GENE-040822-21]	20	43760059	43775544	-1	NA	matn3a	ZFIN	protein_coding	ensembl_havana	7	38.18
ENSDARG00000035508	-0.124583	-5.30027	-2.71243	42.5442	42.5442	5.41089	8.02627e-06	0.000760654	ENSDARG00000035508	ENSDARG00000035508.7	BarH-like homeobox 1a [Source:ZFIN;Acc:ZDB-GENE-050417-212]	5	29746355	29750377	-1	NA	barhl1a	ZFIN	protein_coding	ensembl_havana	7	39.37
ENSDARG00000019235	-3.54811	-0.0851156	-1.81661	0.023989	-41.6858	-5.38148	3.24545e-06	0.000410909	ENSDARG00000019235	ENSDARG00000019235.11	sema domain, immunoglobulin domain (Ig), short basic domain, secreted, (semaphorin) 3Aa [Source:NCBI gene;Acc:30266]	4	11311315	11368490	1	NA	sema3aa	ZFIN	protein_coding	ensembl_havana	11	36.46
ENSDARG00000063481	-0.165099	-6.69119	-3.42814	40.5282	40.5282	5.34086	1.152e-07	0.000122519	ENSDARG00000063481	ENSDARG00000063481.7	si:ch211-214j24.15 [Source:ZFIN;Acc:ZDB-GENE-110914-85]	4	5304208	5317006	-1	NA	si:ch211-214j24.15	ZFIN	protein_coding	havana	7	36.17
ENSDARG00000035054	0.0584507	2.36832	1.21338	40.5182	40.5182	5.3405	6.8151e-06	0.00073213	ENSDARG00000035054	ENSDARG00000035054.8	programmed cell death 10a [Source:NCBI gene;Acc:393527]	18	5086318	5111449	-1	NA	pdcd10a	ZFIN	protein_coding	ensembl	8	35.96
ENSDARG00000114451	-0.111525	-4.45947	-2.2855	39.9862	39.9862	5.32143	0.000347013	0.000930717	ENSDARG00000114451	ENSDARG00000114451.1	matrix metallopeptidase 13a [Source:ZFIN;Acc:ZDB-GENE-031202-2]	10	38610741	38620514	1	NA	mmp13a	ZFIN	protein_coding	ensembl	1	34.45
ENSDARG00000057323	-2.78453	-0.0710725	-1.4278	0.0255241	-39.1787	-5.292	6.23046e-07	0.000244318	ENSDARG00000057323	ENSDARG00000057323.8	E2F transcription factor 8 [Source:NCBI gene;Acc:565952]	7	16576246	16598212	-1	NA	e2f8	ZFIN	protein_coding	ensembl_havana	8	37.43
ENSDARG00000102788	-0.177856	-6.85566	-3.51676	38.5461	38.5461	5.26851	5.0249e-08	6.97063e-05	ENSDARG00000102788	ENSDARG00000102788.2	si:zfos-128g4.1 [Source:ZFIN;Acc:ZDB-GENE-141212-382]	5	1072930	1076431	-1	NA	si:zfos-128g4.1	ZFIN	protein_coding	ensembl_havana	2	46.97
ENSDARG00000015862	0.196313	7.45231	3.82431	37.9615	37.9615	5.24646	4.32813e-08	6.27697e-05	ENSDARG00000015862	ENSDARG00000015862.12	ribosomal protein L5b [Source:ZFIN;Acc:ZDB-GENE-040625-93]	6	29086594	29097393	1	NA	rpl5b	ZFIN	protein_coding	ensembl_havana	12	37.32
ENSDARG00000075045	-0.0518649	-1.96434	-1.0081	37.8742	37.8742	5.24314	3.46987e-06	0.000435865	ENSDARG00000075045	ENSDARG00000075045.5	chemokine (C-X-C motif) ligand 18b [Source:ZFIN;Acc:ZDB-GENE-090313-165]	1	49222164	49225890	-1	NA	cxcl18b	ZFIN	protein_coding	ensembl_havana	5	32.33
ENSDARG00000102456	-0.146039	-5.44293	-2.79448	37.2703	37.2703	5.21996	2.67333e-06	0.000375751	ENSDARG00000102456	ENSDARG00000102456.2	complement factor H like 4 [Source:ZFIN;Acc:ZDB-GENE-030131-251]	22	23598036	23625372	-1	NA	cfhl4	ZFIN	protein_coding	ensembl_havana	2	38.51
ENSDARG00000038235	-3.04635	-0.0822151	-1.56428	0.026988	-37.0535	-5.21154	6.68315e-07	0.000244318	ENSDARG00000038235	ENSDARG00000038235.5	protein kinase domain containing, cytoplasmic b [Source:ZFIN;Acc:ZDB-GENE-130530-599]	17	31151215	31164219	-1	NA	pkdccb	ZFIN	protein_coding	ensembl_havana	5	36.81
ENSDARG00000020187	0.0328697	1.21052	0.621696	36.828	36.828	5.20273	9.53557e-06	0.000760654	ENSDARG00000020187	ENSDARG00000020187.9	zgc:92027 [Source:ZFIN;Acc:ZDB-GENE-040930-3]	6	13993500	14010554	-1	NA	GCA	HGNC Symbol	protein_coding	ensembl_havana	9	36.75
ENSDARG00000036136	-4.27862	-0.117274	-2.19795	0.0274093	-36.484	-5.18919	6.72952e-07	0.000244318	ENSDARG00000036136	ENSDARG00000036136.7	timeless interacting protein [Source:NCBI gene;Acc:445058]	7	34236238	34245115	1	NA	tipin	ZFIN	protein_coding	ensembl_havana	7	36.33
ENSDARG00000074745	-4.85721	-0.134434	-2.49582	0.0276772	-36.1309	-5.17516	0.000441577	0.00116979	ENSDARG00000074745	ENSDARG00000074745.5	zmp:0000000760 [Source:ZFIN;Acc:ZDB-GENE-130530-763]	13	1726953	1786145	1	NA	zmp:0000000760	ZFIN	protein_coding	ensembl	5	40.5
ENSDARG00000003132	-0.0286112	-1.0165	-0.522555	35.528	35.528	5.15088	0.000340741	0.000914508	ENSDARG00000003132	ENSDARG00000003132.10	APAF1 interacting protein [Source:NCBI gene;Acc:447941]	7	49901483	49908518	1	NA	apip	ZFIN	polymorphic_pseudogene	ensembl_havana	10	34.37
ENSDARG00000100476	-0.184689	-6.54766	-3.36617	35.4524	35.4524	5.14781	2.42519e-08	4.29878e-05	ENSDARG00000100476	ENSDARG00000100476.2	si:dkeyp-110c7.4 [Source:ZFIN;Acc:ZDB-GENE-070705-532]	5	37068223	37074101	1	NA	si:dkeyp-110c7.4	ZFIN	protein_coding	ensembl_havana	2	33.73
ENSDARG00000115161	-0.0383475	-1.35667	-0.697508	35.3783	35.3783	5.14479	0.000936721	0.00238752	ENSDARG00000115161	ENSDARG00000115161.1		KN149950.1	74	5493	1	NA	CABZ01069162.1	Clone-based (Ensembl) gene	protein_coding	ensembl	1	39.8
ENSDARG00000010276	0.0195743	0.675817	0.347696	34.5258	34.5258	5.1096	6.37482e-05	0.000760654	ENSDARG00000010276	ENSDARG00000010276.10	prostaglandin-endoperoxide synthase 2b [Source:ZFIN;Acc:ZDB-GENE-041014-323]	20	34121818	34127415	-1	NA	ptgs2b	ZFIN	protein_coding	ensembl_havana	10	37.05
ENSDARG00000092499	-0.24341	-0.00706175	-0.125236	0.0290117	-34.4688	-5.10722	3.34561e-07	0.000244318	ENSDARG00000092499	ENSDARG00000092499.2	si:ch211-183d21.1 [Source:ZFIN;Acc:ZDB-GENE-030131-8516]	24	37406535	37429066	1	NA	si:ch211-183d21.1	ZFIN	protein_coding	ensembl_havana	2	36.47
ENSDARG00000104441	0.13815	4.72988	2.43401	34.2372	34.2372	5.09749	2.5088e-05	0.000760654	ENSDARG00000104441	ENSDARG00000104441.2	heat shock protein family, member 7 (cardiovascular) [Source:ZFIN;Acc:ZDB-GENE-041010-136]	23	24258323	24263474	-1	NA	hspb7	ZFIN	protein_coding	ensembl	2	33.85
ENSDARG00000011360	-0.121511	-4.09133	-2.10642	33.6704	33.6704	5.07341	1.30845e-05	0.000760654	ENSDARG00000011360	ENSDARG00000011360.8	nuclear factor of activated T cells 2 interacting protein [Source:ZFIN;Acc:ZDB-GENE-030131-9520]	3	15476536	15487111	-1	NA	nfatc2ip	ZFIN	protein_coding	ensembl_havana	8	36.18
ENSDARG00000058179	-0.154367	-5.13833	-2.64635	33.2864	33.2864	5.05686	5.61749e-05	0.000760654	ENSDARG00000058179	ENSDARG00000058179.6	atypical chemokine receptor 3b [Source:ZFIN;Acc:ZDB-GENE-031116-61]	6	15751982	15757867	-1	NA	ackr3b	ZFIN	protein_coding	ensembl_havana	6	38.62
ENSDARG00000068787	-6.08726	-0.18953	-3.1384	0.0311354	-32.1177	-5.0053	2.44395e-07	0.000229343	ENSDARG00000068787	ENSDARG00000068787.8	solute carrier family 6 member 17 [Source:ZFIN;Acc:ZDB-GENE-030131-8187]	8	24854600	24890992	1	NA	slc6a17	ZFIN	protein_coding	ensembl_havana	8	33.84
ENSDARG00000103991	0.0673191	2.15056	1.10894	31.9457	31.9457	4.99755	3.08311e-05	0.000760654	ENSDARG00000103991	ENSDARG00000103991.2	SEC14-like lipid binding 1 [Source:NCBI gene;Acc:394073]	KN149880.1	51895	63327	-1	NA	sec14l1	ZFIN	protein_coding	ensembl	2	36.66
ENSDARG00000055638	-2.44618	-0.0770164	-1.2616	0.0314843	-31.7619	-4.98922	3.2893e-06	0.000414816	ENSDARG00000055638	ENSDARG00000055638.7	ankyrin repeat domain 33Aa [Source:ZFIN;Acc:ZDB-GENE-080520-2]	23	27862807	27875140	-1	NA	ankrd33aa	ZFIN	protein_coding	havana	7	33.7
ENSDARG00000044861	-2.80667	-0.0890772	-1.44787	0.0317377	-31.5083	-4.97766	0.000248646	0.000760654	ENSDARG00000044861	ENSDARG00000044861.7	opsin 1 (cone pigments), long-wave-sensitive, 2 [Source:NCBI gene;Acc:436716]	11	25481046	25483206	1	NA	opn1lw2	ZFIN	protein_coding	ensembl_havana	7	43.17
ENSDARG00000077955	0.0808537	2.53713	1.30899	31.3793	31.3793	4.97174	3.61656e-05	0.000760654	ENSDARG00000077955	ENSDARG00000077955.4	ring finger protein (C3H2C3 type) 6 [Source:ZFIN;Acc:ZDB-GENE-100209-1]	24	21501842	21511737	-1	NA	rnf6	ZFIN	protein_coding	ensembl_havana	4	39.54
ENSDARG00000029955	0.0639225	1.91474	0.98933	29.9541	29.9541	4.90468	1.74094e-05	0.000760654	ENSDARG00000029955	ENSDARG00000029955.6	galactosidase, beta 1-like [Source:ZFIN;Acc:ZDB-GENE-050309-196]	9	12847040	12869049	1	NA	glb1l	ZFIN	protein_coding	ensembl_havana	6	34.04
ENSDARG00000070600	-0.0827113	-2.47041	-1.27656	29.8679	29.8679	4.90052	0.000245668	0.000760654	ENSDARG00000070600	ENSDARG00000070600.6	dual specificity tyrosine phosphorylation regulated kinase 3 [Source:ZFIN;Acc:ZDB-GENE-080219-31]	11	21259356	21267486	-1	NA	dyrk3	ZFIN	protein_coding	ensembl_havana	6	40.47
ENSDARG00000000857	-0.0840459	-2.50881	-1.29643	29.8504	29.8504	4.89968	1.22234e-06	0.000284671	ENSDARG00000000857	ENSDARG00000000857.9	mitogen-activated protein kinase 14a [Source:NCBI gene;Acc:65237]	8	23826985	23860719	1	NA	mapk14a	ZFIN	protein_coding	ensembl_havana	9	34.04
ENSDARG00000036776	-0.172092	-5.13515	-2.65362	29.8396	29.8396	4.89916	0.000153539	0.000760654	ENSDARG00000036776	ENSDARG00000036776.5	aldehyde dehydrogenase 8 family, member A1 [Source:NCBI gene;Acc:447801]	23	31752604	31763753	-1	NA	aldh8a1	ZFIN	protein_coding	ensembl_havana	5	34.69
ENSDARG00000079486	-0.183203	-5.45638	-2.81979	29.7832	29.7832	4.89643	7.62152e-05	0.000760654	ENSDARG00000079486	ENSDARG00000079486.5	FAM20A golgi associated secretory pathway pseudokinase [Source:ZFIN;Acc:ZDB-GENE-081022-117]	12	2906610	2940070	-1	NA	fam20a	ZFIN	protein_coding	ensembl_havana	5	34.8
ENSDARG00000033832	-0.622562	-0.0209547	-0.321758	0.0336587	-29.71	-4.89288	0.00197765	0.00467815	ENSDARG00000033832	ENSDARG00000033832.8	adenosine monophosphate deaminase 1 (isoform M) [Source:ZFIN;Acc:ZDB-GENE-040426-1906]	8	11080571	11112058	-1	NA	ampd1	ZFIN	protein_coding	ensembl_havana	8	34.07
ENSDARG00000038563	-4.03931	-0.137339	-2.08832	0.0340005	-29.4113	-4.8783	8.89385e-07	0.000244318	ENSDARG00000038563	ENSDARG00000038563.5	pitrilysin metallopeptidase 1 [Source:NCBI gene;Acc:406808]	2	48089057	48119409	1	NA	pitrm1	ZFIN	protein_coding	ensembl_havana	5	35.33
ENSDARG00000037760	-0.190043	-5.58759	-2.88882	29.4017	29.4017	4.87783	7.24734e-05	0.000760654	ENSDARG00000037760	ENSDARG00000037760.6	Unc4.1 homeobox (C. elegans) [Source:NCBI gene;Acc:553947]	1	9290103	9294115	1	NA	uncx4.1	ZFIN	protein_coding	ensembl_havana	6	40.09
ENSDARG00000029204	-3.96748	-0.13527	-2.05137	0.0340948	-29.33	-4.8743	1.81482e-05	0.000760654	ENSDARG00000029204	ENSDARG00000029204.9	tyrosinase-related protein 1a [Source:ZFIN;Acc:ZDB-GENE-070718-2]	7	74084203	74090168	-1	NA	tyrp1a	ZFIN	protein_coding	ensembl	9	50.28
ENSDARG00000074071	-0.204987	-6.0112	-3.10809	29.3247	29.3247	4.87404	9.41945e-05	0.000760654	ENSDARG00000074071	ENSDARG00000074071.5	MRN complex interacting protein [Source:NCBI gene;Acc:641417]	14	16765791	16775249	-1	NA	mrnip	ZFIN	protein_coding	ensembl_havana	5	36.95
ENSDARG00000044251	-0.0145859	-0.422708	-0.218647	28.9806	28.9806	4.85701	9.1316e-05	0.000760654	ENSDARG00000044251	ENSDARG00000044251.5	RasGEF domain family, member 1Bb [Source:NCBI gene;Acc:445085]	10	9159279	9184667	1	NA	rasgef1bb	ZFIN	protein_coding	ensembl_havana	5	36.32
ENSDARG00000012397	-0.118866	-3.39774	-1.7583	28.5846	28.5846	4.83717	4.66256e-05	0.000760654	ENSDARG00000012397	ENSDARG00000012397.13	EYA transcriptional coactivator and phosphatase 4 [Source:ZFIN;Acc:ZDB-GENE-050327-93]	23	31439713	31512497	-1	NA	eya4	ZFIN	protein_coding	ensembl_havana	13	34.02
ENSDARG00000068940	1.57753	0.0552496	0.816389	0.0350229	-28.5527	-4.83556	2.00083e-06	0.000353785	ENSDARG00000068940	ENSDARG00000068940.4	ATP synthase membrane subunit eb [Source:NCBI gene;Acc:767750]	5	9070382	9073433	-1	NA	atp5meb	ZFIN	protein_coding	ensembl_havana	4	33.39
ENSDARG00000001879	0.0305423	0.872012	0.451277	28.551	28.551	4.83547	9.83182e-05	0.000760654	ENSDARG00000001879	ENSDARG00000001879.11	neuron navigator 2b [Source:ZFIN;Acc:ZDB-GENE-061207-13]	25	14510773	14637660	-1	NA	nav2b	ZFIN	protein_coding	havana	11	34.73
ENSDARG00000028396	1.50927	0.0530009	0.781136	0.0351169	-28.4763	-4.83169	1.82898e-06	0.000353785	ENSDARG00000028396	ENSDARG00000028396.5	FKBP prolyl isomerase 5 [Source:ZFIN;Acc:ZDB-GENE-030616-630]	6	41096058	41117242	1	NA	fkbp5	ZFIN	protein_coding	ensembl_havana	5	33.73
ENSDARG00000104370	-0.154175	-4.37185	-2.26301	28.3564	28.3564	4.8256	0.000434208	0.00115094	ENSDARG00000104370	ENSDARG00000104370.2	endothelial cell-specific molecule 1 [Source:ZFIN;Acc:ZDB-GENE-060929-748]	21	9987313	9991502	-1	NA	esm1	ZFIN	protein_coding	ensembl_havana	2	32.46
ENSDARG00000060092	-0.251738	-6.97148	-3.61161	27.6934	27.6934	4.79147	9.31608e-07	0.000244318	ENSDARG00000060092	ENSDARG00000060092.5	zgc:165481 [Source:ZFIN;Acc:ZDB-GENE-070615-21]	7	38456426	38477235	-1	NA	zgc:165481	ZFIN	protein_coding	ensembl_havana	5	37.57
ENSDARG00000029146	5.40379	0.196381	2.80008	0.0363413	-27.5169	-4.78225	1.36935e-05	0.000760654	ENSDARG00000029146	ENSDARG00000029146.8	low density lipoprotein receptor-related protein 1Ab [Source:ZFIN;Acc:ZDB-GENE-030131-7126]	23	25452656	25686954	-1	NA	lrp1ab	ZFIN	protein_coding	ensembl_havana	8	34.57
ENSDARG00000105188	-4.89262	-0.178674	-2.53565	0.0365191	-27.3829	-4.7752	2.70649e-07	0.000244318	ENSDARG00000105188	ENSDARG00000105188.3	vimentin-related 2 [Source:ZFIN;Acc:ZDB-GENE-160113-76]	14	33788835	33824329	-1	NA	vimr2	ZFIN	protein_coding	ensembl_havana	3	36.52
ENSDARG00000054321	-5.97931	-0.218554	-3.09893	0.0365517	-27.3585	-4.77392	6.09165e-07	0.000244318	ENSDARG00000054321	ENSDARG00000054321.6	notochord granular surface [Source:ZFIN;Acc:ZDB-GENE-080722-29]	4	5776347	5784895	1	NA	ngs	ZFIN	protein_coding	ensembl_havana	6	37.07
ENSDARG00000058479	-0.188743	-5.13097	-2.65985	27.185	27.185	4.76474	0.000242617	0.000760654	ENSDARG00000058479	ENSDARG00000058479.5	zgc:110425 [Source:ZFIN;Acc:ZDB-GENE-050522-103]	7	6469133	6470431	-1	NA	zgc:110425	ZFIN	protein_coding	havana	5	40.95
ENSDARG00000040286	1.89236	0.0700332	0.981195	0.0370084	-27.0209	-4.756	1.99253e-06	0.000353785	ENSDARG00000040286	ENSDARG00000040286.8	ubiquitin-like 7b (bone marrow stromal cell-derived) [Source:ZFIN;Acc:ZDB-GENE-040426-1334]	18	50523870	50533716	1	NA	ubl7b	ZFIN	protein_coding	ensembl_havana	8	33.29
ENSDARG00000068168	-0.260235	-7.00399	-3.63211	26.9141	26.9141	4.75029	4.77443e-07	0.000244318	ENSDARG00000068168	ENSDARG00000068168.5	hes family bHLH transcription factor 2, tandem duplicate 2 [Source:ZFIN;Acc:ZDB-GENE-060825-55]	8	46896445	46897734	-1	NA	hes2.2	ZFIN	protein_coding	ensembl_havana	5	41.4
ENSDARG00000015355	0.117049	3.11593	1.61649	26.6207	26.6207	4.73448	7.89515e-05	0.000760654	ENSDARG00000015355	ENSDARG00000015355.9	FOS-like antigen 1a [Source:ZFIN;Acc:ZDB-GENE-061207-7]	14	30739476	30747686	-1	NA	fosl1a	ZFIN	protein_coding	ensembl_havana	9	34.65
ENSDARG00000098810	-6.14881	-0.233799	-3.1913	0.0380234	-26.2996	-4.71697	4.54757e-10	2.07278e-06	ENSDARG00000098810	ENSDARG00000098810.3	zgc:194678 [Source:ZFIN;Acc:ZDB-GENE-030131-8082]	7	45040526	45076131	-1	NA	VSTM2B	HGNC Symbol	protein_coding	ensembl_havana	3	39.75
ENSDARG00000034616	-0.116061	-3.02307	-1.56957	26.0473	26.0473	4.70306	0.000440571	0.00116722	ENSDARG00000034616	ENSDARG00000034616.7	myeloid leukemia factor 2 [Source:ZFIN;Acc:ZDB-GENE-050913-67]	16	31827502	31837482	1	NA	mlf2	ZFIN	protein_coding	ensembl_havana	7	35.41
ENSDARG00000042172	-0.010263	-0.266706	-0.138485	25.9872	25.9872	4.69973	0.00129999	0.00318422	ENSDARG00000042172	ENSDARG00000042172.9	complement component 7a [Source:ZFIN;Acc:ZDB-GENE-081104-392]	8	31872992	31899329	1	NA	c7a	ZFIN	protein_coding	ensembl_havana	9	34.64
ENSDARG00000087717	-0.26084	-6.75389	-3.50736	25.8929	25.8929	4.69448	4.00691e-06	0.000489826	ENSDARG00000087717	ENSDARG00000087717.4	transmembrane serine protease 5 [Source:ZFIN;Acc:ZDB-GENE-131121-184]	15	18164054	18177124	-1	NA	tmprss5	ZFIN	protein_coding	ensembl_havana	4	36.25
ENSDARG00000028625	4.38244	0.170523	2.27648	0.0389104	-25.7001	-4.6837	3.14036e-05	0.000760654	ENSDARG00000028625	ENSDARG00000028625.8	junctophilin 2 [Source:ZFIN;Acc:ZDB-GENE-030131-9848]	23	35721607	35756115	-1	NA	jph2	ZFIN	protein_coding	ensembl_havana	8	37.58
ENSDARG00000099717	0.0118014	0.300712	0.156257	25.4811	25.4811	4.67135	0.00137947	0.00336391	ENSDARG00000099717	ENSDARG00000099717.2	si:rp71-1h20.9 [Source:ZFIN;Acc:ZDB-GENE-131127-386]	21	2091895	2101392	1	NA	si:rp71-1h20.9	ZFIN	protein_coding	havana	2	32.19
ENSDARG00000087556	-0.255334	-6.49476	-3.37505	25.4363	25.4363	4.66882	7.1405e-07	0.000244318	ENSDARG00000087556	ENSDARG00000087556.3	PARK2 co-regulated [Source:ZFIN;Acc:ZDB-GENE-041114-100]	17	27545183	27706743	1	NA	pacrg	ZFIN	protein_coding	ensembl_havana	3	36.53
ENSDARG00000036592	-0.0499916	-1.27106	-0.660527	25.4256	25.4256	4.66821	0.000691157	0.00179797	ENSDARG00000036592	ENSDARG00000036592.6	SET domain containing 4 [Source:ZFIN;Acc:ZDB-GENE-050808-2]	1	47106268	47114319	-1	NA	setd4	ZFIN	protein_coding	ensembl_havana	6	35.17
ENSDARG00000042940	-0.246795	-6.24074	-3.24377	25.2871	25.2871	4.66033	9.77511e-05	0.000760654	ENSDARG00000042940	ENSDARG00000042940.8	NGFI-A binding protein 1a (EGR1 binding protein 1) [Source:ZFIN;Acc:ZDB-GENE-050208-574]	22	12870275	12890921	-1	NA	nab1a	ZFIN	protein_coding	ensembl_havana	8	36.62
ENSDARG00000004925	-0.118579	-2.99042	-1.5545	25.2188	25.2188	4.65643	3.02082e-05	0.000760654	ENSDARG00000004925	ENSDARG00000004925.12	inner mitochondrial membrane peptidase subunit 2 [Source:NCBI gene;Acc:445299]	25	21296588	21507676	-1	NA	immp2l	ZFIN	protein_coding	ensembl_havana	12	35.28
ENSDARG00000097592	-0.219637	-5.5376	-2.87862	25.2125	25.2125	4.65607	3.05591e-06	0.000391574	ENSDARG00000097592	ENSDARG00000097592.4	si:dkey-40c23.1 [Source:ZFIN;Acc:ZDB-GENE-131119-61]	11	1575435	1582456	1	NA	si:dkey-40c23.1	ZFIN	protein_coding	havana	4	39.58
ENSDARG00000013741	3.39677	0.136628	1.7667	0.040223	-24.8614	-4.63583	1.03234e-06	0.000244706	ENSDARG00000013741	ENSDARG00000013741.8	LanC antibiotic synthetase component C-like 1 (bacterial) [Source:NCBI gene;Acc:494154]	1	7517449	7539716	1	NA	lancl1	ZFIN	protein_coding	ensembl_havana	8	33.99
ENSDARG00000115613	-5.98121	-0.240837	-3.11103	0.0402656	-24.8351	-4.63431	4.05378e-08	6.18073e-05	ENSDARG00000115613	ENSDARG00000115613.1	U2 small nuclear ribonucleoprotein auxiliary factor 35 kDa subunit-related protein 1-like [Source:NCBI gene;Acc:100331497]	4	4376498	4387012	-1	NA	CU468826.3	Clone-based (Ensembl) gene	protein_coding	ensembl	1	34.61
ENSDARG00000012297	-0.200497	-4.96479	-2.58264	24.7624	24.7624	4.63008	0.00020027	0.000760654	ENSDARG00000012297	ENSDARG00000012297.9	cyclic nucleotide gated channel subunit alpha 3b [Source:ZFIN;Acc:ZDB-GENE-090312-121]	1	10771457	10776547	1	NA	cnga3b	ZFIN	protein_coding	ensembl_havana	9	37.32
ENSDARG00000004794	-0.250199	-6.19394	-3.22207	24.7561	24.7561	4.62971	3.03489e-05	0.000760654	ENSDARG00000004794	ENSDARG00000004794.10	coiled-coil domain containing 146 [Source:ZFIN;Acc:ZDB-GENE-041210-217]	4	20177526	20199224	1	NA	ccdc146	ZFIN	protein_coding	ensembl_havana	10	34.82
ENSDARG00000045416	-0.186899	-4.60301	-2.39496	24.6283	24.6283	4.62225	0.000342971	0.000920263	ENSDARG00000045416	ENSDARG00000045416.7	metallophosphoesterase 1 [Source:NCBI gene;Acc:550396]	24	8979452	9002100	-1	NA	mppe1	ZFIN	protein_coding	ensembl_havana	7	37.47
ENSDARG00000103388	5.73226	0.233317	2.98279	0.0407024	-24.5686	-4.61874	3.6695e-06	0.000459134	ENSDARG00000103388	ENSDARG00000103388.2	zinc finger protein 609a [Source:ZFIN;Acc:ZDB-GENE-030131-6219]	25	821725	998096	-1	NA	znf609a	ZFIN	protein_coding	ensembl_havana	2	39.8
ENSDARG00000058053	-5.56531	-0.226643	-2.89598	0.0407242	-24.5555	-4.61797	1.14834e-07	0.000122519	ENSDARG00000058053	ENSDARG00000058053.7	serpin peptidase inhibitor, clade G (C1 inhibitor), member 1 [Source:ZFIN;Acc:ZDB-GENE-030131-1262]	8	13960655	13972626	-1	NA	serping1	ZFIN	protein_coding	ensembl_havana	7	34.39
ENSDARG00000071429	-7.02305	-0.286109	-3.65458	0.0407386	-24.5467	-4.61746	3.84319e-09	1.11473e-05	ENSDARG00000071429	ENSDARG00000071429.8	tryptophan 2,3-dioxygenase a [Source:NCBI gene;Acc:100008541]	14	36738063	36750593	1	NA	tdo2a	ZFIN	protein_coding	ensembl_havana	8	33.3
ENSDARG00000092696	-0.270415	-6.62015	-3.44528	24.4814	24.4814	4.61362	3.95185e-05	0.000760654	ENSDARG00000092696	ENSDARG00000092696.3	cytochrome P450, family 11, subfamily A, polypeptide 2 [Source:ZFIN;Acc:ZDB-GENE-130911-1]	25	22296666	22311542	1	NA	cyp11a2	ZFIN	protein_coding	ensembl_havana	3	39.28
ENSDARG00000039436	-6.76096	-0.277278	-3.51912	0.0410116	-24.3834	-4.60782	1.87696e-08	3.52273e-05	ENSDARG00000039436	ENSDARG00000039436.7	interleukin 13 receptor, alpha 2 [Source:ZFIN;Acc:ZDB-GENE-030521-10]	5	37101393	37117778	-1	NA	il13ra2	ZFIN	protein_coding	ensembl_havana	7	35.8
ENSDARG00000037291	-0.109679	-2.62014	-1.36491	23.8891	23.8891	4.57828	0.00125224	0.00307196	ENSDARG00000037291	ENSDARG00000037291.6	D4, zinc and double PHD fingers family 2, like [Source:ZFIN;Acc:ZDB-GENE-030131-5132]	14	24267892	24277805	-1	NA	dpf2l	ZFIN	protein_coding	ensembl_havana	6	37.42
ENSDARG00000111522	-0.108203	-2.58014	-1.34417	23.8454	23.8454	4.57564	0.000726262	0.0018856	ENSDARG00000111522	ENSDARG00000111522.1		9	53637932	53646223	1	NA	CABZ01084081.1	Clone-based (Ensembl) gene	protein_coding	ensembl	1	37.78
ENSDARG00000097613	-2.80348	-0.1179	-1.46069	0.0420548	-23.7785	-4.57158	0.0130943	0.0248302	ENSDARG00000097613	ENSDARG00000097613.3	immunoglobulin like and fibronectin type III domain containing 1, tandem duplicate 3 [Source:ZFIN;Acc:ZDB-GENE-131122-44]	6	46843592	46875310	-1	NA	igfn1.3	ZFIN	protein_coding	ensembl_havana	3	35.28
ENSDARG00000001712	0.0995293	2.36312	1.23133	23.743	23.743	4.56943	9.6772e-07	0.000244318	ENSDARG00000001712	ENSDARG00000001712.11	si:ch211-247n2.1 [Source:ZFIN;Acc:ZDB-GENE-141216-101]	11	8303941	8350945	-1	NA	si:ch211-247n2.1	ZFIN	protein_coding	ensembl_havana	11	36.98
ENSDARG00000077261	0.123899	2.92421	1.52405	23.6016	23.6016	4.56081	2.11016e-05	0.000760654	ENSDARG00000077261	ENSDARG00000077261.4	leiomodin 1b (smooth muscle) [Source:ZFIN;Acc:ZDB-GENE-141215-22]	11	24889170	24894907	1	NA	lmod1b	ZFIN	protein_coding	ensembl_havana	4	37.68
ENSDARG00000112751	-0.264906	-6.2208	-3.24285	23.4831	23.4831	4.55355	6.93273e-07	0.000244318	ENSDARG00000112751	ENSDARG00000112751.1	uncharacterized LOC101884374 [Source:NCBI gene;Acc:101884374]	9	21268739	21274664	1	NA	BX511129.3	Clone-based (Ensembl) gene	protein_coding	ensembl	1	37.72
ENSDARG00000052746	4.22586	0.180017	2.20294	0.0425989	-23.4748	-4.55304	3.0441e-09	1.07917e-05	ENSDARG00000052746	ENSDARG00000052746.7	glutamate receptor, ionotropic, N-methyl D-aspartate-associated protein 1b (glutamate binding) [Source:ZFIN;Acc:ZDB-GENE-040426-1367]	16	53489676	53516433	1	NA	grinab	ZFIN	protein_coding	ensembl_havana	7	40.96
ENSDARG00000042379	-3.86136	-0.165539	-2.01345	0.0428706	-23.326	-4.54387	0.000346054	0.000928299	ENSDARG00000042379	ENSDARG00000042379.6	zgc:103681 [Source:ZFIN;Acc:ZDB-GENE-041010-17]	15	16873690	16884912	-1	NA	zgc:103681	ZFIN	protein_coding	ensembl_havana	6	32.87
ENSDARG00000005526	-3.85102	-0.16591	-2.00846	0.0430822	-23.2114	-4.53676	0.000166142	0.000760654	ENSDARG00000005526	ENSDARG00000005526.12	immunoglobulin like and fibronectin type III domain containing 1, tandem duplicate 1 [Source:ZFIN;Acc:ZDB-GENE-050327-30]	6	46878889	46941245	-1	NA	igfn1.1	ZFIN	protein_coding	ensembl	12	35.91
ENSDARG00000067593	-0.0761428	-1.76541	-0.920774	23.1854	23.1854	4.53515	3.02787e-06	0.000389545	ENSDARG00000067593	ENSDARG00000067593.5	SCO cytochrome c oxidase assembly protein 1 [Source:ZFIN;Acc:ZDB-GENE-140909-1]	3	62196672	62203711	1	NA	sco1	ZFIN	protein_coding	ensembl	5	42.97
ENSDARG00000035434	0.225165	0.00989473	0.11753	0.0439443	-22.7561	-4.50818	9.65929e-05	0.000760654	ENSDARG00000035434	ENSDARG00000035434.8	zinc finger, matrin-type 5 [Source:NCBI gene;Acc:445314]	5	32076109	32080192	1	NA	zmat5	ZFIN	protein_coding	ensembl_havana	8	35.16
ENSDARG00000042753	-4.3362	-0.190909	-2.26356	0.0440269	-22.7134	-4.50547	3.98074e-05	0.000760654	ENSDARG00000042753	ENSDARG00000042753.7	cathepsin 12 [Source:ZFIN;Acc:ZDB-GENE-050208-336]	22	16406920	16419126	-1	NA	cts12	ZFIN	protein_coding	ensembl_havana	7	32.21
ENSDARG00000062054	0.0651073	1.47575	0.77043	22.6665	22.6665	4.50249	0.00299543	0.00672949	ENSDARG00000062054	ENSDARG00000062054.9	carnitine palmitoyltransferase 1Ab (liver) [Source:ZFIN;Acc:ZDB-GENE-030131-3250]	25	23591990	23645806	1	NA	cpt1ab	ZFIN	protein_coding	ensembl_havana	9	36.61
ENSDARG00000017023	-0.132397	-3.00007	-1.56623	22.6597	22.6597	4.50206	8.46498e-06	0.000760654	ENSDARG00000017023	ENSDARG00000017023.10	adenylate kinase 7b [Source:ZFIN;Acc:ZDB-GENE-050309-170]	17	18877918	18888959	-1	NA	ak7b	ZFIN	protein_coding	ensembl_havana	10	31.87
ENSDARG00000004174	0.0534829	1.20807	0.630778	22.588	22.588	4.49748	0.000175157	0.000760654	ENSDARG00000004174	ENSDARG00000004174.10	CCR4-NOT transcription complex, subunit 1 [Source:NCBI gene;Acc:448949]	25	17313568	17346929	1	NA	cnot1	ZFIN	protein_coding	ensembl_havana	10	40.78
ENSDARG00000012306	-0.0151735	-0.341817	-0.178495	22.5272	22.5272	4.4936	0.000115311	0.000760654	ENSDARG00000012306	ENSDARG00000012306.9	synaptotagmin XIII [Source:ZFIN;Acc:ZDB-GENE-050417-135]	7	38685654	38737718	1	NA	syt13	ZFIN	protein_coding	ensembl_havana	9	36.28
ENSDARG00000097173	-0.178771	-4.01172	-2.09525	22.4406	22.4406	4.48804	0.000193381	0.000760654	ENSDARG00000097173	ENSDARG00000097173.2		15	40125409	40129076	-1	NA	CR388129.1	Clone-based (Ensembl) gene	antisense	havana	2	32.2
ENSDARG00000054050	-0.274442	-6.13585	-3.20515	22.3575	22.3575	4.48269	4.69345e-05	0.000760654	ENSDARG00000054050	ENSDARG00000054050.8	V-set and immunoglobulin domain containing 8a [Source:ZFIN;Acc:ZDB-GENE-050417-338]	10	19525839	19551118	1	NA	vsig8a	ZFIN	protein_coding	ensembl	8	32.04
ENSDARG00000076440	-0.562649	-0.0251824	-0.293915	0.0447568	-22.343	-4.48175	1.20985e-05	0.000760654	ENSDARG00000076440	ENSDARG00000076440.2	BTB (POZ) domain containing 6a [Source:NCBI gene;Acc:100141360]	13	33394116	33398735	-1	NA	btbd6a	ZFIN	protein_coding	ensembl	2	41.1
ENSDARG00000012467	-3.02541	-0.13582	-1.58061	0.0448931	-22.2752	-4.47736	0.000900132	0.00230543	ENSDARG00000012467	ENSDARG00000012467.10	serine peptidase inhibitor, Kunitz type 1 b [Source:ZFIN;Acc:ZDB-GENE-071218-1]	20	3218893	3238110	-1	NA	spint1b	ZFIN	protein_coding	ensembl_havana	10	37.09
ENSDARG00000008491	-5.9183	-0.26683	-3.09257	0.0450856	-22.18	-4.47119	7.75488e-06	0.000760654	ENSDARG00000008491	ENSDARG00000008491.11	si:ch211-107o10.3 [Source:ZFIN;Acc:ZDB-GENE-030131-4716]	7	30178253	30191357	1	NA	si:ch211-107o10.3	ZFIN	protein_coding	ensembl_havana	11	36.38
ENSDARG00000055715	-0.28634	-6.31811	-3.30222	22.065	22.065	4.46369	3.22261e-06	0.000409644	ENSDARG00000055715	ENSDARG00000055715.8	calpain 8 [Source:ZFIN;Acc:ZDB-GENE-050522-279]	22	26400519	26435494	1	NA	capn8	ZFIN	protein_coding	ensembl	8	37.23
ENSDARG00000062262	0.119847	2.63937	1.37961	22.0228	22.0228	4.46093	1.76227e-05	0.000760654	ENSDARG00000062262	ENSDARG00000062262.9	endothelin receptor type Ab [Source:ZFIN;Acc:ZDB-GENE-040426-2364]	23	45694055	45705525	-1	NA	ednrab	ZFIN	protein_coding	ensembl_havana	9	43.26
ENSDARG00000043171	-6.51994	-0.29711	-3.40852	0.0455695	-21.9445	-4.45579	7.12683e-07	0.000244318	ENSDARG00000043171	ENSDARG00000043171.6	chymotrypsin like elastase family member 1, tandem duplicate 4 [Source:ZFIN;Acc:ZDB-GENE-050626-127]	22	7486867	7492548	1	NA	cela1.4	ZFIN	protein_coding	ensembl_havana	6	39.18
ENSDARG00000042282	-0.0423264	-0.921418	-0.481872	21.7694	21.7694	4.44423	0.00278596	0.0063082	ENSDARG00000042282	ENSDARG00000042282.8	integrin, alpha 6a [Source:ZFIN;Acc:ZDB-GENE-050309-23]	9	3429662	3486488	1	NA	itga6a	ZFIN	protein_coding	ensembl_havana	8	38.5
ENSDARG00000087188	0.00294772	0.0638715	0.0334096	21.6681	21.6681	4.4375	0.000105764	0.000760654	ENSDARG00000087188	ENSDARG00000087188.3	nuclear factor, interleukin 3 regulated, member 6 [Source:ZFIN;Acc:ZDB-GENE-040704-63]	3	14099693	14103551	-1	NA	nfil3-6	ZFIN	protein_coding	ensembl	3	38.46
ENSDARG00000079310	-6.04352	-0.279537	-3.16153	0.0462539	-21.6198	-4.43428	4.11471e-07	0.000244318	ENSDARG00000079310	ENSDARG00000079310.7	ST3 beta-galactoside alpha-2,3-sialyltransferase 1, like [Source:ZFIN;Acc:ZDB-GENE-060321-2]	19	4800068	4813760	1	NA	st3gal1l	ZFIN	protein_coding	ensembl_havana	7	36.23
ENSDARG00000045422	-0.0666519	-1.43033	-0.748492	21.4598	21.4598	4.42356	0.00291033	0.00655445	ENSDARG00000045422	ENSDARG00000045422.5	OTU deubiquitinase with linear linkage specificity a [Source:ZFIN;Acc:ZDB-GENE-040426-2157]	24	10303071	10309934	1	NA	otulina	ZFIN	protein_coding	ensembl_havana	5	33.74
ENSDARG00000058147	-0.305371	-6.5416	-3.42348	21.4218	21.4218	4.42101	5.2244e-07	0.000244318	ENSDARG00000058147	ENSDARG00000058147.8	DnaJ (Hsp40) homolog, subfamily C, member 5 beta [Source:ZFIN;Acc:ZDB-GENE-050413-1]	24	24808955	24824899	1	NA	dnajc5b	ZFIN	protein_coding	ensembl_havana	8	33.44
ENSDARG00000042293	-4.44466	-0.207899	-2.32628	0.046775	-21.3789	-4.41812	3.06589e-05	0.000760654	ENSDARG00000042293	ENSDARG00000042293.8	carbonic anhydrase IV b [Source:ZFIN;Acc:ZDB-GENE-080815-5]	15	15390882	15401917	1	NA	ca4b	ZFIN	protein_coding	ensembl_havana	8	35.78
ENSDARG00000000175	-3.63004	-0.169857	-1.89995	0.0467919	-21.3712	-4.4176	0.00021912	0.000760654	ENSDARG00000000175	ENSDARG00000000175.10	homeobox B2a [Source:NCBI gene;Acc:30338]	3	23752150	23754831	1	NA	hoxb2a	ZFIN	protein_coding	ensembl_havana	10	44.56
ENSDARG00000026723	1.95952	0.0924258	1.02597	0.0471675	-21.2011	-4.40606	9.52576e-06	0.000760654	ENSDARG00000026723	ENSDARG00000026723.10	synaptotagmin binding, cytoplasmic RNA interacting protein, like [Source:ZFIN;Acc:ZDB-GENE-030131-3104]	17	50261603	50285417	1	NA	syncripl	ZFIN	protein_coding	ensembl_havana	10	38.05
ENSDARG00000025789	0.184801	3.90969	2.04725	21.1562	21.1562	4.40301	0.00272505	0.00618521	ENSDARG00000025789	ENSDARG00000025789.12	chromodomain helicase DNA binding protein 4b [Source:ZFIN;Acc:ZDB-GENE-030131-4532]	16	31761825	31791165	-1	NA	chd4b	ZFIN	protein_coding	ensembl_havana	12	36.87
ENSDARG00000009594	2.89934	0.138001	1.51867	0.0475975	-21.0095	-4.39297	0.000545232	0.00143509	ENSDARG00000009594	ENSDARG00000009594.11	nuclear receptor subfamily 1, group D, member 2b [Source:ZFIN;Acc:ZDB-GENE-990415-244]	19	17400263	17407115	1	NA	nr1d2b	ZFIN	protein_coding	ensembl_havana	11	39.21
ENSDARG00000060671	-4.56548	-0.217527	-2.3915	0.047646	-20.9881	-4.3915	0.000100496	0.000760654	ENSDARG00000060671	ENSDARG00000060671.8	lactase [Source:ZFIN;Acc:ZDB-GENE-081104-434]	9	46369932	46399611	-1	NA	lct	ZFIN	protein_coding	ensembl_havana	8	40.25
ENSDARG00000014003	3.1293	0.150989	1.64014	0.0482502	-20.7253	-4.37332	2.74072e-05	0.000760654	ENSDARG00000014003	ENSDARG00000014003.12	StAR-related lipid transfer (START) domain containing 8 [Source:ZFIN;Acc:ZDB-GENE-030131-9447]	5	35786141	35867256	1	NA	stard8	ZFIN	protein_coding	ensembl_havana	12	35.77
ENSDARG00000002988	-1.29571	-0.0625242	-0.679115	0.0482549	-20.7233	-4.37318	0.00830803	0.0165579	ENSDARG00000002988	ENSDARG00000002988.10	troponin T2d, cardiac [Source:ZFIN;Acc:ZDB-GENE-050626-97]	25	20215964	20226584	1	NA	tnnt2d	ZFIN	protein_coding	ensembl_havana	10	34.7
ENSDARG00000005629	4.26967	0.20644	2.23805	0.0483504	-20.6823	-4.37033	7.3692e-09	1.67944e-05	ENSDARG00000005629	ENSDARG00000005629.10	SET and MYND domain containing 2b [Source:NCBI gene;Acc:568616]	20	572037	592746	1	NA	smyd2b	ZFIN	protein_coding	ensembl_havana	10	43.32
ENSDARG00000011498	0.104999	2.16462	1.13481	20.6157	20.6157	4.36567	0.000532279	0.00140181	ENSDARG00000011498	ENSDARG00000011498.11	si:ch211-212o1.2 [Source:ZFIN;Acc:ZDB-GENE-041111-310]	18	18000695	18060544	1	NA	si:ch211-212o1.2	ZFIN	protein_coding	ensembl_havana	11	36.93
ENSDARG00000055504	-0.692943	-0.0336377	-0.363291	0.0485432	-20.6002	-4.36459	1.8527e-06	0.000353785	ENSDARG00000055504	ENSDARG00000055504.6	si:ch211-212k18.7 [Source:ZFIN;Acc:ZDB-GENE-030131-1312]	7	19482084	19491627	1	NA	si:ch211-212k18.7	ZFIN	protein_coding	ensembl_havana	6	34.84
ENSDARG00000010655	0.69381	0.0338239	0.363817	0.048751	-20.5124	-4.35842	7.1394e-05	0.000760654	ENSDARG00000010655	ENSDARG00000010655.12	protein phosphatase, Mg2+/Mn2+ dependent, 1K [Source:ZFIN;Acc:ZDB-GENE-050306-8]	1	50594175	50611031	-1	NA	ppm1k	ZFIN	protein_coding	ensembl_havana	12	34.34
ENSDARG00000012378	1.50475	0.0736927	0.789222	0.0489733	-20.4193	-4.35186	3.45592e-05	0.000760654	ENSDARG00000012378	ENSDARG00000012378.10	N(alpha)-acetyltransferase 35, NatC auxiliary subunit [Source:NCBI gene;Acc:321587]	8	49936585	49969184	1	NA	naa35	ZFIN	protein_coding	ensembl_havana	10	36.65
ENSDARG00000003523	-5.49232	-0.269234	-2.88077	0.04902	-20.3998	-4.35048	2.94041e-06	0.00038868	ENSDARG00000003523	ENSDARG00000003523.11	intelectin 3 [Source:ZFIN;Acc:ZDB-GENE-090527-4]	14	16345003	16352209	1	NA	itln3	ZFIN	protein_coding	ensembl_havana	11	33.01
ENSDARG00000040528	-2.03192	-0.100084	-1.066	0.0492559	-20.3021	-4.34356	0.00017991	0.000760654	ENSDARG00000040528	ENSDARG00000040528.7	lectin, galactoside-binding, soluble, 3 binding protein b [Source:NCBI gene;Acc:405809]	3	57741933	57744323	-1	NA	lgals3bpb	ZFIN	protein_coding	ensembl_havana	7	43.58
ENSDARG00000069157	1.18607	0.0585718	0.622321	0.0493831	-20.2498	-4.33984	0.0015791	0.00381066	ENSDARG00000069157	ENSDARG00000069157.6	transmembrane protein 135 [Source:ZFIN;Acc:ZDB-GENE-070424-70]	10	25312337	25328814	-1	NA	tmem135	ZFIN	protein_coding	ensembl	6	36.18
ENSDARG00000092659	0.899468	0.0444588	0.471963	0.0494279	-20.2315	-4.33853	1.72238e-05	0.000760654	ENSDARG00000092659	ENSDARG00000092659.3	protein phosphatase 3, regulatory subunit B, alpha a [Source:ZFIN;Acc:ZDB-GENE-081113-3]	13	1100197	1120773	1	NA	ppp3r1a	ZFIN	protein_coding	ensembl_havana	3	40.61
ENSDARG00000079347	-0.889934	-0.0439939	-0.466964	0.0494349	-20.2286	-4.33833	0.00203428	0.00478798	ENSDARG00000079347	ENSDARG00000079347.4	zgc:194659 [Source:ZFIN;Acc:ZDB-GENE-081022-139]	3	472158	474844	1	NA	zgc:194659	ZFIN	protein_coding	ensembl_havana	4	36.51
ENSDARG00000034667	-0.274288	-5.54789	-2.91109	20.2265	20.2265	4.33818	0.00519988	0.0109315	ENSDARG00000034667	ENSDARG00000034667.8	lipoprotein lipase-like [Source:NCBI gene;Acc:100331214]	22	15633013	15643059	1	NA	CABZ01090041.1	Clone-based (Ensembl) gene	protein_coding	ensembl	8	35.84
ENSDARG00000105263	-4.14852	-0.206823	-2.17767	0.0498547	-20.0583	-4.32613	0.0001345	0.000760654	ENSDARG00000105263	ENSDARG00000105263.2	chemokine (C-C motif) ligand 36, duplicate 1 [Source:ZFIN;Acc:ZDB-GENE-140718-2]	7	39706004	39707161	1	NA	ccl36.1	ZFIN	protein_coding	havana	2	32.12
ENSDARG00000037421	-0.336667	-6.74914	-3.54291	20.0469	20.0469	4.32531	0.000141503	0.000760654	ENSDARG00000037421	ENSDARG00000037421.6	early growth response 1 [Source:NCBI gene;Acc:30498]	14	21332522	21336385	-1	NA	egr1	ZFIN	protein_coding	ensembl_havana	6	45.39
ENSDARG00000045294	-0.192902	-3.85085	-2.02187	19.9627	19.9627	4.31924	0.000994369	0.00251377	ENSDARG00000045294	ENSDARG00000045294.6	SH3-domain GRB2-like endophilin B1a [Source:ZFIN;Acc:ZDB-GENE-050417-89]	24	28383278	28397902	1	NA	sh3glb1a	ZFIN	protein_coding	ensembl_havana	6	35.18
ENSDARG00000074759	0.589628	0.0296177	0.309623	0.0502311	-19.908	-4.31528	1.01844e-06	0.000244318	ENSDARG00000074759	ENSDARG00000074759.5	cell division cycle and apoptosis regulator 1 [Source:ZFIN;Acc:ZDB-GENE-030131-146]	13	18366299	18435086	1	NA	ccar1	ZFIN	protein_coding	ensembl_havana	5	36.08
ENSDARG00000037091	-0.363509	-7.23203	-3.79777	19.8951	19.8951	4.31434	7.7247e-07	0.000244318	ENSDARG00000037091	ENSDARG00000037091.5	N-acylsphingosine amidohydrolase (acid ceramidase) 1a [Source:ZFIN;Acc:ZDB-GENE-041010-191]	14	30272891	30278408	1	NA	asah1a	ZFIN	protein_coding	ensembl_havana	5	30.63
ENSDARG00000000631	-0.100094	-1.98155	-1.04082	19.7969	19.7969	4.30721	0.000152346	0.000760654	ENSDARG00000000631	ENSDARG00000000631.14	protein tyrosine phosphatase non-receptor type 4a [Source:ZFIN;Acc:ZDB-GENE-030616-449]	9	28939912	29029980	-1	NA	ptpn4a	ZFIN	protein_coding	ensembl_havana	14	35.16
ENSDARG00000088625	-6.15763	-0.311853	-3.23474	0.0506451	-19.7453	-4.30343	2.78116e-06	0.000377565	ENSDARG00000088625	ENSDARG00000088625.3	si:ch211-142d6.2 [Source:ZFIN;Acc:ZDB-GENE-141216-119]	7	73444325	73445871	1	NA	si:ch211-142d6.2	ZFIN	protein_coding	ensembl_havana	3	40.08
ENSDARG00000099796	-0.329674	-6.43407	-3.38187	19.5164	19.5164	4.28662	6.39532e-06	0.000691691	ENSDARG00000099796	ENSDARG00000099796.3	si:dkey-285b23.3 [Source:ZFIN;Acc:ZDB-GENE-131127-31]	15	32419303	32433588	1	NA	si:dkey-285b23.3	ZFIN	protein_coding	ensembl_havana	3	38.88
ENSDARG00000037930	1.05552	0.0541062	0.554813	0.0512602	-19.5083	-4.28602	7.98035e-05	0.000760654	ENSDARG00000037930	ENSDARG00000037930.6	ring finger protein 113A [Source:ZFIN;Acc:ZDB-GENE-040825-1]	3	31919042	31924643	-1	NA	rnf113a	ZFIN	protein_coding	ensembl_havana	6	36.4
ENSDARG00000087844	-0.309952	-6.03262	-3.17128	19.4631	19.4631	4.28267	0.000125577	0.000760654	ENSDARG00000087844	ENSDARG00000087844.3	pleckstrin homology domain containing, family N member 1 [Source:ZFIN;Acc:ZDB-GENE-090313-357]	23	23232136	23252668	1	NA	plekhn1	ZFIN	protein_coding	ensembl_havana	3	34.66
ENSDARG00000058733	-5.4989	-0.283261	-2.89108	0.0515123	-19.4128	-4.27894	6.07969e-09	1.49214e-05	ENSDARG00000058733	ENSDARG00000058733.6	Indian hedgehog signaling molecule a [Source:ZFIN;Acc:ZDB-GENE-051010-1]	9	7358749	7367278	1	NA	ihha	ZFIN	protein_coding	ensembl_havana	6	36.71
ENSDARG00000022660	-0.346429	-6.69439	-3.52041	19.324	19.324	4.27232	0.000119514	0.000760654	ENSDARG00000022660	ENSDARG00000022660.10	armadillo repeat containing 2 [Source:ZFIN;Acc:ZDB-GENE-041014-7]	20	32228210	32270866	-1	NA	armc2	ZFIN	protein_coding	havana	10	36.26
ENSDARG00000058351	-0.842741	-0.043643	-0.443192	0.051787	-19.3099	-4.27127	4.99703e-07	0.000244318	ENSDARG00000058351	ENSDARG00000058351.7	TAP binding protein like [Source:ZFIN;Acc:ZDB-GENE-121003-1]	16	9787383	9802998	-1	NA	tapbpl	ZFIN	protein_coding	ensembl_havana	7	34.2
ENSDARG00000061145	3.28764	0.170524	1.72908	0.0518682	-19.2796	-4.26901	3.37446e-05	0.000760654	ENSDARG00000061145	ENSDARG00000061145.5	glucose-fructose oxidoreductase domain containing 2 [Source:ZFIN;Acc:ZDB-GENE-061103-64]	7	29044888	29052468	1	NA	gfod2	ZFIN	protein_coding	ensembl_havana	5	36.51
ENSDARG00000102858	-0.0443403	-0.853866	-0.449103	19.2571	19.2571	4.26732	0.000324148	0.000871222	ENSDARG00000102858	ENSDARG00000102858.3	sc:d189 [Source:ZFIN;Acc:ZDB-GENE-080303-11]	1	35194454	35234700	1	NA	sc:d189	ZFIN	protein_coding	ensembl	3	37.59
ENSDARG00000061481	-2.90685	-0.151032	-1.52894	0.0519571	-19.2466	-4.26653	0.002411	0.00555859	ENSDARG00000061481	ENSDARG00000061481.6	wu:fj05g07 [Source:ZFIN;Acc:ZDB-GENE-030131-7307]	24	29758272	29777413	-1	NA	wu:fj05g07	ZFIN	protein_coding	ensembl	6	33.63
ENSDARG00000086033	2.03638	0.105807	1.07109	0.0519584	-19.2462	-4.2665	3.11631e-06	0.000397717	ENSDARG00000086033	ENSDARG00000086033.4	tetraspanin 5a [Source:ZFIN;Acc:ZDB-GENE-041010-145]	7	69601812	69636502	-1	NA	tspan5a	ZFIN	protein_coding	ensembl	4	34.88
ENSDARG00000068965	-0.114013	-2.18897	-1.15149	19.1993	19.1993	4.26298	9.9431e-06	0.000760654	ENSDARG00000068965	ENSDARG00000068965.6	nuclear receptor interacting protein 1a [Source:ZFIN;Acc:ZDB-GENE-040723-8]	15	29662401	29713359	1	NA	nrip1a	ZFIN	protein_coding	ensembl_havana	6	38.12
ENSDARG00000061131	0.549686	0.0286504	0.289168	0.0521214	-19.186	-4.26198	4.74501e-05	0.000760654	ENSDARG00000061131	ENSDARG00000061131.9	kinesin family member 21A [Source:ZFIN;Acc:ZDB-GENE-110411-237]	25	35683956	35765924	1	NA	kif21a	ZFIN	protein_coding	ensembl_havana	9	38.91
ENSDARG00000003181	-0.368147	-7.05897	-3.71356	19.1743	19.1743	4.2611	7.00991e-07	0.000244318	ENSDARG00000003181	ENSDARG00000003181.9	sulfotransferase family 1, cytosolic sulfotransferase 4 [Source:ZFIN;Acc:ZDB-GENE-040426-2054]	8	53171002	53179683	-1	NA	sult1st4	ZFIN	protein_coding	ensembl_havana	9	39.68
ENSDARG00000100440	-0.0450906	-0.863326	-0.454208	19.1465	19.1465	4.25901	0.00011765	0.000760654	ENSDARG00000100440	ENSDARG00000100440.2	FAST kinase domains 3 [Source:ZFIN;Acc:ZDB-GENE-050208-273]	7	59033902	59046391	1	NA	fastkd3	ZFIN	protein_coding	ensembl	2	36.41
ENSDARG00000032571	-4.43751	-0.234506	-2.33601	0.0528462	-18.9228	-4.24206	0.000187484	0.000760654	ENSDARG00000032571	ENSDARG00000032571.7	interleukin 20 receptor, alpha [Source:ZFIN;Acc:ZDB-GENE-040724-249]	20	2589414	2609270	1	NA	il20ra	ZFIN	protein_coding	ensembl_havana	7	38.61
ENSDARG00000095820	-0.215394	-4.07347	-2.14443	18.9117	18.9117	4.24121	0.00431354	0.009276	ENSDARG00000095820	ENSDARG00000095820.2		22	11097512	11098318	1	NA	BX649485.4	Clone-based (Ensembl) gene	lincRNA	havana	2	34.94
ENSDARG00000017665	-0.270922	-5.12086	-2.69589	18.9016	18.9016	4.24043	0.00326569	0.00725676	ENSDARG00000017665	ENSDARG00000017665.9	SNF related kinase b [Source:ZFIN;Acc:ZDB-GENE-040426-1724]	25	13498188	13526319	1	NA	snrkb	ZFIN	protein_coding	ensembl_havana	9	37.84
ENSDARG00000056244	-3.08228	-0.163096	-1.62269	0.0529142	-18.8985	-4.2402	3.50091e-05	0.000760654	ENSDARG00000056244	ENSDARG00000056244.5	zgc:171740 [Source:ZFIN;Acc:ZDB-GENE-071004-29]	21	25054420	25062590	1	NA	zgc:171740	ZFIN	protein_coding	ensembl_havana	5	36.9
ENSDARG00000097523	-0.256119	-4.83446	-2.54529	18.8758	18.8758	4.23846	0.00123969	0.00304328	ENSDARG00000097523	ENSDARG00000097523.2	si:ch73-364h19.1 [Source:ZFIN;Acc:ZDB-GENE-031010-45]	3	60146309	60175470	-1	NA	si:ch73-364h19.1	ZFIN	protein_coding	havana	2	36.08
ENSDARG00000067596	-0.332761	-6.27946	-3.30611	18.8708	18.8708	4.23808	0.000583615	0.00153258	ENSDARG00000067596	ENSDARG00000067596.5	FA complementation group B [Source:ZFIN;Acc:ZDB-GENE-060510-1]	9	54946499	54981471	-1	NA	fancb	ZFIN	protein_coding	ensembl	5	38.45
ENSDARG00000060148	4.09454	0.217323	2.15593	0.0530763	-18.8408	-4.23579	0.00175502	0.00418785	ENSDARG00000060148	ENSDARG00000060148.7	SH3 and PX domains 2Aa [Source:NCBI gene;Acc:562018]	1	47585700	47686888	1	NA	sh3pxd2aa	ZFIN	protein_coding	ensembl_havana	7	36.03
ENSDARG00000039208	-2.11568	-0.112381	-1.11403	0.0531182	-18.8259	-4.23465	0.000288472	0.000777692	ENSDARG00000039208	ENSDARG00000039208.9	nuclear autoantigenic sperm protein (histone-binding) [Source:ZFIN;Acc:ZDB-GENE-030131-5511]	6	33911154	33916788	-1	NA	nasp	ZFIN	protein_coding	ensembl_havana	9	39.5
ENSDARG00000070601	0.0285008	0.535348	0.281925	18.7837	18.7837	4.23141	0.00168167	0.00402847	ENSDARG00000070601	ENSDARG00000070601.5	si:dkey-85p17.3 [Source:ZFIN;Acc:ZDB-GENE-141219-8]	11	21278687	21363834	-1	NA	RASSF5	HGNC Symbol	protein_coding	ensembl_havana	5	36.12
ENSDARG00000092746	-0.0862754	-1.61861	-0.852443	18.761	18.761	4.22966	1.85028e-06	0.000353785	ENSDARG00000092746	ENSDARG00000092746.4	si:ch211-150o23.2 [Source:ZFIN;Acc:ZDB-GENE-060503-386]	8	17787307	17790938	-1	NA	si:ch211-150o23.2	ZFIN	protein_coding	ensembl_havana	4	32.76
ENSDARG00000104773	-0.0198772	-0.372863	-0.19637	18.7583	18.7583	4.22946	0.0213338	0.0385915	ENSDARG00000104773	ENSDARG00000104773.2	JunB proto-oncogene, AP-1 transcription factor subunit b [Source:ZFIN;Acc:ZDB-GENE-040426-2666]	3	7654655	7656059	-1	NA	junbb	ZFIN	protein_coding	ensembl_havana	2	57.86
ENSDARG00000068516	-0.0245192	-0.459936	-0.242228	18.7582	18.7582	4.22945	0.00684714	0.0139398	ENSDARG00000068516	ENSDARG00000068516.6	hyaluronan and proteoglycan link protein 1b [Source:ZFIN;Acc:ZDB-GENE-050920-1]	10	43269918	43334999	-1	NA	hapln1b	ZFIN	protein_coding	ensembl_havana	6	38.08
ENSDARG00000063519	-0.323204	-6.0465	-3.18485	18.708	18.708	4.22558	3.46125e-05	0.000760654	ENSDARG00000063519	ENSDARG00000063519.7	si:ch211-176g13.7 [Source:ZFIN;Acc:ZDB-GENE-030131-7664]	10	36731039	36738642	-1	NA	PLEKHB1	HGNC Symbol	protein_coding	ensembl_havana	7	32.38
ENSDARG00000052074	0.737414	0.0394643	0.388439	0.0535171	-18.6856	-4.22386	0.00350754	0.0077223	ENSDARG00000052074	ENSDARG00000052074.5	si:ch211-122f10.4 [Source:ZFIN;Acc:ZDB-GENE-140106-45]	7	51816321	51825070	1	NA	si:ch211-122f10.4	ZFIN	protein_coding	ensembl_havana	5	34.29
ENSDARG00000100973	-0.330544	-6.17638	-3.25346	18.6855	18.6855	4.22385	0.000143021	0.000760654	ENSDARG00000100973	ENSDARG00000100973.2	Rho GTPase activating protein 24 [Source:ZFIN;Acc:ZDB-GENE-091118-20]	21	9733221	9914745	-1	NA	arhgap24	ZFIN	protein_coding	ensembl_havana	2	36.17
ENSDARG00000014916	-0.2601	-4.83215	-2.54612	18.5781	18.5781	4.21553	0.000252667	0.000760654	ENSDARG00000014916	ENSDARG00000014916.8	solute carrier family 10 member 2 [Source:ZFIN;Acc:ZDB-GENE-040426-1328]	9	27339505	27344683	1	NA	slc10a2	ZFIN	protein_coding	ensembl_havana	8	36.82
ENSDARG00000068242	-4.69827	-0.25335	-2.47581	0.0539242	-18.5446	-4.21292	3.49329e-05	0.000760654	ENSDARG00000068242	ENSDARG00000068242.6	cyclic nucleotide gated channel subunit beta 1a [Source:ZFIN;Acc:ZDB-GENE-050419-164]	18	45483282	45519748	1	NA	cngb1a	ZFIN	protein_coding	ensembl_havana	6	35.77
ENSDARG00000059305	-2.71819	-0.146887	-1.43254	0.0540384	-18.5054	-4.20987	0.000695771	0.00180953	ENSDARG00000059305	ENSDARG00000059305.3	transmembrane protein 37 [Source:ZFIN;Acc:ZDB-GENE-040426-2208]	9	917060	923251	1	NA	tmem37	ZFIN	protein_coding	ensembl	3	42.1
ENSDARG00000076697	-0.874596	-0.047324	-0.46096	0.0541096	-18.481	-4.20797	1.89956e-06	0.000353785	ENSDARG00000076697	ENSDARG00000076697.4	zmp:0000001168 [Source:ZFIN;Acc:ZDB-GENE-140106-128]	7	72132047	72208248	-1	NA	SIPA1	HGNC Symbol	protein_coding	ensembl	4	37.69
ENSDARG00000015199	-0.252792	-4.644	-2.4484	18.3708	18.3708	4.19935	0.000999886	0.00252752	ENSDARG00000015199	ENSDARG00000015199.11	Cbl proto-oncogene B, E3 ubiquitin protein ligase [Source:ZFIN;Acc:ZDB-GENE-030616-417]	10	28587446	28733002	1	NA	cblb	ZFIN	protein_coding	ensembl_havana	11	35.55
ENSDARG00000103595	-0.400403	-7.35541	-3.87791	18.37	18.37	4.19928	2.80193e-06	0.000377565	ENSDARG00000103595	ENSDARG00000103595.2	sideroflexin 5a [Source:ZFIN;Acc:ZDB-GENE-090312-174]	13	15020822	15082024	-1	NA	sfxn5a	ZFIN	protein_coding	ensembl_havana	2	37.96
ENSDARG00000095805	-0.395417	-7.25281	-3.82412	18.3422	18.3422	4.19709	2.4577e-06	0.000353785	ENSDARG00000095805	ENSDARG00000095805.2	si:dkey-16n15.6 [Source:ZFIN;Acc:ZDB-GENE-110411-70]	8	23390844	23396194	1	NA	si:dkey-16n15.6	ZFIN	protein_coding	ensembl_havana	2	37.06
ENSDARG00000053186	-0.358947	-6.57569	-3.46732	18.3194	18.3194	4.1953	4.06805e-08	6.18073e-05	ENSDARG00000053186	ENSDARG00000053186.6	V-set and transmembrane domain containing 4b [Source:ZFIN;Acc:ZDB-GENE-080303-17]	12	2399130	2421670	1	NA	vstm4b	ZFIN	protein_coding	ensembl	6	37.36
ENSDARG00000103973	-0.379948	-6.96041	-3.67018	18.3194	18.3194	4.1953	9.48333e-08	0.000112065	ENSDARG00000103973	ENSDARG00000103973.2	sushi, nidogen and EGF-like domain-containing protein 1 [Source:NCBI gene;Acc:103910028]	KN150654.1	8142	14617	-1	NA	CABZ01051602.1	Clone-based (Ensembl) gene	protein_coding	ensembl	2	35.59
ENSDARG00000038207	-0.315534	-0.0172696	-0.166402	0.0547313	-18.2711	-4.19149	3.3523e-05	0.000760654	ENSDARG00000038207	ENSDARG00000038207.6	aldehyde dehydrogenase 4 family, member A1 [Source:NCBI gene;Acc:394133]	11	41936435	41960276	1	NA	aldh4a1	ZFIN	protein_coding	ensembl	6	37
ENSDARG00000061450	1.77146	0.0970071	0.934235	0.0547611	-18.2612	-4.19071	0.00143219	0.0034867	ENSDARG00000061450	ENSDARG00000061450.6	testis associated actin remodelling kinase 2 [Source:ZFIN;Acc:ZDB-GENE-070209-68]	2	27330461	27380161	1	NA	tesk2	ZFIN	protein_coding	ensembl_havana	6	35.49
ENSDARG00000035610	-0.801595	-0.0439557	-0.422775	0.0548353	-18.2364	-4.18875	5.1415e-05	0.000760654	ENSDARG00000035610	ENSDARG00000035610.7	zgc:113208 [Source:ZFIN;Acc:ZDB-GENE-050417-450]	5	22605530	22621417	-1	NA	zgc:113208	ZFIN	protein_coding	ensembl_havana	7	37.08
ENSDARG00000051981	-0.220602	-4.01467	-2.11763	18.1987	18.1987	4.18576	0.00106461	0.00267989	ENSDARG00000051981	ENSDARG00000051981.6	zgc:165520 [Source:ZFIN;Acc:ZDB-GENE-070620-13]	1	44826316	44835738	1	NA	STX3	HGNC Symbol	protein_coding	ensembl_havana	6	35.63
ENSDARG00000010816	-4.32289	-0.237742	-2.28032	0.054996	-18.1831	-4.18453	9.14439e-05	0.000760654	ENSDARG00000010816	ENSDARG00000010816.13	solute carrier family 7 member 14a [Source:NCBI gene;Acc:566270]	2	25860344	25990784	1	NA	slc7a14a	ZFIN	protein_coding	ensembl_havana	13	36.04
ENSDARG00000061099	-4.7161	-0.26036	-2.48823	0.0552067	-18.1138	-4.17901	1.35914e-06	0.000292122	ENSDARG00000061099	ENSDARG00000061099.7	neurofascin homolog (chicken) a [Source:ZFIN;Acc:ZDB-GENE-080229-6]	11	23704410	23884805	1	NA	nfasca	ZFIN	protein_coding	ensembl_havana	7	35.01
ENSDARG00000013125	-4.73537	-0.262134	-2.49875	0.0553565	-18.0647	-4.1751	9.53331e-06	0.000760654	ENSDARG00000013125	ENSDARG00000013125.8	distal-less homeobox 1a [Source:NCBI gene;Acc:30568]	9	3388099	3390109	1	NA	dlx1a	ZFIN	protein_coding	ensembl	8	46.15
ENSDARG00000069940	0.0387986	0.698735	0.368767	18.0093	18.0093	4.17067	0.000761282	0.00196851	ENSDARG00000069940	ENSDARG00000069940.6	phosphatidic acid phosphatase type 2D [Source:ZFIN;Acc:ZDB-GENE-061201-42]	3	47322494	47387377	1	NA	ppap2d	ZFIN	protein_coding	ensembl	6	37.25
ENSDARG00000070084	-0.854746	-0.0475527	-0.451149	0.0556338	-17.9747	-4.1679	0.00056009	0.00147298	ENSDARG00000070084	ENSDARG00000070084.6	PHD finger protein 10 [Source:NCBI gene;Acc:393628]	13	5978809	6001983	1	NA	phf10	ZFIN	protein_coding	ensembl_havana	6	35.69
ENSDARG00000037954	1.96574	0.109363	1.03755	0.0556345	-17.9745	-4.16788	1.06818e-05	0.000760654	ENSDARG00000037954	ENSDARG00000037954.9	troponin T type 1 (skeletal, slow) [Source:ZFIN;Acc:ZDB-GENE-080723-27]	3	32157140	32170878	-1	NA	tnnt1	ZFIN	protein_coding	ensembl_havana	9	35.29
ENSDARG00000099056	-1.85458	-0.103619	-0.979102	0.0558718	-17.8981	-4.16174	0.000142477	0.000760654	ENSDARG00000099056	ENSDARG00000099056.2	3-ketoacyl-CoA thiolase, mitochondrial-like [Source:NCBI gene;Acc:103910030]	KN150683.1	2789	10582	1	NA	CABZ01065076.1	Clone-based (Ensembl) gene	protein_coding	ensembl	2	32.71
ENSDARG00000093886	-0.42191	-7.55086	-3.98638	17.8969	17.8969	4.16163	8.53356e-08	0.00010472	ENSDARG00000093886	ENSDARG00000093886.3	thymosin beta 5 [Source:ZFIN;Acc:ZDB-GENE-090313-198]	1	18810891	18811517	-1	NA	tmsb5	ZFIN	protein_coding	ensembl_havana	3	37
ENSDARG00000026236	-5.21934	-0.291671	-2.75551	0.0558827	-17.8946	-4.16146	6.01439e-07	0.000244318	ENSDARG00000026236	ENSDARG00000026236.9	zgc:56585 [Source:ZFIN;Acc:ZDB-GENE-040426-1084]	21	34835811	34844316	-1	NA	zgc:56585	ZFIN	protein_coding	ensembl_havana	9	34.87
ENSDARG00000092780	-0.107284	-1.91355	-1.01042	17.8363	17.8363	4.15674	0.000518418	0.00136666	ENSDARG00000092780	ENSDARG00000092780.4	si:ch1073-170o4.1 [Source:ZFIN;Acc:ZDB-GENE-030131-7012]	2	9746437	9748061	-1	NA	si:ch1073-170o4.1	ZFIN	protein_coding	havana	4	33.66
ENSDARG00000024829	-2.57084	-0.144263	-1.35755	0.0561149	-17.8206	-4.15547	0.00527087	0.0110683	ENSDARG00000024829	ENSDARG00000024829.11	tenascin N [Source:ZFIN;Acc:ZDB-GENE-990415-262]	2	35509418	35567110	-1	NA	tnn	ZFIN	protein_coding	ensembl_havana	11	35.35
ENSDARG00000038359	1.53482	0.0864473	0.810631	0.0563243	-17.7543	-4.1501	0.000124402	0.000760654	ENSDARG00000038359	ENSDARG00000038359.9	enolase superfamily member 1 [Source:ZFIN;Acc:ZDB-GENE-060929-780]	7	57108823	57134010	1	NA	enosf1	ZFIN	protein_coding	ensembl_havana	9	33.92
ENSDARG00000029105	-0.103531	-1.83699	-0.970259	17.7433	17.7433	4.1492	0.000291674	0.000786125	ENSDARG00000029105	ENSDARG00000029105.10	finTRIM family, member 51 [Source:ZFIN;Acc:ZDB-GENE-081104-54]	4	76468839	76494299	-1	NA	ftr51	ZFIN	protein_coding	ensembl_havana	10	41.11
ENSDARG00000087349	-0.292876	-5.19375	-2.74331	17.7336	17.7336	4.14842	0.000785552	0.0020288	ENSDARG00000087349	ENSDARG00000087349.5	receptor accessory protein 6 [Source:NCBI gene;Acc:447918]	11	7261981	7274378	1	NA	reep6	ZFIN	protein_coding	ensembl_havana	5	38.39
ENSDARG00000099276	-4.23058	-0.241011	-2.2358	0.0569688	-17.5535	-4.13368	0.00123213	0.00302565	ENSDARG00000099276	ENSDARG00000099276.2	UDP glucuronosyltransferase 5 family, polypeptide B2 [Source:ZFIN;Acc:ZDB-GENE-100406-4]	1	9635978	9652725	-1	NA	ugt5b2	ZFIN	protein_coding	ensembl_havana	2	37.17
ENSDARG00000045822	-5.39582	-0.308736	-2.85228	0.0572176	-17.4771	-4.1274	1.11175e-09	4.43392e-06	ENSDARG00000045822	ENSDARG00000045822.6	troponin T2e, cardiac [Source:ZFIN;Acc:ZDB-GENE-041210-27]	4	7508316	7544687	1	NA	tnnt2e	ZFIN	protein_coding	ensembl_havana	6	34.34
ENSDARG00000053383	-0.309042	-5.39146	-2.85025	17.4457	17.4457	4.1248	0.000163849	0.000760654	ENSDARG00000053383	ENSDARG00000053383.5	reprimo, TP53 dependent G2 arrest mediator candidate a [Source:NCBI gene;Acc:553689]	9	4609746	4610777	1	NA	rprma	ZFIN	protein_coding	ensembl_havana	5	41.28
ENSDARG00000089296	-2.49095	-0.142784	-1.31687	0.057321	-17.4456	-4.12479	6.55819e-05	0.000760654	ENSDARG00000089296	ENSDARG00000089296.8	si:dkey-240n22.6 [Source:ZFIN;Acc:ZDB-GENE-070705-411]	4	76926059	76964360	1	NA	si:dkey-240n22.6	ZFIN	protein_coding	ensembl_havana	8	39.13
ENSDARG00000070078	-3.95737	-0.227716	-2.09254	0.0575423	-17.3785	-4.11923	0.00010952	0.000760654	ENSDARG00000070078	ENSDARG00000070078.6	ATP-binding cassette, sub-family B (MDR/TAP), member 11b [Source:ZFIN;Acc:ZDB-GENE-050517-14]	11	13223625	13272085	1	NA	abcb11b	ZFIN	protein_coding	ensembl_havana	6	36.19
ENSDARG00000002385	-1.36833	-0.0787503	-0.723542	0.0575519	-17.3756	-4.11899	1.62189e-05	0.000760654	ENSDARG00000002385	ENSDARG00000002385.10	ATM serine/threonine kinase [Source:ZFIN;Acc:ZDB-GENE-040809-1]	15	6514964	6650993	-1	NA	atm	ZFIN	protein_coding	ensembl_havana	10	37.56
ENSDARG00000099546	-2.9146	-0.168515	-1.54156	0.0578176	-17.2958	-4.11235	0.000639026	0.00167189	ENSDARG00000099546	ENSDARG00000099546.2	kynureninase [Source:ZFIN;Acc:ZDB-GENE-120215-204]	6	612330	627846	1	NA	kynu	ZFIN	protein_coding	ensembl_havana	2	38.02
ENSDARG00000075917	-0.333435	-5.76699	-3.05021	17.2957	17.2957	4.11234	0.000678143	0.00176526	ENSDARG00000075917	ENSDARG00000075917.6	calcium channel, voltage-dependent, L type, alpha 1D subunit, b [Source:ZFIN;Acc:ZDB-GENE-040525-3]	8	53204017	53260670	1	NA	cacna1db	ZFIN	protein_coding	havana	6	37
ENSDARG00000051852	-6.23281	-0.360424	-3.29662	0.0578269	-17.293	-4.11212	2.69486e-06	0.000377115	ENSDARG00000051852	ENSDARG00000051852.6	potassium voltage-gated channel, Shaw-related subfamily, member 1a [Source:ZFIN;Acc:ZDB-GENE-061220-10]	7	33028452	33088144	1	NA	kcnc1a	ZFIN	protein_coding	ensembl_havana	6	36.81
ENSDARG00000105040	0.585305	0.0339012	0.309603	0.0579206	-17.265	-4.10978	0.0002045	0.000760654	ENSDARG00000105040	ENSDARG00000105040.2	divergent protein kinase domain 1C [Source:ZFIN;Acc:ZDB-GENE-030131-8001]	24	2889335	2917540	-1	NA	dipk1c	ZFIN	protein_coding	ensembl_havana	2	34.43
ENSDARG00000092920	1.53257	0.0888508	0.810713	0.0579748	-17.2489	-4.10843	0.000505411	0.00133369	ENSDARG00000092920	ENSDARG00000092920.3	si:ch211-106h4.12 [Source:ZFIN;Acc:ZDB-GENE-070705-12]	2	31665836	31669111	1	NA	si:ch211-106h4.12	ZFIN	protein_coding	havana	3	30.28
ENSDARG00000004932	-0.840468	-0.0487273	-0.444598	0.0579764	-17.2484	-4.10839	0.00123989	0.00304354	ENSDARG00000004932	ENSDARG00000004932.11	anosmin 1b [Source:ZFIN;Acc:ZDB-GENE-000201-13]	22	38824012	38913871	1	NA	anos1b	ZFIN	protein_coding	ensembl_havana	11	39.27
ENSDARG00000068814	-0.0966902	-1.66769	-0.88219	17.2478	17.2478	4.10834	0.00454237	0.00971308	ENSDARG00000068814	ENSDARG00000068814.6	spermatogenesis associated 2-like [Source:ZFIN;Acc:ZDB-GENE-070705-402]	18	14684115	14688438	1	NA	spata2l	ZFIN	protein_coding	havana	6	37.56
ENSDARG00000074143	-0.316926	-0.0183793	-0.167653	0.0579922	-17.2437	-4.108	0.000507562	0.00133925	ENSDARG00000074143	ENSDARG00000074143.6	myosin X, like 3 [Source:ZFIN;Acc:ZDB-GENE-070912-237]	9	12664373	12811936	-1	NA	myo10l3	ZFIN	protein_coding	ensembl_havana	6	35.51
ENSDARG00000092660	-0.300386	-5.17544	-2.73791	17.2293	17.2293	4.10679	0.00191084	0.00453592	ENSDARG00000092660	ENSDARG00000092660.3	cytochrome P450, family 27, subfamily C, polypeptide 1 [Source:ZFIN;Acc:ZDB-GENE-080204-68]	6	9568149	9581949	-1	NA	cyp27c1	ZFIN	protein_coding	ensembl_havana	3	38.48
ENSDARG00000091090	-3.72686	-0.216968	-1.97191	0.0582173	-17.177	-4.10241	0.00106493	0.00268048	ENSDARG00000091090	ENSDARG00000091090.4	xin actin binding repeat containing 2b [Source:ZFIN;Acc:ZDB-GENE-030521-26]	9	49448752	49531762	-1	NA	xirp2b	ZFIN	protein_coding	ensembl_havana	4	36.08
ENSDARG00000037506	-0.344373	-5.90629	-3.12533	17.1508	17.1508	4.10021	0.000985505	0.00249235	ENSDARG00000037506	ENSDARG00000037506.7	phosphoribosyl pyrophosphate synthetase 1B [Source:ZFIN;Acc:ZDB-GENE-030131-4011]	14	12076821	12106603	-1	NA	prps1b	ZFIN	protein_coding	ensembl_havana	7	34.8
ENSDARG00000101363	-3.84423	-0.224672	-2.03445	0.058444	-17.1104	-4.0968	0.000372704	0.000997608	ENSDARG00000101363	ENSDARG00000101363.2	anoctamin 2b [Source:ZFIN;Acc:ZDB-GENE-060503-62]	4	4267451	4358940	1	NA	ano2b	ZFIN	protein_coding	ensembl_havana	2	35.45
ENSDARG00000053517	1.84527	0.107921	0.976598	0.058485	-17.0984	-4.09579	1.33945e-05	0.000760654	ENSDARG00000053517	ENSDARG00000053517.8	si:dkey-1f12.3 [Source:ZFIN;Acc:ZDB-GENE-030131-1677]	17	43039463	43287290	-1	NA	EML5	HGNC Symbol	protein_coding	ensembl_havana	8	38.68
ENSDARG00000091992	-0.325393	-5.55543	-2.94041	17.073	17.073	4.09364	0.000445912	0.00118088	ENSDARG00000091992	ENSDARG00000091992.3	melanocortin 2 receptor accessory protein [Source:ZFIN;Acc:ZDB-GENE-060503-387]	15	5628363	5630452	1	NA	mrap	ZFIN	protein_coding	havana	3	34.88
ENSDARG00000061259	-5.64205	-0.331353	-2.9867	0.0587292	-17.0273	-4.08978	0.000188947	0.000760654	ENSDARG00000061259	ENSDARG00000061259.6	sclerostin [Source:ZFIN;Acc:ZDB-GENE-110411-139]	12	27331324	27335652	1	NA	sost	ZFIN	protein_coding	ensembl_havana	6	39.39
ENSDARG00000007743	-0.409167	-6.95086	-3.68001	16.9878	16.9878	4.08643	8.44056e-05	0.000760654	ENSDARG00000007743	ENSDARG00000007743.10	interleukin 15, like [Source:ZFIN;Acc:ZDB-GENE-041111-173]	15	20352123	20363786	1	NA	il15l	ZFIN	protein_coding	ensembl_havana	10	34.6
ENSDARG00000044625	-0.00493552	-0.0837019	-0.0443187	16.9591	16.9591	4.08399	5.0259e-05	0.000760654	ENSDARG00000044625	ENSDARG00000044625.5	PCF11 cleavage and polyadenylation factor subunit [Source:ZFIN;Acc:ZDB-GENE-041114-175]	21	22878834	22888375	1	NA	pcf11	ZFIN	protein_coding	ensembl_havana	5	37.96
ENSDARG00000039974	-2.15135	-0.127136	-1.13924	0.0590958	-16.9217	-4.0808	8.58513e-05	0.000760654	ENSDARG00000039974	ENSDARG00000039974.6	retinoic acid induced 14 [Source:ZFIN;Acc:ZDB-GENE-040718-235]	21	19547806	19608698	1	NA	rai14	ZFIN	protein_coding	ensembl_havana	6	35.82
ENSDARG00000007988	-5.57187	-0.329713	-2.95079	0.0591746	-16.8991	-4.07888	8.92105e-09	1.89757e-05	ENSDARG00000007988	ENSDARG00000007988.11	mannan-binding lectin serine peptidase 2 [Source:ZFIN;Acc:ZDB-GENE-060130-154]	23	28770225	28796157	1	NA	masp2	ZFIN	protein_coding	ensembl_havana	11	34.68
ENSDARG00000028899	-0.418863	-7.07601	-3.74743	16.8934	16.8934	4.07839	5.89558e-05	0.000760654	ENSDARG00000028899	ENSDARG00000028899.9	tektin 4 [Source:ZFIN;Acc:ZDB-GENE-070410-98]	1	54613757	54622227	-1	NA	tekt4	ZFIN	protein_coding	ensembl_havana	9	37.22
ENSDARG00000019930	3.52746	0.208902	1.86818	0.0592216	-16.8857	-4.07773	0.000165969	0.000760654	ENSDARG00000019930	ENSDARG00000019930.10	T-cell acute lymphocytic leukemia 1 [Source:NCBI gene;Acc:30766]	22	16535575	16545330	1	NA	tal1	ZFIN	protein_coding	ensembl_havana	10	37.25
ENSDARG00000059049	0.946093	0.0561087	0.501101	0.0593057	-16.8618	-4.07569	0.000710715	0.00184674	ENSDARG00000059049	ENSDARG00000059049.6	zgc:174904 [Source:ZFIN;Acc:ZDB-GENE-080204-76]	19	5690933	5699703	-1	NA	zgc:174904	ZFIN	protein_coding	ensembl_havana	6	35.59
ENSDARG00000005335	-0.352557	-5.92186	-3.13721	16.7969	16.7969	4.07012	0.00521153	0.0109545	ENSDARG00000005335	ENSDARG00000005335.9	solute carrier family 22 member 4 [Source:ZFIN;Acc:ZDB-GENE-040426-1517]	21	45897814	45903536	1	NA	slc22a4	ZFIN	protein_coding	ensembl_havana	9	45.57
ENSDARG00000006773	-3.75908	-0.223847	-1.99146	0.0595483	-16.7931	-4.0698	8.95416e-05	0.000760654	ENSDARG00000006773	ENSDARG00000006773.9	ELOVL fatty acid elongase 4a [Source:ZFIN;Acc:ZDB-GENE-040426-1767]	16	5156420	5167280	1	NA	elovl4a	ZFIN	protein_coding	ensembl_havana	9	36.85
ENSDARG00000061194	-0.314982	-5.28591	-2.80044	16.7816	16.7816	4.06881	0.000749836	0.00194065	ENSDARG00000061194	ENSDARG00000061194.9	HECT domain containing 2 [Source:ZFIN;Acc:ZDB-GENE-100405-3]	12	16332416	16380961	-1	NA	hectd2	ZFIN	protein_coding	ensembl_havana	9	38.23
ENSDARG00000024877	-1.35451	-0.0807781	-0.717643	0.0596365	-16.7683	-4.06766	0.000239082	0.000760654	ENSDARG00000024877	ENSDARG00000024877.9	prostaglandin reductase 1 [Source:ZFIN;Acc:ZDB-GENE-041212-80]	7	24375070	24390879	-1	NA	ptgr1	ZFIN	protein_coding	ensembl_havana	9	33.75
ENSDARG00000075445	0.791819	0.0472231	0.419521	0.0596387	-16.7676	-4.06761	6.07624e-05	0.000760654	ENSDARG00000075445	ENSDARG00000075445.3	proteasome 20S subunit beta 5 [Source:ZFIN;Acc:ZDB-GENE-990415-215]	2	38373272	38392575	1	NA	psmb5	ZFIN	protein_coding	ensembl_havana	3	34.48
ENSDARG00000041115	-0.296219	-4.95657	-2.6264	16.7328	16.7328	4.06461	0.00474827	0.0100932	ENSDARG00000041115	ENSDARG00000041115.6	Danio rerio cornifelin (cnfn), mRNA. [Source:RefSeq mRNA;Acc:NM_001004663]	16	11790640	11798994	-1	NA	cnfn	ZFIN	protein_coding	ensembl_havana	6	34.45
ENSDARG00000005823	0.439584	0.0262791	0.232932	0.0597819	-16.7275	-4.06415	0.000489695	0.00129372	ENSDARG00000005823	ENSDARG00000005823.9	solute carrier family 39 member 10 [Source:NCBI gene;Acc:393644]	9	24920677	24951662	1	NA	slc39a10	ZFIN	protein_coding	ensembl_havana	9	36.85
ENSDARG00000037836	-0.375999	-6.28753	-3.33177	16.7222	16.7222	4.06369	1.74556e-05	0.000760654	ENSDARG00000037836	ENSDARG00000037836.6	insulin-like growth factor binding protein, acid labile subunit [Source:ZFIN;Acc:ZDB-GENE-061009-25]	3	45845007	45848257	-1	NA	igfals	ZFIN	protein_coding	ensembl_havana	6	42.29
ENSDARG00000000588	-0.0912727	-1.52578	-0.808525	16.7167	16.7167	4.06322	0.00204167	0.00480466	ENSDARG00000000588	ENSDARG00000000588.9	GRP1 (general receptor for phosphoinositides 1)-associated scaffold protein [Source:ZFIN;Acc:ZDB-GENE-060312-30]	23	32199588	32236122	-1	NA	grasp	ZFIN	protein_coding	ensembl_havana	9	33.69
ENSDARG00000089302	5.22044	0.312611	2.76652	0.0598822	-16.6995	-4.06173	0.000198535	0.000760654	ENSDARG00000089302	ENSDARG00000089302.6	heterogeneous nuclear ribonucleoprotein A0a [Source:ZFIN;Acc:ZDB-GENE-030131-2249]	14	24277556	24279957	1	NA	hnrnpa0a	ZFIN	protein_coding	ensembl_havana	6	43.71
ENSDARG00000045156	-0.471732	-7.85597	-4.16385	16.6535	16.6535	4.05775	4.32895e-05	0.000760654	ENSDARG00000045156	ENSDARG00000045156.8	regulator of G protein signaling 9b [Source:ZFIN;Acc:ZDB-GENE-040426-1708]	12	18681423	18717659	1	NA	rgs9b	ZFIN	protein_coding	ensembl_havana	8	35.36
ENSDARG00000073870	-4.56094	-0.273876	-2.41741	0.0600481	-16.6533	-4.05774	0.000101955	0.000760654	ENSDARG00000073870	ENSDARG00000073870.6	glycerophosphodiester phosphodiesterase domain containing 2 [Source:ZFIN;Acc:ZDB-GENE-081107-62]	14	33219370	33265068	-1	NA	gdpd2	ZFIN	protein_coding	ensembl_havana	6	36.56
ENSDARG00000038964	-4.91207	-0.295154	-2.60361	0.0600875	-16.6424	-4.05679	1.7069e-05	0.000760654	ENSDARG00000038964	ENSDARG00000038964.4	tnf receptor-associated factor 4b [Source:ZFIN;Acc:ZDB-GENE-040305-2]	21	39005905	39024754	-1	NA	traf4b	ZFIN	protein_coding	ensembl_havana	4	35.5
ENSDARG00000078186	0.99343	0.0597015	0.526566	0.0600963	-16.6399	-4.05658	0.000140287	0.000760654	ENSDARG00000078186	ENSDARG00000078186.7	testis expressed 2 [Source:ZFIN;Acc:ZDB-GENE-070615-7]	3	55487261	55537096	-1	NA	tex2	ZFIN	protein_coding	ensembl_havana	7	37.18
ENSDARG00000043226	-0.167896	-2.79313	-1.48051	16.6361	16.6361	4.05624	0.000656173	0.00170989	ENSDARG00000043226	ENSDARG00000043226.10	nuclear factor I/Xa [Source:ZFIN;Acc:ZDB-GENE-080722-15]	1	51896147	52086496	1	NA	nfixa	ZFIN	protein_coding	ensembl_havana	10	35.8
ENSDARG00000007329	-0.35416	-5.88404	-3.1191	16.6141	16.6141	4.05433	0.000439102	0.00116352	ENSDARG00000007329	ENSDARG00000007329.9	T-box transcription factor 16 [Source:ZFIN;Acc:ZDB-GENE-990615-5]	8	51733907	51753604	-1	NA	tbx16	ZFIN	protein_coding	ensembl_havana	9	32.63
ENSDARG00000020982	-0.240065	-3.98762	-2.11384	16.6106	16.6106	4.05403	0.00476977	0.0101321	ENSDARG00000020982	ENSDARG00000020982.9	prickle homolog 2a [Source:ZFIN;Acc:ZDB-GENE-061110-112]	8	54081819	54105734	1	NA	prickle2a	ZFIN	protein_coding	ensembl	9	43.85
ENSDARG00000098315	-3.88832	-0.234246	-2.06128	0.0602436	-16.5993	-4.05305	0.000698446	0.00181619	ENSDARG00000098315	ENSDARG00000098315.2	cytochrome P450, family 1, subfamily A [Source:ZFIN;Acc:ZDB-GENE-011219-1]	18	5588068	5598958	-1	NA	cyp1a	ZFIN	protein_coding	ensembl_havana	2	35.54
ENSDARG00000069196	-3.60716	-0.217893	-1.91252	0.0604056	-16.5548	-4.04917	0.000453076	0.00119936	ENSDARG00000069196	ENSDARG00000069196.7	EBF transcription factor 1b [Source:ZFIN;Acc:ZDB-GENE-090814-2]	21	33724979	33995710	-1	NA	ebf1b	ZFIN	protein_coding	ensembl_havana	7	38.17
ENSDARG00000087601	-0.227612	-3.76722	-1.99742	16.5511	16.5511	4.04885	0.000272685	0.000760654	ENSDARG00000087601	ENSDARG00000087601.4	G protein-coupled receptor 153 [Source:ZFIN;Acc:ZDB-GENE-050823-7]	8	46656170	46700278	-1	NA	gpr153	ZFIN	protein_coding	ensembl	4	37.39
ENSDARG00000019426	1.60172	0.0967852	0.849252	0.0604258	-16.5492	-4.04869	2.0559e-06	0.000353785	ENSDARG00000019426	ENSDARG00000019426.12	trio Rho guanine nucleotide exchange factor a [Source:NCBI gene;Acc:557667]	19	41841147	42045372	-1	NA	trioa	ZFIN	protein_coding	ensembl_havana	12	36.93
ENSDARG00000036147	0.253112	4.18622	2.21967	16.539	16.539	4.0478	9.09914e-05	0.000760654	ENSDARG00000036147	ENSDARG00000036147.9	anoctamin 5b [Source:ZFIN;Acc:ZDB-GENE-061215-108]	7	32834142	32895668	-1	NA	ano5b	ZFIN	protein_coding	ensembl_havana	9	35.76
ENSDARG00000105464	-0.454906	-7.5199	-3.9874	16.5307	16.5307	4.04707	0.000146555	0.000760654	ENSDARG00000105464	ENSDARG00000105464.2	si:ch211-285c6.6 [Source:ZFIN;Acc:ZDB-GENE-160113-80]	7	3461500	3470451	-1	NA	si:ch211-285c6.6	ZFIN	protein_coding	havana	2	33.93
ENSDARG00000077855	-0.305205	-5.04313	-2.67417	16.5237	16.5237	4.04647	0.000567627	0.00149194	ENSDARG00000077855	ENSDARG00000077855.5	zinc and ring finger 2a [Source:ZFIN;Acc:ZDB-GENE-070820-15]	19	1934433	1948236	-1	NA	znrf2a	ZFIN	protein_coding	ensembl_havana	5	33.07
ENSDARG00000096546	-1.46292	-0.0886306	-0.775773	0.0605849	-16.5058	-4.0449	0.00289315	0.00652037	ENSDARG00000096546	ENSDARG00000096546.4	neuropilin 2a [Source:ZFIN;Acc:ZDB-GENE-040611-2]	1	5606460	5746030	-1	NA	nrp2a	ZFIN	protein_coding	ensembl_havana	4	34.85
ENSDARG00000098967	-0.119284	-0.00723088	-0.0632576	0.0606189	-16.4965	-4.04409	1.12199e-05	0.000760654	ENSDARG00000098967	ENSDARG00000098967.3	RAB GTPase activating protein 1 [Source:ZFIN;Acc:ZDB-GENE-170622-1]	10	9697097	9810597	1	NA	rabgap1	ZFIN	protein_coding	ensembl	3	36.22
ENSDARG00000076299	-2.88417	-0.174836	-1.52951	0.0606192	-16.4964	-4.04408	0.00104124	0.00262661	ENSDARG00000076299	ENSDARG00000076299.4		23	4086493	4091009	-1	NA	FQ323119.1	Clone-based (Ensembl) gene	protein_coding	ensembl	4	43.86
ENSDARG00000055955	-0.193981	-3.18782	-1.6909	16.4336	16.4336	4.03858	0.00807736	0.0161455	ENSDARG00000055955	ENSDARG00000055955.7	lymphocyte cytosolic protein 2a [Source:ZFIN;Acc:ZDB-GENE-041114-97]	21	30306369	30347592	1	NA	lcp2a	ZFIN	protein_coding	ensembl_havana	7	34.97
ENSDARG00000104470	2.27988	0.138766	1.20932	0.0608654	-16.4297	-4.03823	0.000787637	0.00203041	ENSDARG00000104470	ENSDARG00000104470.3	synaptogyrin 2b [Source:ZFIN;Acc:ZDB-GENE-070424-19]	11	45159353	45171208	-1	NA	syngr2b	ZFIN	protein_coding	ensembl_havana	3	36.92
ENSDARG00000059437	-0.371784	-6.09653	-3.23416	16.398	16.398	4.03545	0.00100681	0.00254422	ENSDARG00000059437	ENSDARG00000059437.6	fukutin [Source:ZFIN;Acc:ZDB-GENE-070410-96]	5	69907222	69924642	-1	NA	fktn	ZFIN	protein_coding	ensembl_havana	6	41.95
ENSDARG00000091552	-0.477673	-7.83289	-4.15528	16.398	16.398	4.03545	6.98258e-05	0.000760654	ENSDARG00000091552	ENSDARG00000091552.2		20	47106094	47106257	1	NA	CR385078.3	Clone-based (Ensembl) gene	snRNA	ensembl	2	57.32
ENSDARG00000094132	-3.37269	-0.205712	-1.7892	0.0609933	-16.3952	-4.03521	5.60921e-05	0.000760654	ENSDARG00000094132	ENSDARG00000094132.2	insulin-like growth factor 1 [Source:ZFIN;Acc:ZDB-GENE-010607-2]	4	17310143	17326717	1	NA	igf1	ZFIN	protein_coding	ensembl_havana	2	36.94
ENSDARG00000069038	-0.377156	-6.17282	-3.27499	16.3668	16.3668	4.0327	0.00023111	0.000760654	ENSDARG00000069038	ENSDARG00000069038.6	si:ch211-242e8.1 [Source:ZFIN;Acc:ZDB-GENE-060503-600]	18	16960966	16971684	1	NA	si:ch211-242e8.1	ZFIN	protein_coding	ensembl_havana	6	35.19
ENSDARG00000045641	-0.115597	-1.88745	-1.00153	16.3278	16.3278	4.02926	0.00857165	0.017019	ENSDARG00000045641	ENSDARG00000045641.7	ubiquitin specific peptidase 3 [Source:ZFIN;Acc:ZDB-GENE-030131-5142]	25	26738450	26753196	-1	NA	usp3	ZFIN	protein_coding	ensembl_havana	7	34.65
ENSDARG00000004184	-0.381812	-6.22174	-3.30177	16.2953	16.2953	4.02638	0.00158402	0.00382095	ENSDARG00000004184	ENSDARG00000004184.12	neurofibromin 1b [Source:ZFIN;Acc:ZDB-GENE-091111-4]	10	37268854	37394957	1	NA	nf1b	ZFIN	protein_coding	ensembl_havana	12	35.78
ENSDARG00000104795	-6.19951	-0.380567	-3.29004	0.0613866	-16.2902	-4.02593	7.00379e-07	0.000244318	ENSDARG00000104795	ENSDARG00000104795.2	chemokine (C-X-C motif) ligand 8a [Source:ZFIN;Acc:ZDB-GENE-081104-317]	1	14253118	14254166	1	NA	cxcl8a	ZFIN	protein_coding	ensembl	2	33.84
ENSDARG00000033443	-1.40536	-0.0864579	-0.745909	0.0615201	-16.2548	-4.0228	2.99789e-05	0.000760654	ENSDARG00000033443	ENSDARG00000033443.9	MDM2 proto-oncogene [Source:NCBI gene;Acc:30637]	4	23125689	23136195	1	NA	mdm2	ZFIN	protein_coding	ensembl_havana	9	36.12
ENSDARG00000009242	-0.355822	-5.77948	-3.06765	16.2426	16.2426	4.02171	0.000343237	0.000920897	ENSDARG00000009242	ENSDARG00000009242.9	FEV transcription factor, ETS family member [Source:NCBI gene;Acc:791175]	9	11548233	11551608	-1	NA	fev	ZFIN	protein_coding	ensembl_havana	9	36.85
ENSDARG00000068589	-5.3897	-0.331935	-2.86082	0.061587	-16.2372	-4.02123	0.000372578	0.000997355	ENSDARG00000068589	ENSDARG00000068589.5	vimentin-related 1 [Source:ZFIN;Acc:ZDB-GENE-130530-722]	21	547098	551014	-1	NA	vimr1	ZFIN	protein_coding	ensembl	5	38.55
ENSDARG00000110439	-4.56916	-0.28144	-2.4253	0.0615956	-16.2349	-4.02103	9.25001e-05	0.000760654	ENSDARG00000110439	ENSDARG00000110439.1	adaptor related protein complex 1 subunit sigma 3a [Source:ZFIN;Acc:ZDB-GENE-050417-222]	15	43154744	43164591	-1	NA	ap1s3a	ZFIN	protein_coding	ensembl	1	38.06
ENSDARG00000103659	-0.897887	-0.0553993	-0.476643	0.0616996	-16.2076	-4.0186	0.000830868	0.00213547	ENSDARG00000103659	ENSDARG00000103659.2	beta-carotene oxygenase 1, like [Source:ZFIN;Acc:ZDB-GENE-040426-1191]	7	65240227	65252938	1	NA	bco1l	ZFIN	protein_coding	ensembl_havana	2	38.38
ENSDARG00000045297	1.58749	0.0980872	0.842788	0.0617876	-16.1845	-4.01654	2.09341e-06	0.000353785	ENSDARG00000045297	ENSDARG00000045297.7	prohibitin 2a [Source:ZFIN;Acc:ZDB-GENE-030131-3141]	2	5178172	5199431	-1	NA	phb2a	ZFIN	protein_coding	ensembl	7	34.6
ENSDARG00000056621	-1.35593	-0.0838218	-0.719875	0.0618187	-16.1763	-4.01581	0.000828414	0.0021295	ENSDARG00000056621	ENSDARG00000056621.8	CCCTC-binding factor (zinc finger protein) [Source:ZFIN;Acc:ZDB-GENE-040624-5]	18	22285992	22295064	1	NA	ctcf	ZFIN	protein_coding	ensembl_havana	8	41.49
ENSDARG00000098932	1.00494	0.0621619	0.53355	0.0618564	-16.1665	-4.01493	9.27802e-06	0.000760654	ENSDARG00000098932	ENSDARG00000098932.3	GRB10 interacting GYF protein 1a [Source:ZFIN;Acc:ZDB-GENE-050809-79]	7	20876303	20908661	1	NA	gigyf1a	ZFIN	protein_coding	ensembl	3	36.94
ENSDARG00000010680	-0.338834	-5.47378	-2.90631	16.1547	16.1547	4.01389	0.00553926	0.011568	ENSDARG00000010680	ENSDARG00000010680.7	guanine nucleotide binding protein (G protein), gamma transducing activity polypeptide 2a [Source:ZFIN;Acc:ZDB-GENE-030131-7595]	3	23092762	23096141	1	NA	gngt2a	ZFIN	protein_coding	ensembl_havana	7	34.17
ENSDARG00000003021	1.27774	0.0792953	0.678517	0.062059	-16.1137	-4.01021	0.00102782	0.00259483	ENSDARG00000003021	ENSDARG00000003021.10	histone deacetylase 8 [Source:NCBI gene;Acc:406740]	7	51656099	51710015	-1	NA	hdac8	ZFIN	protein_coding	ensembl_havana	10	36.16
ENSDARG00000030634	-0.44589	-7.15525	-3.80057	16.0471	16.0471	4.00424	0.000448234	0.00118693	ENSDARG00000030634	ENSDARG00000030634.10	Pim proto-oncogene, serine/threonine kinase, related 189 [Source:ZFIN;Acc:ZDB-GENE-081104-447]	8	47209659	47212686	-1	NA	pimr189	ZFIN	protein_coding	havana	10	43.16
ENSDARG00000091131	3.38399	0.211476	1.79773	0.0624931	-16.0018	-4.00016	1.17308e-06	0.000275208	ENSDARG00000091131	ENSDARG00000091131.4	cryptochrome circadian regulator 3b [Source:ZFIN;Acc:ZDB-GENE-010426-5]	22	786556	809282	1	NA	cry3b	ZFIN	protein_coding	ensembl_havana	4	35.34
ENSDARG00000101214	-5.69981	-0.356293	-3.02805	0.0625095	-15.9976	-3.99978	5.21791e-07	0.000244318	ENSDARG00000101214	ENSDARG00000101214.2	polycystic kidney disease 1 like 2b [Source:ZFIN;Acc:ZDB-GENE-141222-87]	7	67252880	67311294	1	NA	pkd1l2b	ZFIN	protein_coding	ensembl_havana	2	37.47
ENSDARG00000070085	-0.578284	-0.0361912	-0.307238	0.0625837	-15.9786	-3.99807	0.000516202	0.00136093	ENSDARG00000070085	ENSDARG00000070085.4	methyltransferase like 6 [Source:ZFIN;Acc:ZDB-GENE-040426-926]	16	40340222	40345372	1	NA	mettl6	ZFIN	protein_coding	ensembl_havana	4	36.03
ENSDARG00000075909	-0.38032	-6.06939	-3.22486	15.9586	15.9586	3.99627	6.22939e-05	0.000760654	ENSDARG00000075909	ENSDARG00000075909.5	solute carrier family 35 member F3a [Source:ZFIN;Acc:ZDB-GENE-080204-20]	12	30723178	30756585	1	NA	slc35f3a	ZFIN	protein_coding	ensembl_havana	5	34.56
ENSDARG00000101557	-1.74784	-0.110174	-0.929007	0.0630346	-15.8643	-3.98771	0.000627785	0.0016437	ENSDARG00000101557	ENSDARG00000101557.3	scavenger receptor class B, member 1 [Source:ZFIN;Acc:ZDB-GENE-031126-1]	10	44699734	44748270	1	NA	scarb1	ZFIN	protein_coding	ensembl_havana	3	33.59
ENSDARG00000095643	0.148428	0.00938653	0.0789071	0.0632397	-15.8128	-3.98302	8.73517e-05	0.000760654	ENSDARG00000095643	ENSDARG00000095643.3	si:dkey-253d23.3 [Source:ZFIN;Acc:ZDB-GENE-050208-330]	22	9862243	9868707	1	NA	si:dkey-253d23.3	ZFIN	protein_coding	ensembl_havana	3	34.12
ENSDARG00000062228	-0.270339	-4.27335	-2.27184	15.8074	15.8074	3.98252	0.000784981	0.00202765	ENSDARG00000062228	ENSDARG00000062228.7	adiponectin, C1Q and collagen domain containing, a [Source:ZFIN;Acc:ZDB-GENE-080423-2]	24	26276805	26278852	1	NA	adipoqa	ZFIN	protein_coding	ensembl_havana	7	43.75
ENSDARG00000078185	-0.0430012	-0.679665	-0.361333	15.8057	15.8057	3.98238	0.000455138	0.00120471	ENSDARG00000078185	ENSDARG00000078185.5	phosphofurin acidic cluster sorting protein 2 [Source:ZFIN;Acc:ZDB-GENE-081218-1]	13	36446187	36525982	-1	NA	pacs2	ZFIN	protein_coding	ensembl_havana	5	35.46
ENSDARG00000087962	3.21388	0.203795	1.70884	0.0634109	-15.7702	-3.97913	5.06074e-05	0.000760654	ENSDARG00000087962	ENSDARG00000087962.4	RNA polymerase II associated protein 3 [Source:ZFIN;Acc:ZDB-GENE-040426-928]	4	966061	983242	1	NA	rpap3	ZFIN	protein_coding	ensembl	4	36.25
ENSDARG00000070073	-0.437401	-6.89604	-3.66672	15.766	15.766	3.97874	0.00113176	0.00282351	ENSDARG00000070073	ENSDARG00000070073.4	si:dkey-13m1.5 [Source:ZFIN;Acc:ZDB-GENE-120411-27]	11	13507053	13517846	1	NA	si:dkey-13m1.5	ZFIN	protein_coding	ensembl_havana	4	33.29
ENSDARG00000060600	-0.255545	-4.02892	-2.14223	15.766	15.766	3.97874	0.00254422	0.00582951	ENSDARG00000060600	ENSDARG00000060600.6	calpain 15 [Source:ZFIN;Acc:ZDB-GENE-140106-70]	24	39027481	39084453	1	NA	capn15	ZFIN	protein_coding	ensembl	6	36.78
ENSDARG00000061256	-0.233209	-3.67171	-1.95246	15.7443	15.7443	3.97676	0.0012737	0.00312244	ENSDARG00000061256	ENSDARG00000061256.6	si:dkey-44g23.5 [Source:ZFIN;Acc:ZDB-GENE-041008-233]	22	26822332	26834043	-1	NA	si:dkey-44g23.5	ZFIN	protein_coding	ensembl_havana	6	34.35
ENSDARG00000096575	-0.361696	-5.68485	-3.02327	15.7172	15.7172	3.97427	0.000558144	0.00146835	ENSDARG00000096575	ENSDARG00000096575.2	si:dkey-182i3.9 [Source:ZFIN;Acc:ZDB-GENE-121214-310]	15	23523337	23528714	1	NA	si:dkey-182i3.9	ZFIN	protein_coding	ensembl_havana	2	35.55
ENSDARG00000062049	1.03988	0.0661935	0.553039	0.0636547	-15.7098	-3.97359	2.23718e-06	0.000353785	ENSDARG00000062049	ENSDARG00000062049.8	Rho GTPase activating protein 45b [Source:ZFIN;Acc:ZDB-GENE-071213-2]	22	17611836	17653143	-1	NA	arhgap45b	ZFIN	protein_coding	ensembl_havana	8	33.94
ENSDARG00000042937	-0.296089	-4.64946	-2.47277	15.7029	15.7029	3.97296	0.000456943	0.00120939	ENSDARG00000042937	ENSDARG00000042937.7	si:dkey-256e7.5 [Source:ZFIN;Acc:ZDB-GENE-090313-282]	1	17618015	17650223	-1	NA	si:dkey-256e7.5	ZFIN	protein_coding	havana	7	34.2
ENSDARG00000079478	-0.447691	-7.01638	-3.73204	15.6724	15.6724	3.97015	9.71582e-09	1.93746e-05	ENSDARG00000079478	ENSDARG00000079478.5	multivesicular body subunit 12Bb [Source:ZFIN;Acc:ZDB-GENE-080414-2]	8	33420677	33568964	-1	NA	mvb12bb	ZFIN	protein_coding	ensembl_havana	5	35.8
ENSDARG00000104450	-3.9028	-0.249282	-2.07604	0.0638726	-15.6562	-3.96866	0.00123696	0.00303682	ENSDARG00000104450	ENSDARG00000104450.2	ATPase phospholipid transporting 8B5b [Source:NCBI gene;Acc:563450]	10	17026870	17062546	1	NA	CR855996.2	Clone-based (Ensembl) gene	protein_coding	ensembl	2	33.97
ENSDARG00000036985	-0.256236	-4.00294	-2.12959	15.6221	15.6221	3.96552	0.00452803	0.00968691	ENSDARG00000036985	ENSDARG00000036985.7	plexin b2b [Source:ZFIN;Acc:ZDB-GENE-080902-1]	25	5604512	5681121	1	NA	plxnb2b	ZFIN	protein_coding	ensembl	7	34.63
ENSDARG00000037397	-0.287633	-4.49068	-2.38916	15.6125	15.6125	3.96463	0.000173901	0.000760654	ENSDARG00000037397	ENSDARG00000037397.6	structure specific recognition protein 1a [Source:ZFIN;Acc:ZDB-GENE-031118-9]	14	21980446	22100118	-1	NA	ssrp1a	ZFIN	protein_coding	ensembl_havana	6	34.95
ENSDARG00000056888	-0.366952	-5.69475	-3.03085	15.5191	15.5191	3.95597	0.000787063	0.00202973	ENSDARG00000056888	ENSDARG00000056888.8	dynein, axonemal, heavy chain 5 like [Source:ZFIN;Acc:ZDB-GENE-091204-287]	24	33589667	33697002	1	NA	dnah5l	ZFIN	protein_coding	ensembl_havana	8	37.11
ENSDARG00000086569	-5.76785	-0.373859	-3.07085	0.0648177	-15.4279	-3.94747	4.74044e-06	0.00054406	ENSDARG00000086569	ENSDARG00000086569.4	zgc:172051 [Source:ZFIN;Acc:ZDB-GENE-080219-23]	3	1005059	1012673	1	NA	zgc:172051	ZFIN	protein_coding	ensembl_havana	4	42.86
ENSDARG00000025522	0.147826	2.27917	1.2135	15.4179	15.4179	3.94653	0.00354366	0.00779697	ENSDARG00000025522	ENSDARG00000025522.7	serum/glucocorticoid regulated kinase 1 [Source:NCBI gene;Acc:324140]	23	31640239	31693309	-1	NA	sgk1	ZFIN	protein_coding	ensembl_havana	7	36.12
ENSDARG00000010770	-5.60907	-0.365058	-2.98706	0.0650835	-15.3649	-3.94156	7.40672e-07	0.000244318	ENSDARG00000010770	ENSDARG00000010770.10	SRY-box transcription factor 19a [Source:NCBI gene;Acc:30038]	5	24199180	24201437	-1	NA	sox19a	ZFIN	protein_coding	ensembl_havana	10	45.53
ENSDARG00000052565	-1.26667	-0.0827356	-0.674704	0.0653173	-15.3099	-3.93639	0.00550872	0.011511	ENSDARG00000052565	ENSDARG00000052565.6	centromere protein I [Source:ZFIN;Acc:ZDB-GENE-060810-127]	14	41244877	41272122	-1	NA	cenpi	ZFIN	protein_coding	ensembl_havana	6	35.91
ENSDARG00000003607	3.43068	0.224201	1.82744	0.0653518	-15.3018	-3.93563	0.000349015	0.000935851	ENSDARG00000003607	ENSDARG00000003607.9	nuclear receptor subfamily 2, group F, member 6a [Source:ZFIN;Acc:ZDB-GENE-030131-4362]	2	24374305	24386382	1	NA	nr2f6a	ZFIN	protein_coding	ensembl_havana	9	36.76
ENSDARG00000101735	0.351668	0.0229912	0.18733	0.0653774	-15.2958	-3.93506	0.000389587	0.00104149	ENSDARG00000101735	ENSDARG00000101735.3	chimerin 1 [Source:ZFIN;Acc:ZDB-GENE-040426-1934]	9	2393764	2487171	1	NA	chn1	ZFIN	protein_coding	ensembl	3	35.72
ENSDARG00000020000	-0.992263	-0.0648886	-0.528576	0.0653946	-15.2918	-3.93469	2.57332e-05	0.000760654	ENSDARG00000020000	ENSDARG00000020000.11	SH3-domain binding protein 4a [Source:NCBI gene;Acc:403082]	22	13886821	13944737	1	NA	sh3bp4a	ZFIN	protein_coding	ensembl_havana	11	36.17
ENSDARG00000021859	0.516765	0.0338141	0.275289	0.0654341	-15.2825	-3.93381	0.00011954	0.000760654	ENSDARG00000021859	ENSDARG00000021859.9	endoplasmic reticulum aminopeptidase 1b [Source:ZFIN;Acc:ZDB-GENE-040426-934]	5	26234425	26247973	-1	NA	erap1b	ZFIN	protein_coding	ensembl_havana	9	38.15
ENSDARG00000076820	-5.10713	-0.334605	-2.72087	0.0655172	-15.2632	-3.93198	4.46681e-06	0.000538737	ENSDARG00000076820	ENSDARG00000076820.5	XK, Kell blood group complex subunit-related family, member 8, tandem duplicate 2 [Source:ZFIN;Acc:ZDB-GENE-110106-2]	19	24994270	25005609	-1	NA	xkr8.2	ZFIN	protein_coding	ensembl_havana	5	35.73
ENSDARG00000040277	0.95189	0.0628633	0.507377	0.0660405	-15.1422	-3.9205	7.55221e-06	0.000760654	ENSDARG00000040277	ENSDARG00000040277.5	F-box protein 32 [Source:ZFIN;Acc:ZDB-GENE-040426-1040]	16	25259313	25272633	1	NA	fbxo32	ZFIN	protein_coding	ensembl_havana	5	35.34
ENSDARG00000002779	-5.43554	-0.359661	-2.8976	0.0661685	-15.1129	-3.91771	7.67532e-05	0.000760654	ENSDARG00000002779	ENSDARG00000002779.8	pancreatic and duodenal homeobox 1 [Source:ZFIN;Acc:ZDB-GENE-990415-122]	24	21684189	21686706	1	NA	pdx1	ZFIN	protein_coding	ensembl_havana	8	38.24
ENSDARG00000061348	-0.388294	-5.86782	-3.12806	15.1118	15.1118	3.9176	0.000339755	0.000912017	ENSDARG00000061348	ENSDARG00000061348.6	adenosine deaminase tRNA specific 1 [Source:ZFIN;Acc:ZDB-GENE-070410-64]	25	34811038	34833482	1	NA	adat1	ZFIN	protein_coding	ensembl_havana	6	36.94
ENSDARG00000068257	0.0950938	1.43704	0.766066	15.1118	15.1118	3.9176	0.000519712	0.00136995	ENSDARG00000068257	ENSDARG00000068257.7	potassium voltage-gated channel, Isk-related family, member 4 [Source:ZFIN;Acc:ZDB-GENE-050419-163]	15	43093044	43100399	1	NA	kcne4	ZFIN	protein_coding	ensembl_havana	7	33.4
ENSDARG00000077293	3.30115	0.219099	1.76012	0.0663705	-15.0669	-3.91331	3.25567e-05	0.000760654	ENSDARG00000077293	ENSDARG00000077293.5	synaptopodin 2-like a [Source:ZFIN;Acc:ZDB-GENE-090828-4]	13	22249636	22263785	1	NA	synpo2la	ZFIN	protein_coding	ensembl_havana	5	38.97
ENSDARG00000059866	3.64028	0.241921	1.9411	0.0664568	-15.0474	-3.91144	1.95343e-05	0.000760654	ENSDARG00000059866	ENSDARG00000059866.7	cactin [Source:NCBI gene;Acc:100126813]	2	49608796	49627103	-1	NA	cactin	ZFIN	protein_coding	ensembl_havana	7	36.9
ENSDARG00000114334	-0.341625	-5.13774	-2.73968	15.0391	15.0391	3.91065	0.00619181	0.0127546	ENSDARG00000114334	ENSDARG00000114334.1	zgc:173552 [Source:ZFIN;Acc:ZDB-GENE-080220-24]	25	36349574	36349984	1	NA	zgc:173552	ZFIN	protein_coding	havana	1	59.85
ENSDARG00000012381	7.14491	0.475285	3.8101	0.0665207	-15.0329	-3.91005	0.00104849	0.00264056	ENSDARG00000012381	ENSDARG00000012381.9	heat shock cognate 70 [Source:ZFIN;Acc:ZDB-GENE-040426-1221]	15	37834594	37850969	-1	NA	hsc70	ZFIN	protein_coding	ensembl_havana	9	37.93
ENSDARG00000032261	-3.18644	-0.21237	-1.6994	0.0666482	-15.0042	-3.90729	0.000196103	0.000760654	ENSDARG00000032261	ENSDARG00000032261.7	RNA guanylyltransferase and 5'-phosphatase [Source:NCBI gene;Acc:405803]	20	943879	1120056	-1	NA	rngtt	ZFIN	protein_coding	ensembl_havana	7	39.34
ENSDARG00000096382	-0.480918	-7.21489	-3.84791	15.0023	15.0023	3.90711	1.20479e-05	0.000760654	ENSDARG00000096382	ENSDARG00000096382.3	sialidase 3 (membrane sialidase), tandem duplicate 1 [Source:ZFIN;Acc:ZDB-GENE-061201-39]	21	21791343	21794771	1	NA	neu3.1	ZFIN	protein_coding	ensembl_havana	3	36.37
ENSDARG00000101072	2.45581	0.163935	1.30987	0.0667539	-14.9804	-3.90501	0.000892795	0.00228763	ENSDARG00000101072	ENSDARG00000101072.2	CCR4-NOT transcription complex, subunit 6b [Source:ZFIN;Acc:ZDB-GENE-071004-97]	14	48734794	48765262	-1	NA	cnot6b	ZFIN	protein_coding	ensembl_havana	2	35.28
ENSDARG00000061468	-6.25322	-0.417726	-3.33548	0.0668017	-14.9697	-3.90397	2.90516e-05	0.000760654	ENSDARG00000061468	ENSDARG00000061468.6	non-SMC condensin I complex, subunit H [Source:ZFIN;Acc:ZDB-GENE-070112-652]	5	28259655	28270945	1	NA	ncaph	ZFIN	protein_coding	ensembl_havana	6	34.19
ENSDARG00000105643	-0.249465	-3.72542	-1.98744	14.9336	14.9336	3.90049	0.00346155	0.00762895	ENSDARG00000105643	ENSDARG00000105643.2	adhesion G protein-coupled receptor G1 [Source:ZFIN;Acc:ZDB-GENE-030131-3671]	7	28648706	28658143	-1	NA	adgrg1	ZFIN	protein_coding	havana	2	33.32
ENSDARG00000104380	-0.411282	-6.09886	-3.25507	14.8289	14.8289	3.89034	0.000558835	0.00146993	ENSDARG00000104380	ENSDARG00000104380.2	si:dkey-238k10.2 [Source:ZFIN;Acc:ZDB-GENE-070705-400]	4	77761901	78048911	1	NA	si:dkey-238k10.2	ZFIN	protein_coding	ensembl_havana	2	41.64
ENSDARG00000077301	0.0860629	1.27194	0.679002	14.7792	14.7792	3.8855	0.00012545	0.000760654	ENSDARG00000077301	ENSDARG00000077301.5	myeloid leukemia factor 1 [Source:ZFIN;Acc:ZDB-GENE-080917-7]	15	1148074	1162658	1	NA	mlf1	ZFIN	protein_coding	ensembl_havana	5	36.7
ENSDARG00000014179	-2.00809	-0.135904	-1.072	0.0676782	-14.7758	-3.88516	4.25526e-05	0.000760654	ENSDARG00000014179	ENSDARG00000014179.8	phosphofructokinase, muscle a [Source:ZFIN;Acc:ZDB-GENE-040912-135]	23	27553786	27571667	-1	NA	pfkma	ZFIN	protein_coding	ensembl_havana	8	34.68
ENSDARG00000053215	-0.131205	-1.93215	-1.03168	14.7263	14.7263	3.88032	0.000911016	0.0023302	ENSDARG00000053215	ENSDARG00000053215.10	malic enzyme 1, NADP(+)-dependent, cytosolic [Source:ZFIN;Acc:ZDB-GENE-061013-438]	16	32832213	33001153	-1	NA	me1	ZFIN	protein_coding	ensembl_havana	10	36.74
ENSDARG00000110298	1.44186	0.0979662	0.769916	0.0679441	-14.718	-3.87951	0.000467991	0.00123802	ENSDARG00000110298	ENSDARG00000110298.1	methyl-CpG binding domain protein 4 [Source:ZFIN;Acc:ZDB-GENE-040213-1]	8	54211861	54216499	-1	NA	mbd4	ZFIN	protein_coding	ensembl	1	45.81
ENSDARG00000103537	-0.375922	-5.52864	-2.95228	14.7069	14.7069	3.87842	0.00311363	0.00697147	ENSDARG00000103537	ENSDARG00000103537.3	tubulin tyrosine ligase-like family, member 12 [Source:ZFIN;Acc:ZDB-GENE-040426-697]	4	8739093	8779189	-1	NA	ttll12	ZFIN	protein_coding	ensembl	3	34.99
ENSDARG00000059333	1.91789	0.130946	1.02442	0.0682761	-14.6464	-3.87248	3.21306e-05	0.000760654	ENSDARG00000059333	ENSDARG00000059333.7	si:ch211-285f17.1 [Source:ZFIN;Acc:ZDB-GENE-000607-77]	24	9372292	9598456	1	NA	si:ch211-285f17.1	ZFIN	protein_coding	ensembl_havana	7	36.27
ENSDARG00000045608	-0.387428	-5.67137	-3.0294	14.6385	14.6385	3.8717	0.000698306	0.00181597	ENSDARG00000045608	ENSDARG00000045608.8	TAFA chemokine like family member 5b [Source:ZFIN;Acc:ZDB-GENE-131127-365]	25	29911977	29988352	-1	NA	tafa5b	ZFIN	protein_coding	ensembl_havana	8	36.71
ENSDARG00000076437	-0.304963	-4.46244	-2.3837	14.6327	14.6327	3.87113	0.00419973	0.00905259	ENSDARG00000076437	ENSDARG00000076437.3	zgc:163143 [Source:ZFIN;Acc:ZDB-GENE-070410-143]	3	34601852	34613101	-1	NA	zgc:163143	ZFIN	protein_coding	ensembl_havana	3	32.35
ENSDARG00000068870	-0.172143	-2.51771	-1.34493	14.6257	14.6257	3.87044	0.00559084	0.0116589	ENSDARG00000068870	ENSDARG00000068870.6	FA complementation group E [Source:ZFIN;Acc:ZDB-GENE-060510-5]	8	23731483	23737370	1	NA	fance	ZFIN	protein_coding	ensembl_havana	6	35.63
ENSDARG00000055154	-0.509412	-7.4472	-3.9783	14.6192	14.6192	3.86979	0.00103287	0.00260656	ENSDARG00000055154	ENSDARG00000055154.7	solute carrier family 8 member 4a [Source:ZFIN;Acc:ZDB-GENE-060110-2]	21	27047333	27185915	-1	NA	slc8a4a	ZFIN	protein_coding	ensembl_havana	7	37.09
ENSDARG00000055835	-3.54933	-0.242914	-1.89612	0.0684393	-14.6115	-3.86903	0.000620157	0.00162426	ENSDARG00000055835	ENSDARG00000055835.8	solute carrier family 26 member 6 [Source:ZFIN;Acc:ZDB-GENE-081105-83]	8	26268100	26288506	1	NA	slc26a6	ZFIN	protein_coding	ensembl_havana	8	34.86
ENSDARG00000091385	0.29691	0.0203254	0.158617	0.0684564	-14.6078	-3.86867	5.28728e-05	0.000760654	ENSDARG00000091385	ENSDARG00000091385.5	zgc:165409 [Source:ZFIN;Acc:ZDB-GENE-070615-19]	16	10724406	10734300	1	NA	zgc:165409	ZFIN	protein_coding	ensembl_havana	5	35.48
ENSDARG00000091368	-0.433895	-6.33823	-3.38606	14.6077	14.6077	3.86866	0.000668087	0.00174008	ENSDARG00000091368	ENSDARG00000091368.4	endothelin-2-like [Source:NCBI gene;Acc:567978]	16	34300279	34306670	-1	NA	AL954327.1	Clone-based (Ensembl) gene	processed_transcript	ensembl_havana	4	34
ENSDARG00000038822	-0.140969	-2.05923	-1.1001	14.6077	14.6077	3.86866	0.000177606	0.000760654	ENSDARG00000038822	ENSDARG00000038822.8	mannose receptor, C type 1b [Source:ZFIN;Acc:ZDB-GENE-070705-13]	2	31515853	31540922	-1	NA	mrc1b	ZFIN	protein_coding	ensembl_havana	8	33.14
ENSDARG00000098573	1.2462	0.0853271	0.665762	0.06847	-14.6049	-3.86839	0.000136676	0.000760654	ENSDARG00000098573	ENSDARG00000098573.2	sarcoglycan, delta (dystrophin-associated glycoprotein) [Source:ZFIN;Acc:ZDB-GENE-030131-3684]	21	35652184	35853245	-1	NA	sgcd	ZFIN	protein_coding	ensembl	2	36.44
ENSDARG00000086678	1.97996	0.135737	1.05785	0.0685554	-14.5867	-3.86659	1.54773e-05	0.000760654	ENSDARG00000086678	ENSDARG00000086678.4	activating signal cointegrator 1 complex subunit 3 [Source:NCBI gene;Acc:100332599]	16	1504280	1757521	-1	NA	ascc3	ZFIN	protein_coding	ensembl_havana	4	35.76
ENSDARG00000012588	3.0094	0.206773	1.60809	0.0687089	-14.5542	-3.86336	1.77465e-05	0.000760654	ENSDARG00000012588	ENSDARG00000012588.10	phosphatidylserine synthase 1a [Source:NCBI gene;Acc:393931]	16	53278406	53302453	1	NA	ptdss1a	ZFIN	protein_coding	ensembl_havana	10	36.6
ENSDARG00000026862	-1.84207	-0.126657	-0.984364	0.0687578	-14.5438	-3.86233	0.00569533	0.0118458	ENSDARG00000026862	ENSDARG00000026862.9	akt interacting protein [Source:NCBI gene;Acc:378716]	7	36467315	36484078	1	NA	aktip	ZFIN	protein_coding	ensembl_havana	9	35.14
ENSDARG00000052037	-0.365148	-5.30468	-2.83491	14.5275	14.5275	3.86071	0.00212925	0.0049863	ENSDARG00000052037	ENSDARG00000052037.5	tripartite motif containing 35-1 [Source:ZFIN;Acc:ZDB-GENE-050522-17]	1	58039551	58049515	1	NA	trim35-1	ZFIN	protein_coding	ensembl_havana	5	37.7
ENSDARG00000002402	1.73482	0.11954	0.927181	0.0689062	-14.5125	-3.85922	0.00248849	0.00571412	ENSDARG00000002402	ENSDARG00000002402.10	excision repair cross-complementation group 3 [Source:NCBI gene;Acc:324323]	6	9595414	9630081	-1	NA	ercc3	ZFIN	protein_coding	ensembl_havana	10	35.74
ENSDARG00000053527	-0.444634	-6.44752	-3.44608	14.5007	14.5007	3.85805	0.000167097	0.000760654	ENSDARG00000053527	ENSDARG00000053527.5	sorting nexin 24 [Source:ZFIN;Acc:ZDB-GENE-050913-45]	10	7727281	7734939	-1	NA	snx24	ZFIN	protein_coding	ensembl_havana	5	34.61
ENSDARG00000059473	2.75709	0.190282	1.47369	0.0690153	-14.4895	-3.85694	2.23755e-05	0.000760654	ENSDARG00000059473	ENSDARG00000059473.7	KN motif and ankyrin repeat domains 4 [Source:ZFIN;Acc:ZDB-GENE-120423-1]	6	32410848	32507298	1	NA	kank4	ZFIN	protein_coding	ensembl_havana	7	35.26
ENSDARG00000104276	2.97603	0.205451	1.59074	0.0690352	-14.4854	-3.85652	5.03424e-05	0.000760654	ENSDARG00000104276	ENSDARG00000104276.2	eukaryotic translation initiation factor 2 alpha kinase 4 [Source:HGNC Symbol;Acc:HGNC:19687]	KN150326.1	26197	105474	-1	NA	EIF2AK4	HGNC Symbol	protein_coding	ensembl	2	39.02
ENSDARG00000011925	-0.153394	-2.21215	-1.18277	14.4214	14.4214	3.85013	8.29808e-05	0.000760654	ENSDARG00000011925	ENSDARG00000011925.9	spinster homolog 1 (Drosophila) [Source:NCBI gene;Acc:799873]	3	15455319	15475080	-1	NA	spns1	ZFIN	protein_coding	ensembl_havana	9	32.21
ENSDARG00000098758	-0.533605	-7.68986	-4.11173	14.4112	14.4112	3.84912	0.000514049	0.00135547	ENSDARG00000098758	ENSDARG00000098758.2	zinc finger protein 1125 [Source:ZFIN;Acc:ZDB-GENE-110913-129]	4	35982274	35989745	-1	NA	znf1125	ZFIN	protein_coding	havana	2	35.01
ENSDARG00000098689	-0.338206	-4.87228	-2.60524	14.4063	14.4063	3.84862	0.00375638	0.00819495	ENSDARG00000098689	ENSDARG00000098689.2	protein tyrosine phosphatase, non-receptor type 23, b [Source:ZFIN;Acc:ZDB-GENE-060503-179]	19	19241372	19270755	1	NA	ptpn23b	ZFIN	protein_coding	ensembl_havana	2	38.15
ENSDARG00000056394	2.14871	0.149364	1.14904	0.0695133	-14.3857	-3.84657	0.00133529	0.0032589	ENSDARG00000056394	ENSDARG00000056394.6	target of myb1 like 2 membrane trafficking protein [Source:NCBI gene;Acc:100535615]	3	62091298	62125701	-1	NA	TOM1L2	HGNC Symbol	protein_coding	ensembl	6	35.66
ENSDARG00000069260	-0.480525	-6.90188	-3.6912	14.3632	14.3632	3.84431	4.51355e-05	0.000760654	ENSDARG00000069260	ENSDARG00000069260.6	REC8 meiotic recombination protein b [Source:ZFIN;Acc:ZDB-GENE-060421-4898]	24	12690163	12734583	1	NA	rec8b	ZFIN	protein_coding	ensembl_havana	6	38.91
ENSDARG00000078547	-0.408505	-5.86532	-3.13691	14.358	14.358	3.84378	0.00305163	0.00684995	ENSDARG00000078547	ENSDARG00000078547.5	si:ch211-264f5.2 [Source:ZFIN;Acc:ZDB-GENE-080303-2]	19	5659526	5669122	-1	NA	si:ch211-264f5.2	ZFIN	protein_coding	ensembl_havana	5	33.16
ENSDARG00000079723	-0.372608	-5.34991	-2.86126	14.358	14.358	3.84378	0.000726904	0.00188711	ENSDARG00000079723	ENSDARG00000079723.8	si:dkey-46g23.1 [Source:ZFIN;Acc:ZDB-GENE-070705-475]	3	3335167	3372259	-1	NA	si:dkey-46g23.1	ZFIN	protein_coding	ensembl_havana	8	40.73
ENSDARG00000021378	0.1751	0.0122046	0.0936523	0.069701	-14.347	-3.84268	0.000689784	0.00179483	ENSDARG00000021378	ENSDARG00000021378.12	PHD finger protein 21Ab [Source:ZFIN;Acc:ZDB-GENE-030131-6456]	25	7718967	7764083	-1	NA	phf21ab	ZFIN	protein_coding	ensembl_havana	12	36.56
ENSDARG00000097483	-0.483798	-6.92459	-3.70419	14.313	14.313	3.83925	5.58433e-06	0.000631821	ENSDARG00000097483	ENSDARG00000097483.3	si:ch211-213d14.2 [Source:ZFIN;Acc:ZDB-GENE-030131-8357]	15	17752915	17757026	1	NA	si:ch211-213d14.2	ZFIN	protein_coding	havana	3	36.38
ENSDARG00000063370	4.32486	0.302456	2.31366	0.0699343	-14.2991	-3.83786	0.000357841	0.000958952	ENSDARG00000063370	ENSDARG00000063370.7	serum/glucocorticoid regulated kinase 2a [Source:ZFIN;Acc:ZDB-GENE-030131-9632]	23	4324625	4344591	1	NA	sgk2a	ZFIN	protein_coding	ensembl_havana	7	37.5
ENSDARG00000055046	0.258486	0.0180896	0.138288	0.0699827	-14.2892	-3.83686	0.00242934	0.00558835	ENSDARG00000055046	ENSDARG00000055046.6	plac8 onzin related protein 5 [Source:ZFIN;Acc:ZDB-GENE-081104-325]	7	22657566	22663971	1	NA	ponzr5	ZFIN	protein_coding	ensembl_havana	6	32.98
ENSDARG00000033259	4.52956	0.317827	2.42369	0.0701673	-14.2517	-3.83306	0.000216086	0.000760654	ENSDARG00000033259	ENSDARG00000033259.11	DIS3 like 3'-5' exoribonuclease 2 [Source:ZFIN;Acc:ZDB-GENE-070705-171]	2	5841108	5884404	1	NA	dis3l2	ZFIN	protein_coding	ensembl_havana	11	36.09
ENSDARG00000078802	3.75262	0.263367	2.00799	0.0701821	-14.2487	-3.83275	0.000221478	0.000760654	ENSDARG00000078802	ENSDARG00000078802.5	ring finger protein 111 [Source:ZFIN;Acc:ZDB-GENE-070808-2]	7	30561588	30624435	-1	NA	rnf111	ZFIN	protein_coding	ensembl_havana	5	36.61
ENSDARG00000037398	-0.511397	-7.28607	-3.89874	14.2474	14.2474	3.83262	1.28188e-05	0.000760654	ENSDARG00000037398	ENSDARG00000037398.8	zgc:113229 [Source:ZFIN;Acc:ZDB-GENE-050417-475]	14	21934331	21944409	1	NA	zgc:113229	ZFIN	protein_coding	ensembl_havana	8	35.65
ENSDARG00000055108	-0.458052	-6.52203	-3.49004	14.2386	14.2386	3.83174	8.52893e-05	0.000760654	ENSDARG00000055108	ENSDARG00000055108.5	glycerophosphodiester phosphodiesterase 1 [Source:ZFIN;Acc:ZDB-GENE-040426-881]	22	26839241	26852516	-1	NA	gde1	ZFIN	protein_coding	ensembl_havana	5	35.44
ENSDARG00000018393	2.55572	0.179789	1.36776	0.0703476	-14.2151	-3.82936	6.05442e-05	0.000760654	ENSDARG00000018393	ENSDARG00000018393.10	KN motif and ankyrin repeat domains 2 [Source:NCBI gene;Acc:571549]	3	55161627	55214130	-1	NA	kank2	ZFIN	protein_coding	ensembl_havana	10	37.68
ENSDARG00000019564	-1.81428	-0.128099	-0.971189	0.0706058	-14.1631	-3.82407	0.00570704	0.0118671	ENSDARG00000019564	ENSDARG00000019564.8	ArfGAP with SH3 domain, ankyrin repeat and PH domain 2b [Source:ZFIN;Acc:ZDB-GENE-030131-5060]	20	29634653	29675458	1	NA	asap2b	ZFIN	protein_coding	ensembl_havana	8	34.14
ENSDARG00000035146	3.12939	0.221004	1.6752	0.0706221	-14.1599	-3.82374	0.00197122	0.00466364	ENSDARG00000035146	ENSDARG00000035146.6	polymerase (RNA) II (DNA directed) polypeptide J [Source:ZFIN;Acc:ZDB-GENE-050522-120]	5	61459422	61465028	1	NA	polr2j	ZFIN	protein_coding	ensembl_havana	6	33.65
ENSDARG00000042873	-3.0537	-0.21606	-1.63488	0.0707534	-14.1336	-3.82106	7.26313e-05	0.000760654	ENSDARG00000042873	ENSDARG00000042873.5	solute carrier family 25 member 27 [Source:ZFIN;Acc:ZDB-GENE-040426-1290]	20	36801804	36809059	-1	NA	slc25a27	ZFIN	protein_coding	ensembl_havana	5	35.92
ENSDARG00000039963	-0.505598	-7.14557	-3.82558	14.1329	14.1329	3.82099	7.54117e-05	0.000760654	ENSDARG00000039963	ENSDARG00000039963.5	fibroblast growth factor binding protein 1b [Source:ZFIN;Acc:ZDB-GENE-081106-1]	14	46441617	46442459	-1	NA	fgfbp1b	ZFIN	protein_coding	havana	5	49.7
ENSDARG00000057975	-0.140124	-1.96856	-1.05434	14.0487	14.0487	3.81236	0.00106173	0.00267304	ENSDARG00000057975	ENSDARG00000057975.7	phospholipase C, delta 4a [Source:ZFIN;Acc:ZDB-GENE-050208-654]	22	12729329	12746539	-1	NA	plcd4a	ZFIN	protein_coding	ensembl_havana	7	39.17
ENSDARG00000044047	-0.456679	-6.40733	-3.43201	14.0303	14.0303	3.81047	6.07075e-06	0.000665589	ENSDARG00000044047	ENSDARG00000044047.7	solute carrier family 18 member B1 [Source:ZFIN;Acc:ZDB-GENE-050417-386]	17	8211992	8228712	1	NA	slc18b1	ZFIN	protein_coding	ensembl_havana	7	34.31
ENSDARG00000011496	2.89897	0.206659	1.55281	0.0712871	-14.0278	-3.81021	0.000903713	0.00231393	ENSDARG00000011496	ENSDARG00000011496.9	protein phosphatase, Mg2+/Mn2+ dependent, 1Bb [Source:ZFIN;Acc:ZDB-GENE-041114-185]	12	25432626	25487244	1	NA	ppm1bb	ZFIN	protein_coding	ensembl_havana	9	37.14
ENSDARG00000027657	-6.22477	-0.444801	-3.33478	0.0714567	-13.9945	-3.80679	3.96831e-06	0.000486972	ENSDARG00000027657	ENSDARG00000027657.6	corticotropin releasing hormone b [Source:ZFIN;Acc:ZDB-GENE-041114-75]	24	24847683	24881996	-1	NA	crhb	ZFIN	protein_coding	ensembl_havana	6	37.62
ENSDARG00000071644	-0.9858	-0.0706422	-0.528221	0.0716597	-13.9548	-3.80269	0.00292625	0.00658659	ENSDARG00000071644	ENSDARG00000071644.7	si:dkey-19a16.7 [Source:ZFIN;Acc:ZDB-GENE-060503-903]	22	6487048	6499077	-1	NA	si:dkey-19a16.7	ZFIN	protein_coding	ensembl_havana	7	33.14
ENSDARG00000039272	-1.25444	-0.0899416	-0.672191	0.0716986	-13.9473	-3.80191	0.00889357	0.0175946	ENSDARG00000039272	ENSDARG00000039272.8	plastin 1 (I isoform) [Source:ZFIN;Acc:ZDB-GENE-030131-6205]	2	8059957	8111346	-1	NA	pls1	ZFIN	protein_coding	ensembl_havana	8	33.8
ENSDARG00000086184	3.58671	0.257603	1.92216	0.0718215	-13.9234	-3.79944	0.000792072	0.0020397	ENSDARG00000086184	ENSDARG00000086184.5	si:dkey-202b17.4 [Source:ZFIN;Acc:ZDB-GENE-121214-308]	1	51608742	51615475	-1	NA	FBXO48	HGNC Symbol	protein_coding	ensembl_havana	5	35.27
ENSDARG00000101629	-4.06347	-0.291872	-2.17767	0.0718282	-13.9221	-3.7993	0.000910321	0.00232861	ENSDARG00000101629	ENSDARG00000101629.2	sucrase-isomaltase (alpha-glucosidase) [Source:NCBI gene;Acc:100148922]	18	1837668	1925826	1	NA	CABZ01079192.1	Clone-based (Ensembl) gene	protein_coding	ensembl	2	32.75
ENSDARG00000113896	-0.47103	-6.55648	-3.51376	13.9195	13.9195	3.79903	0.000293764	0.00079149	ENSDARG00000113896	ENSDARG00000113896.1	si:dkey-29p23.1 [Source:ZFIN;Acc:ZDB-GENE-081103-27]	4	43648421	43676582	-1	NA	si:dkey-29p23.1	ZFIN	protein_coding	ensembl_havana	1	36.66
ENSDARG00000042854	-0.635604	-0.0456655	-0.340635	0.0718459	-13.9187	-3.79895	0.000949183	0.00241698	ENSDARG00000042854	ENSDARG00000042854.8	epoxide hydrolase 1, microsomal (xenobiotic) [Source:ZFIN;Acc:ZDB-GENE-040426-913]	20	36628059	36638179	1	NA	ephx1	ZFIN	protein_coding	ensembl_havana	8	35.99
ENSDARG00000071288	-0.430551	-0.0309345	-0.230743	0.0718485	-13.9182	-3.7989	2.19447e-06	0.000353785	ENSDARG00000071288	ENSDARG00000071288.4	SAM domain and HD domain 1 [Source:NCBI gene;Acc:553453]	23	526502	545942	-1	NA	samhd1	ZFIN	protein_coding	ensembl_havana	4	38.6
ENSDARG00000055797	-4.60733	-0.331125	-2.46923	0.0718691	-13.9142	-3.79848	0.00016035	0.000760654	ENSDARG00000055797	ENSDARG00000055797.5	canopy FGF signaling regulator 4 [Source:NCBI gene;Acc:568776]	7	20459671	20464468	-1	NA	cnpy4	ZFIN	protein_coding	ensembl_havana	5	36.49
ENSDARG00000031774	0.92537	0.0665113	0.495941	0.0718753	-13.913	-3.79836	0.000539471	0.0014204	ENSDARG00000031774	ENSDARG00000031774.10	pseudouridine synthase 7 [Source:ZFIN;Acc:ZDB-GENE-060620-1]	25	235992	244424	1	NA	pus7	ZFIN	protein_coding	ensembl_havana	10	49.59
ENSDARG00000099712	-6.63311	-0.476857	-3.55498	0.0718905	-13.9101	-3.79806	9.73e-06	0.000760654	ENSDARG00000099712	ENSDARG00000099712.2	zgc:163073 [Source:ZFIN;Acc:ZDB-GENE-070410-135]	12	4836856	4841018	-1	NA	zgc:163073	ZFIN	protein_coding	ensembl_havana	2	34.93
ENSDARG00000095559	-4.94495	-0.355918	-2.65043	0.071976	-13.8935	-3.79634	2.48157e-05	0.000760654	ENSDARG00000095559	ENSDARG00000095559.3	si:dkey-246j7.1 [Source:ZFIN;Acc:ZDB-GENE-050419-230]	11	6650966	6656271	1	NA	si:dkey-246j7.1	ZFIN	protein_coding	havana	3	34.7
ENSDARG00000032098	-3.48455	-0.251505	-1.86803	0.0721772	-13.8548	-3.79231	0.00130338	0.00319226	ENSDARG00000032098	ENSDARG00000032098.9	complement component 8, gamma polypeptide [Source:ZFIN;Acc:ZDB-GENE-040426-1898]	24	17031129	17039638	-1	NA	c8g	ZFIN	protein_coding	ensembl_havana	9	34.04
ENSDARG00000027070	-3.93274	-0.283913	-2.10833	0.0721923	-13.8519	-3.79201	0.000755215	0.0019533	ENSDARG00000027070	ENSDARG00000027070.9	acyl-CoA binding domain containing 4 [Source:ZFIN;Acc:ZDB-GENE-040426-2074]	12	15568761	15620090	-1	NA	acbd4	ZFIN	protein_coding	ensembl_havana	9	35.67
ENSDARG00000069301	-0.313295	-4.3328	-2.32304	13.8298	13.8298	3.78971	8.29971e-05	0.000760654	ENSDARG00000069301	ENSDARG00000069301.7	transmembrane protein 177 [Source:NCBI gene;Acc:556875]	9	29034221	29039506	-1	NA	tmem177	ZFIN	protein_coding	ensembl_havana	7	36.25
ENSDARG00000041609	0.253991	3.49362	1.8738	13.7549	13.7549	3.78187	0.000866977	0.0022254	ENSDARG00000041609	ENSDARG00000041609.8	adenosine deaminase RNA specific B1a [Source:ZFIN;Acc:ZDB-GENE-000627-2]	22	12641580	12693837	-1	NA	adarb1a	ZFIN	protein_coding	ensembl_havana	8	34.93
ENSDARG00000043720	-1.95729	-0.142314	-1.0498	0.0727097	-13.7533	-3.78171	0.00133717	0.00326324	ENSDARG00000043720	ENSDARG00000043720.7	CDC45 cell division cycle 45 homolog (S. cerevisiae) [Source:ZFIN;Acc:ZDB-GENE-040426-2710]	8	4734005	4760723	-1	NA	cdc45	ZFIN	protein_coding	ensembl_havana	7	34.85
ENSDARG00000032103	0.634942	0.0461918	0.340567	0.0727498	-13.7458	-3.78091	6.09139e-06	0.000665589	ENSDARG00000032103	ENSDARG00000032103.10	mitogen-activated protein kinase 6 [Source:ZFIN;Acc:ZDB-GENE-050420-7]	18	39170127	39288894	-1	NA	mapk6	ZFIN	protein_coding	ensembl_havana	10	37.72
ENSDARG00000008548	-1.30953	-0.0954044	-0.702468	0.0728538	-13.7261	-3.77885	0.00126649	0.00310526	ENSDARG00000008548	ENSDARG00000008548.11	Rho GTPase activating protein 12a [Source:ZFIN;Acc:ZDB-GENE-050809-38]	2	43749221	43797218	1	NA	arhgap12a	ZFIN	protein_coding	ensembl_havana	11	36.16
ENSDARG00000103060	-0.461086	-6.32198	-3.39154	13.7111	13.7111	3.77727	0.000650642	0.00169561	ENSDARG00000103060	ENSDARG00000103060.2	lymphocyte antigen 6 family member M7 [Source:ZFIN;Acc:ZDB-GENE-131121-290]	21	5580948	5587025	1	NA	ly6m7	ZFIN	protein_coding	havana	2	40.19
ENSDARG00000040535	-3.06199	-0.223511	-1.64275	0.0729952	-13.6995	-3.77605	0.000126955	0.000760654	ENSDARG00000040535	ENSDARG00000040535.6	chondroitin sulfate N-acetylgalactosaminyltransferase 1a [Source:ZFIN;Acc:ZDB-GENE-121129-1]	10	8298984	8358396	-1	NA	csgalnact1a	ZFIN	protein_coding	ensembl	6	38.79
ENSDARG00000089790	-0.0763555	-0.0055739	-0.0409647	0.0729993	-13.6988	-3.77597	0.00528006	0.0110862	ENSDARG00000089790	ENSDARG00000089790.4	ephrin-A5a [Source:ZFIN;Acc:ZDB-GENE-001128-1]	21	20488662	20636817	1	NA	efna5a	ZFIN	protein_coding	ensembl_havana	4	35.94
ENSDARG00000003860	4.13507	0.30201	2.21854	0.0730361	-13.6919	-3.77525	0.000209629	0.000760654	ENSDARG00000003860	ENSDARG00000003860.11	chromobox homolog 3a (HP1 gamma homolog, Drosophila) [Source:ZFIN;Acc:ZDB-GENE-030131-1158]	19	18131512	18136410	-1	NA	cbx3a	ZFIN	protein_coding	ensembl	11	35.68
ENSDARG00000002732	-2.28906	-0.167245	-1.22815	0.0730625	-13.6869	-3.77473	0.00700019	0.0142115	ENSDARG00000002732	ENSDARG00000002732.9	spondin 2b, extracellular matrix protein [Source:ZFIN;Acc:ZDB-GENE-990415-161]	14	17376940	17382534	1	NA	spon2b	ZFIN	protein_coding	ensembl_havana	9	36.3
ENSDARG00000092825	-0.500222	-6.8423	-3.67126	13.6785	13.6785	3.77384	0.000613971	0.00160872	ENSDARG00000092825	ENSDARG00000092825.4	si:dkey-42p14.3 [Source:ZFIN;Acc:ZDB-GENE-041111-13]	25	26895394	26899520	1	NA	si:dkey-42p14.3	ZFIN	protein_coding	havana	4	32.06
ENSDARG00000106212	-0.423487	-5.77326	-3.09838	13.6327	13.6327	3.769	0.0146752	0.0275445	ENSDARG00000106212	ENSDARG00000106212.2	DELTA-actitoxin-Aeq1c-like [Source:NCBI gene;Acc:100534815]	3	31257172	31258459	-1	NA	LO017965.1	Clone-based (Ensembl) gene	protein_coding	ensembl	2	39.29
ENSDARG00000008022	-0.36676	-4.99579	-2.68127	13.6214	13.6214	3.7678	0.00348409	0.00767499	ENSDARG00000008022	ENSDARG00000008022.10	kinesin family member 18A [Source:ZFIN;Acc:ZDB-GENE-040426-862]	7	31976764	32021853	-1	NA	kif18a	ZFIN	protein_coding	ensembl_havana	10	34.87
ENSDARG00000098597	-0.353746	-4.81047	-2.58211	13.5987	13.5987	3.7654	0.0101989	0.0198916	ENSDARG00000098597	ENSDARG00000098597.2	NACHT and WD repeat domain-containing protein 2-like [Source:NCBI gene;Acc:108179119]	18	3022188	3037446	1	NA	CU570791.3	Clone-based (Ensembl) gene	protein_coding	ensembl	2	39.96
ENSDARG00000013528	0.723752	0.0534053	0.388579	0.0737895	-13.5521	-3.76044	0.000129242	0.000760654	ENSDARG00000013528	ENSDARG00000013528.11	minichromosome maintenance 9 homologous recombination repair factor [Source:NCBI gene;Acc:555610]	20	41801913	41839744	1	NA	mcm9	ZFIN	protein_coding	ensembl_havana	11	35.58
ENSDARG00000076425	-0.25983	-3.5129	-1.88636	13.52	13.52	3.75703	0.0124413	0.0236888	ENSDARG00000076425	ENSDARG00000076425.5	leucine rich repeat containing 29 [Source:ZFIN;Acc:ZDB-GENE-030131-7165]	25	17479264	17494364	-1	NA	lrrc29	ZFIN	protein_coding	ensembl_havana	5	33.91
ENSDARG00000031483	-3.11168	-0.230237	-1.67096	0.0739913	-13.5151	-3.7565	0.00274324	0.00621719	ENSDARG00000031483	ENSDARG00000031483.9	collagen, type IX, alpha 1b [Source:ZFIN;Acc:ZDB-GENE-040426-2410]	13	39119460	39160018	-1	NA	col9a1b	ZFIN	protein_coding	ensembl_havana	9	33.37
ENSDARG00000101462	-0.281895	-3.80967	-2.04578	13.5145	13.5145	3.75644	0.00374367	0.00817	ENSDARG00000101462	ENSDARG00000101462.2		KN150699.1	8780	12431	1	NA	setdb2	ZFIN	protein_coding	ensembl	2	48.62
ENSDARG00000089767	-6.01852	-0.445793	-3.23215	0.0740702	-13.5007	-3.75496	9.54006e-06	0.000760654	ENSDARG00000089767	ENSDARG00000089767.4	ring finger protein 130 [Source:ZFIN;Acc:ZDB-GENE-050522-525]	14	36765612	36863432	-1	NA	rnf130	ZFIN	protein_coding	ensembl_havana	4	37.43
ENSDARG00000103004	3.81819	0.282886	2.05054	0.074089	-13.4973	-3.7546	9.89185e-05	0.000760654	ENSDARG00000103004	ENSDARG00000103004.2	translocated promoter region a, nuclear basket protein [Source:ZFIN;Acc:ZDB-GENE-081104-2]	2	20811677	20866758	-1	NA	tpra	ZFIN	protein_coding	ensembl_havana	2	35.45
ENSDARG00000045560	2.79846	0.207639	1.50305	0.0741975	-13.4775	-3.75249	0.000470614	0.00124475	ENSDARG00000045560	ENSDARG00000045560.8	myosin binding protein C, slow type [Source:ZFIN;Acc:ZDB-GENE-041114-196]	4	17726841	17793152	-1	NA	mybpc1	ZFIN	protein_coding	ensembl_havana	8	34
ENSDARG00000021805	-3.52959	-0.262452	-1.89602	0.0743576	-13.4485	-3.74938	0.000717675	0.00186421	ENSDARG00000021805	ENSDARG00000021805.7	TLE family member 5, transcriptional modulator [Source:ZFIN;Acc:ZDB-GENE-040426-1409]	22	21794037	21845685	-1	NA	tle5	ZFIN	protein_coding	ensembl_havana	7	36.75
ENSDARG00000088584	-0.398173	-5.33467	-2.86642	13.3979	13.3979	3.74393	0.00039711	0.00106071	ENSDARG00000088584	ENSDARG00000088584.4	si:ch73-352p18.4 [Source:ZFIN;Acc:ZDB-GENE-110411-101]	22	1028724	1042756	1	NA	si:ch73-352p18.4	ZFIN	protein_coding	havana	4	41.87
ENSDARG00000002255	-2.95979	-0.220973	-1.59038	0.0746585	-13.3943	-3.74355	0.00540248	0.0113149	ENSDARG00000002255	ENSDARG00000002255.9	erythrocyte membrane protein band 4.1-like 3a [Source:ZFIN;Acc:ZDB-GENE-040822-8]	24	41931585	41986895	1	NA	epb41l3a	ZFIN	protein_coding	ensembl	9	39.76
ENSDARG00000102302	-5.46056	-0.407856	-2.93421	0.0746911	-13.3885	-3.74292	5.03662e-05	0.000760654	ENSDARG00000102302	ENSDARG00000102302.2		KN150128.1	513	11933	1	NA	CABZ01090144.1	Clone-based (Ensembl) gene	protein_coding	ensembl	2	28.86
ENSDARG00000099517	7.14815	0.53588	3.84201	0.0749677	-13.3391	-3.73759	0.00164853	0.00396757	ENSDARG00000099517	ENSDARG00000099517.2	adenylosuccinate synthase 1 [Source:NCBI gene;Acc:407989]	17	1323699	1355790	1	NA	adss1	ZFIN	protein_coding	ensembl	2	34.15
ENSDARG00000112931	2.96012	0.222301	1.59121	0.0750988	-13.3158	-3.73507	3.41657e-05	0.000760654	ENSDARG00000112931	ENSDARG00000112931.1	NADH:ubiquinone oxidoreductase complex assembly factor [Source:NCBI gene;Acc:791133]	22	85597	94519	-1	NA	ndufaf3	ZFIN	protein_coding	ensembl	1	47.55
ENSDARG00000087102	-5.92643	-0.445359	-3.18589	0.0751479	-13.3071	-3.73412	0.00016215	0.000760654	ENSDARG00000087102	ENSDARG00000087102.4	si:ch1073-164k15.3 [Source:ZFIN;Acc:ZDB-GENE-131119-59]	24	38648885	38657683	-1	NA	si:ch1073-164k15.3	ZFIN	protein_coding	havana	4	35.17
ENSDARG00000025866	-0.354891	-4.72251	-2.5387	13.3069	13.3069	3.73411	0.00261776	0.00597909	ENSDARG00000025866	ENSDARG00000025866.9	ankyrin repeat and death domain containing 1B [Source:ZFIN;Acc:ZDB-GENE-060526-136]	5	45918680	45938325	1	NA	ankdd1b	ZFIN	protein_coding	ensembl_havana	9	35.23
ENSDARG00000024325	-4.30744	-0.323812	-2.31562	0.075175	-13.3023	-3.7336	0.000502108	0.0013253	ENSDARG00000024325	ENSDARG00000024325.8	ceramide transporter 1a [Source:NCBI gene;Acc:796455]	5	50912729	50970974	1	NA	cert1a	ZFIN	protein_coding	ensembl_havana	8	35.18
ENSDARG00000035285	-4.61257	-0.347268	-2.47992	0.0752874	-13.2824	-3.73145	0.000358236	0.00095993	ENSDARG00000035285	ENSDARG00000035285.8	nuclear receptor corepressor 1 [Source:ZFIN;Acc:ZDB-GENE-040426-993]	5	41878252	41996414	-1	NA	ncor1	ZFIN	protein_coding	ensembl_havana	8	36.66
ENSDARG00000089667	-5.40681	-0.407208	-2.90701	0.075314	-13.2777	-3.73094	0.00188306	0.00447364	ENSDARG00000089667	ENSDARG00000089667.4	zgc:173915 [Source:ZFIN;Acc:ZDB-GENE-071004-112]	1	59073203	59074515	1	NA	zgc:173915	ZFIN	protein_coding	ensembl_havana	4	43.56
ENSDARG00000035559	-3.05589	-0.23033	-1.64311	0.0753725	-13.2674	-3.72982	0.0012893	0.00315946	ENSDARG00000035559	ENSDARG00000035559.7	tumor protein p53 [Source:NCBI gene;Acc:30590]	5	24086227	24097805	1	NA	tp53	ZFIN	protein_coding	ensembl_havana	7	36.03
ENSDARG00000061049	-0.491496	-6.51891	-3.5052	13.2634	13.2634	3.72938	0.00247959	0.00569738	ENSDARG00000061049	ENSDARG00000061049.4	ring finger protein 182 [Source:ZFIN;Acc:ZDB-GENE-060825-49]	2	31804582	31805604	1	NA	rnf182	ZFIN	protein_coding	ensembl	4	48.78
ENSDARG00000058047	-0.152294	-2.01245	-1.08237	13.2143	13.2143	3.72403	0.000583041	0.0015312	ENSDARG00000058047	ENSDARG00000058047.6	platelet-activating factor acetylhydrolase, isoform Ib, gamma subunit [Source:ZFIN;Acc:ZDB-GENE-040426-1026]	16	11773395	11779661	-1	NA	pafah1b3	ZFIN	protein_coding	ensembl_havana	6	34.13
ENSDARG00000076041	-0.512564	-0.0387938	-0.275679	0.0756858	-13.2125	-3.72383	9.96929e-07	0.000244318	ENSDARG00000076041	ENSDARG00000076041.6	WW and C2 domain containing 1 [Source:ZFIN;Acc:ZDB-GENE-091118-8]	21	36465939	36571804	-1	NA	wwc1	ZFIN	protein_coding	ensembl	6	36.6
ENSDARG00000093193	-3.94816	-0.298874	-2.12352	0.0756996	-13.2101	-3.72357	8.74454e-05	0.000760654	ENSDARG00000093193	ENSDARG00000093193.4	chitinase, acidic.6 [Source:ZFIN;Acc:ZDB-GENE-030131-1140]	23	17980875	17993663	1	NA	chia.6	ZFIN	protein_coding	ensembl_havana	4	38.42
ENSDARG00000078701	-0.461836	-6.09128	-3.27656	13.1893	13.1893	3.7213	0.00250152	0.00574282	ENSDARG00000078701	ENSDARG00000078701.5	PR domain containing 13 [Source:ZFIN;Acc:ZDB-GENE-080616-1]	16	32749591	32755900	1	NA	prdm13	ZFIN	protein_coding	ensembl_havana	5	38.21
ENSDARG00000055206	-0.472431	-6.22965	-3.35104	13.1864	13.1864	3.72097	5.0559e-05	0.000760654	ENSDARG00000055206	ENSDARG00000055206.6	dystrobrevin binding protein 1b [Source:ZFIN;Acc:ZDB-GENE-060503-889]	19	26161709	26235219	-1	NA	dtnbp1b	ZFIN	protein_coding	ensembl_havana	6	36.6
ENSDARG00000032630	-3.77052	-0.285968	-2.02824	0.0758432	-13.1851	-3.72084	0.0033273	0.00737425	ENSDARG00000032630	ENSDARG00000032630.10	nebulin [Source:ZFIN;Acc:ZDB-GENE-041111-216]	9	22805138	22892838	-1	NA	neb	ZFIN	protein_coding	ensembl_havana	10	36.16
ENSDARG00000103503	-0.346934	-0.0263204	-0.186627	0.0758656	-13.1812	-3.72041	0.00495111	0.0104658	ENSDARG00000103503	ENSDARG00000103503.2	diacylglycerol O-acyltransferase 1a [Source:ZFIN;Acc:ZDB-GENE-030131-4600]	19	1370504	1393308	1	NA	dgat1a	ZFIN	protein_coding	ensembl	2	30.93
ENSDARG00000071084	0.164451	0.0124855	0.0884683	0.0759225	-13.1713	-3.71933	0.000238231	0.000760654	ENSDARG00000071084	ENSDARG00000071084.6	WAS/WASL interacting protein family, member 1b [Source:ZFIN;Acc:ZDB-GENE-110815-1]	6	10781146	10809546	-1	NA	wipf1b	ZFIN	protein_coding	ensembl_havana	6	37.68
ENSDARG00000058218	-0.462882	-6.09497	-3.27892	13.1674	13.1674	3.7189	1.78438e-05	0.000760654	ENSDARG00000058218	ENSDARG00000058218.6	family with sequence similarity 151 member A [Source:NCBI gene;Acc:100005645]	2	11069055	11082914	-1	NA	fam151a	ZFIN	protein_coding	ensembl_havana	6	39.33
ENSDARG00000101514	-0.296042	-3.89639	-2.09622	13.1616	13.1616	3.71827	0.00637884	0.0130967	ENSDARG00000101514	ENSDARG00000101514.2	finTRIM family, member 64 [Source:ZFIN;Acc:ZDB-GENE-090508-8]	4	71973211	71983381	-1	NA	ftr64	ZFIN	protein_coding	ensembl	2	34.29
ENSDARG00000077069	5.15185	0.391654	2.77175	0.0760221	-13.1541	-3.71744	0.000160024	0.000760654	ENSDARG00000077069	ENSDARG00000077069.3	serglycin [Source:ZFIN;Acc:ZDB-GENE-030131-7127]	13	23070581	23074454	-1	NA	srgn	ZFIN	protein_coding	ensembl_havana	3	33.74
ENSDARG00000105453	-5.28549	-0.401824	-2.84366	0.0760239	-13.1538	-3.7174	0.000201941	0.000760654	ENSDARG00000105453	ENSDARG00000105453.2	potassium channel, subfamily K, member 17 [Source:ZFIN;Acc:ZDB-GENE-120113-3]	17	48736160	48743076	-1	NA	kcnk17	ZFIN	protein_coding	ensembl_havana	2	35.59
ENSDARG00000086896	-0.955248	-0.0726544	-0.513951	0.0760582	-13.1478	-3.71675	7.26507e-05	0.000760654	ENSDARG00000086896	ENSDARG00000086896.3	far upstream element (FUSE) binding protein 3 [Source:NCBI gene;Acc:493616]	5	872299	927772	1	NA	fubp3	ZFIN	protein_coding	ensembl	3	36.2
ENSDARG00000010042	-4.82795	-0.367375	-2.59766	0.0760934	-13.1418	-3.71609	6.86723e-05	0.000760654	ENSDARG00000010042	ENSDARG00000010042.10	dynamin 1a [Source:NCBI gene;Acc:100307098]	5	1278092	1421927	1	NA	dnm1a	ZFIN	protein_coding	ensembl_havana	10	38.09
ENSDARG00000074599	-2.88145	-0.219273	-1.55036	0.076098	-13.141	-3.716	0.00124173	0.00304736	ENSDARG00000074599	ENSDARG00000074599.5	FERM domain containing 4Ba [Source:ZFIN;Acc:ZDB-GENE-130412-1]	6	43220191	43387920	-1	NA	frmd4ba	ZFIN	protein_coding	ensembl_havana	5	35.16
ENSDARG00000098855	1.42624	0.108701	0.767473	0.076215	-13.1208	-3.71378	4.91309e-05	0.000760654	ENSDARG00000098855	ENSDARG00000098855.2	3-oxoacyl-ACP synthase, mitochondrial [Source:ZFIN;Acc:ZDB-GENE-170215-2]	19	1406262	1411409	-1	NA	oxsm	ZFIN	protein_coding	ensembl	2	35.99
ENSDARG00000044155	-3.1908	-0.243235	-1.71702	0.0762302	-13.1182	-3.71349	0.0101734	0.0198492	ENSDARG00000044155	ENSDARG00000044155.6	v-maf avian musculoaponeurotic fibrosarcoma oncogene homolog Aa [Source:NCBI gene;Acc:100000492]	6	32699359	32703317	-1	NA	mafaa	ZFIN	protein_coding	ensembl_havana	6	42.43
ENSDARG00000062083	0.764424	0.0583133	0.411369	0.076284	-13.1089	-3.71248	7.19633e-05	0.000760654	ENSDARG00000062083	ENSDARG00000062083.5	diphthamide biosynthesis 7 [Source:ZFIN;Acc:ZDB-GENE-070410-57]	5	25077212	25084318	-1	NA	dph7	ZFIN	protein_coding	ensembl_havana	5	35.28
ENSDARG00000057857	-4.13377	-0.315552	-2.22466	0.0763351	-13.1001	-3.71151	0.00139203	0.00339298	ENSDARG00000057857	ENSDARG00000057857.8	ADP-ribosylation factor related protein 1 [Source:ZFIN;Acc:ZDB-GENE-050227-14]	6	58522557	58531664	1	NA	arfrp1	ZFIN	protein_coding	ensembl_havana	8	34.9
ENSDARG00000013928	-0.140492	-1.83872	-0.989608	13.0877	13.0877	3.71014	0.0114884	0.0220746	ENSDARG00000013928	ENSDARG00000013928.6	pleckstrin homology domain containing, family B (evectins) member 2 [Source:ZFIN;Acc:ZDB-GENE-040426-754]	22	16432404	16443202	-1	NA	plekhb2	ZFIN	protein_coding	ensembl_havana	6	30.13
ENSDARG00000018559	-0.0948326	-1.24026	-0.667546	13.0784	13.0784	3.70912	0.00648128	0.0132848	ENSDARG00000018559	ENSDARG00000018559.11	lysine (K)-specific demethylase 7Ab [Source:NCBI gene;Acc:503902]	25	17244532	17310301	1	NA	kdm7ab	ZFIN	protein_coding	ensembl_havana	11	35.61
ENSDARG00000005425	-2.41361	-0.184595	-1.2991	0.0764809	-13.0752	-3.70876	6.31729e-05	0.000760654	ENSDARG00000005425	ENSDARG00000005425.9	WD repeat and FYVE domain containing 1 [Source:ZFIN;Acc:ZDB-GENE-041024-4]	15	43208593	43238220	-1	NA	wdfy1	ZFIN	protein_coding	ensembl_havana	9	35.96
ENSDARG00000070625	2.5149	0.192471	1.35368	0.0765323	-13.0664	-3.70779	3.86132e-05	0.000760654	ENSDARG00000070625	ENSDARG00000070625.7	ectonucleotide pyrophosphatase/phosphodiesterase 5 [Source:ZFIN;Acc:ZDB-GENE-041014-10]	20	18721311	18736281	-1	NA	enpp5	ZFIN	protein_coding	ensembl_havana	7	34.12
ENSDARG00000061030	-0.0298657	-0.00228712	-0.0160764	0.0765801	-13.0582	-3.70689	0.000153998	0.000760654	ENSDARG00000061030	ENSDARG00000061030.5	vascular endothelial zinc finger 1b [Source:ZFIN;Acc:ZDB-GENE-060825-121]	15	31244025	31265375	-1	NA	vezf1b	ZFIN	protein_coding	ensembl_havana	5	35.45
ENSDARG00000038422	-1.45475	-0.111423	-0.783086	0.0765924	-13.0561	-3.70666	5.4805e-05	0.000760654	ENSDARG00000038422	ENSDARG00000038422.6	ectonucleoside triphosphate diphosphohydrolase 4 [Source:ZFIN;Acc:ZDB-GENE-040718-116]	8	50150834	50180226	1	NA	entpd4	ZFIN	protein_coding	ensembl_havana	6	37.38
ENSDARG00000101799	-0.260631	-3.40262	-1.83162	13.0553	13.0553	3.70657	0.00533961	0.0111943	ENSDARG00000101799	ENSDARG00000101799.3	si:ch1073-82l19.1 [Source:ZFIN;Acc:ZDB-GENE-030131-5941]	2	2927463	2957970	-1	NA	si:ch1073-82l19.1	ZFIN	protein_coding	havana	3	37.14
ENSDARG00000056911	-0.573357	-7.48536	-4.02936	13.0553	13.0553	3.70657	2.24697e-06	0.000353785	ENSDARG00000056911	ENSDARG00000056911.4	odorant receptor, family H, subfamily 133, member 1 [Source:ZFIN;Acc:ZDB-GENE-070806-34]	21	21599225	21600640	-1	NA	or133-1	ZFIN	protein_coding	havana	4	35.66
ENSDARG00000002172	0.680762	0.0521683	0.366465	0.0766321	-13.0494	-3.70591	0.000495837	0.00130929	ENSDARG00000002172	ENSDARG00000002172.10	apelin receptor a [Source:NCBI gene;Acc:561935]	8	40325690	40327397	-1	NA	aplnra	ZFIN	protein_coding	ensembl_havana	10	50
ENSDARG00000087674	-4.92527	-0.377909	-2.65159	0.0767286	-13.033	-3.70409	0.00129166	0.00316428	ENSDARG00000087674	ENSDARG00000087674.4	si:ch1073-127d16.1 [Source:ZFIN;Acc:ZDB-GENE-120214-30]	19	6904314	6908682	1	NA	si:ch1073-127d16.1	ZFIN	protein_coding	havana	4	38.41
ENSDARG00000036446	-6.09285	-0.467505	-3.28018	0.0767302	-13.0327	-3.70406	0.000104488	0.000760654	ENSDARG00000036446	ENSDARG00000036446.9	si:ch211-272n13.7 [Source:ZFIN;Acc:ZDB-GENE-160113-22]	25	3475384	3503458	-1	NA	PRKAR2B	HGNC Symbol	protein_coding	ensembl_havana	9	36.94
ENSDARG00000034168	-0.512343	-6.66773	-3.59004	13.0142	13.0142	3.70201	0.000138912	0.000760654	ENSDARG00000034168	ENSDARG00000034168.9	serpin peptidase inhibitor, clade I (neuroserpin), member 1 [Source:ZFIN;Acc:ZDB-GENE-060503-390]	18	5137241	5170417	1	NA	serpini1	ZFIN	protein_coding	ensembl	9	36.27
ENSDARG00000015184	-4.95172	-0.380497	-2.66611	0.0768413	-13.0138	-3.70197	6.51087e-05	0.000760654	ENSDARG00000015184	ENSDARG00000015184.10	membrane protein, palmitoylated 3a (MAGUK p55 subfamily member 3) [Source:ZFIN;Acc:ZDB-GENE-130530-555]	3	38647987	38692920	-1	NA	mpp3a	ZFIN	protein_coding	ensembl_havana	10	36.19
ENSDARG00000008487	-1.46744	-0.11348	-0.790459	0.0773324	-12.9312	-3.69278	0.000611322	0.00160217	ENSDARG00000008487	ENSDARG00000008487.12	dystrophin [Source:ZFIN;Acc:ZDB-GENE-010426-1]	1	10824351	11075405	-1	NA	dmd	ZFIN	protein_coding	ensembl_havana	12	35.32
ENSDARG00000100577	1.07744	0.083343	0.580394	0.0773525	-12.9278	-3.69241	0.00150325	0.00363574	ENSDARG00000100577	ENSDARG00000100577.2		21	702078	704318	1	NA	CU694481.1	Clone-based (Ensembl) gene	lincRNA	havana	2	33.02
ENSDARG00000045549	-2.02247	-0.156798	-1.08963	0.0775279	-12.8986	-3.68914	0.00416564	0.00898519	ENSDARG00000045549	ENSDARG00000045549.8	BCL2 interacting killer [Source:ZFIN;Acc:ZDB-GENE-041210-181]	4	18843015	18846611	1	NA	bik	ZFIN	protein_coding	ensembl_havana	8	33.5
ENSDARG00000098857	-1.68673	-0.130831	-0.908778	0.0775651	-12.8924	-3.68845	0.000780699	0.00201725	ENSDARG00000098857	ENSDARG00000098857.2	LIF receptor subunit alpha a [Source:NCBI gene;Acc:541493]	5	8417184	8483537	-1	NA	lifra	ZFIN	protein_coding	ensembl_havana	2	35.53
ENSDARG00000002589	0.484416	0.0376822	0.261049	0.0777889	-12.8553	-3.68429	0.00296559	0.00666667	ENSDARG00000002589	ENSDARG00000002589.11	myosin light chain, phosphorylatable, fast skeletal muscle b [Source:ZFIN;Acc:ZDB-GENE-040912-115]	12	15002757	15010996	1	NA	mylpfb	ZFIN	protein_coding	ensembl_havana	11	33.29
ENSDARG00000043553	2.16031	0.168343	1.16433	0.0779253	-12.8328	-3.68176	2.14468e-06	0.000353785	ENSDARG00000043553	ENSDARG00000043553.8	checkpoint suppressor 1 [Source:ZFIN;Acc:ZDB-GENE-040217-1]	20	16477570	16548912	-1	NA	ches1	ZFIN	protein_coding	ensembl_havana	8	37.69
ENSDARG00000075883	1.66637	0.129989	0.898179	0.0780075	-12.8193	-3.68024	1.18605e-05	0.000760654	ENSDARG00000075883	ENSDARG00000075883.6	BUB3 mitotic checkpoint protein [Source:ZFIN;Acc:ZDB-GENE-041010-210]	12	49146715	49151326	-1	NA	bub3	ZFIN	protein_coding	ensembl_havana	6	50.65
ENSDARG00000009280	-2.07522	-0.162126	-1.11867	0.0781248	-12.8	-3.67808	0.00175217	0.00418166	ENSDARG00000009280	ENSDARG00000009280.11	SET and MYND domain containing 1a [Source:ZFIN;Acc:ZDB-GENE-030131-9825]	5	72106837	72126424	-1	NA	smyd1a	ZFIN	protein_coding	ensembl_havana	11	39.01
ENSDARG00000105288	2.42656	0.189713	1.30814	0.078182	-12.7907	-3.67702	0.000302523	0.000814539	ENSDARG00000105288	ENSDARG00000105288.2	si:ch211-79l17.1 [Source:ZFIN;Acc:ZDB-GENE-050419-127]	18	333679	399554	-1	NA	si:ch211-79l17.1	ZFIN	protein_coding	ensembl_havana	2	36.66
ENSDARG00000087752	-1.61231	-0.126141	-0.869228	0.0782358	-12.7819	-3.67603	0.000272653	0.000760654	ENSDARG00000087752	ENSDARG00000087752.4	ring finger and WD repeat domain 3 [Source:ZFIN;Acc:ZDB-GENE-120529-1]	25	37249963	37262282	-1	NA	rfwd3	ZFIN	protein_coding	ensembl_havana	4	45.06
ENSDARG00000044532	-0.026097	-0.332888	-0.179492	12.7558	12.7558	3.67308	0.00248007	0.00569807	ENSDARG00000044532	ENSDARG00000044532.9	nuclear receptor subfamily 4, group A, member 2b [Source:ZFIN;Acc:ZDB-GENE-040718-103]	6	12462079	12466550	1	NA	nr4a2b	ZFIN	protein_coding	ensembl_havana	9	42.75
ENSDARG00000020647	3.29092	0.258142	1.77453	0.0784406	-12.7485	-3.67225	0.00101941	0.00257483	ENSDARG00000020647	ENSDARG00000020647.12	transient receptor potential cation channel, subfamily C, member 4 associated protein b [Source:ZFIN;Acc:ZDB-GENE-000330-2]	23	18759542	18777957	-1	NA	trpc4apb	ZFIN	polymorphic_pseudogene	havana	12	34.4
ENSDARG00000087176	-0.530558	-6.74277	-3.63666	12.7088	12.7088	3.66776	0.000451795	0.00119606	ENSDARG00000087176	ENSDARG00000087176.3	ribosomal protein S6 kinase related a [Source:ZFIN;Acc:ZDB-GENE-130103-8]	15	16099458	16121496	-1	NA	rskra	ZFIN	protein_coding	havana	3	35.85
ENSDARG00000028507	0.683331	0.0537728	0.368552	0.0786921	-12.7078	-3.66764	0.00131114	0.00321005	ENSDARG00000028507	ENSDARG00000028507.8	integrin, beta 4 [Source:ZFIN;Acc:ZDB-GENE-030131-7209]	8	13106760	13159587	1	NA	itgb4	ZFIN	protein_coding	ensembl_havana	8	35.4
ENSDARG00000036869	-0.461452	-5.85996	-3.16071	12.699	12.699	3.66664	0.000114996	0.000760654	ENSDARG00000036869	ENSDARG00000036869.7	transcription factor 21 [Source:NCBI gene;Acc:558148]	23	31554269	31555696	-1	NA	tcf21	ZFIN	protein_coding	ensembl_havana	7	42.09
ENSDARG00000105616	-0.71912	-0.0567552	-0.387938	0.0789232	-12.6706	-3.66341	0.00288797	0.00651033	ENSDARG00000105616	ENSDARG00000105616.2	macrophage mannose receptor 1-like [Source:NCBI gene;Acc:110439907]	7	19014767	19015511	1	NA	CU972454.2	Clone-based (Ensembl) gene	unprocessed_pseudogene	havana	2	42.82
ENSDARG00000060362	1.02225	0.0806904	0.55147	0.0789342	-12.6688	-3.66321	0.00540747	0.0113224	ENSDARG00000060362	ENSDARG00000060362.6	NAD kinase b [Source:ZFIN;Acc:ZDB-GENE-061103-433]	2	37267241	37281748	-1	NA	nadkb	ZFIN	protein_coding	ensembl_havana	6	36.7
ENSDARG00000029944	-0.432807	-5.48306	-2.95793	12.6686	12.6686	3.66319	0.00496067	0.0104825	ENSDARG00000029944	ENSDARG00000029944.9	PARP1 binding protein [Source:NCBI gene;Acc:678635]	4	17337763	17353972	-1	NA	parpbp	ZFIN	protein_coding	ensembl_havana	9	37.58
ENSDARG00000055054	-0.794552	-0.0627567	-0.428654	0.0789838	-12.6608	-3.6623	0.0004914	0.001298	ENSDARG00000055054	ENSDARG00000055054.8	bcl9 like [Source:NCBI gene;Acc:449532]	18	43896153	43993634	-1	NA	bcl9l	ZFIN	protein_coding	ensembl_havana	8	37.06
ENSDARG00000101407	-4.25059	-0.335749	-2.29317	0.0789887	-12.66	-3.66221	0.00052859	0.00139232	ENSDARG00000101407	ENSDARG00000101407.3	transglutaminase 1 like 4 [Source:ZFIN;Acc:ZDB-GENE-050913-29]	23	46191873	46201008	-1	NA	tgm1l4	ZFIN	protein_coding	ensembl	3	48.08
ENSDARG00000024503	-0.395706	-4.99499	-2.69535	12.623	12.623	3.65798	0.015034	0.0281569	ENSDARG00000024503	ENSDARG00000024503.8	six-cysteine containing astacin protease 3 [Source:ZFIN;Acc:ZDB-GENE-050320-99]	7	38642114	38644560	-1	NA	c6ast3	ZFIN	protein_coding	ensembl_havana	8	36.98
ENSDARG00000020131	-2.5077	-0.198998	-1.35335	0.0793545	-12.6017	-3.65554	0.000922349	0.00235862	ENSDARG00000020131	ENSDARG00000020131.11	formin binding protein 1-like [Source:ZFIN;Acc:ZDB-GENE-040801-155]	8	14986833	15080573	1	NA	fnbp1l	ZFIN	protein_coding	ensembl_havana	11	35.04
ENSDARG00000007485	2.12211	0.168509	1.14531	0.0794064	-12.5934	-3.6546	2.56367e-05	0.000760654	ENSDARG00000007485	ENSDARG00000007485.7	enhancer of polycomb homolog 2 (Drosophila) [Source:ZFIN;Acc:ZDB-GENE-040426-802]	9	25347814	25366541	-1	NA	epc2	ZFIN	protein_coding	ensembl_havana	7	35.43
ENSDARG00000002968	-5.53512	-0.440132	-2.98762	0.0795163	-12.576	-3.65261	4.52765e-05	0.000760654	ENSDARG00000002968	ENSDARG00000002968.11	apobec1 complementation factor [Source:ZFIN;Acc:ZDB-GENE-060824-3]	12	6160446	6177894	-1	NA	a1cf	ZFIN	protein_coding	ensembl_havana	11	38.71
ENSDARG00000004721	-0.595577	-7.47503	-4.0353	12.5509	12.5509	3.64972	1.97067e-06	0.000353785	ENSDARG00000004721	ENSDARG00000004721.10	membrane protein, palmitoylated 5b (MAGUK p55 subfamily member 5) [Source:ZFIN;Acc:ZDB-GENE-060531-2]	20	51006362	51081372	1	NA	mpp5b	ZFIN	protein_coding	ensembl_havana	10	38.22
ENSDARG00000093798	-0.158892	-1.99338	-1.07614	12.5456	12.5456	3.6491	0.00279411	0.00632485	ENSDARG00000093798	ENSDARG00000093798.2	SLX4 structure-specific endonuclease subunit homolog (S. cerevisiae) [Source:ZFIN;Acc:ZDB-GENE-050208-359]	22	26813157	26819355	1	NA	slx4	ZFIN	protein_coding	havana	2	38.44
ENSDARG00000044760	-1.86407	-0.149071	-1.00657	0.0799709	-12.5045	-3.64438	0.00335009	0.00742021	ENSDARG00000044760	ENSDARG00000044760.6	guanine nucleotide binding protein (G protein), alpha inhibiting activity polypeptide a [Source:ZFIN;Acc:ZDB-GENE-030131-2229]	25	20997671	21031007	-1	NA	gnaia	ZFIN	protein_coding	ensembl_havana	6	34.95
ENSDARG00000062765	1.45874	0.116784	0.787764	0.0800576	-12.491	-3.64282	0.000522151	0.00137604	ENSDARG00000062765	ENSDARG00000062765.7	nuclear receptor binding SET domain protein 3 [Source:ZFIN;Acc:ZDB-GENE-050324-2]	10	20543279	20588889	-1	NA	nsd3	ZFIN	protein_coding	ensembl_havana	7	36.51
ENSDARG00000029952	-0.447529	-0.035873	-0.241701	0.0801579	-12.4754	-3.64101	0.000621974	0.00162889	ENSDARG00000029952	ENSDARG00000029952.10	adenosine monophosphate deaminase 2b [Source:ZFIN;Acc:ZDB-GENE-070713-5]	8	25247245	25293690	1	NA	ampd2b	ZFIN	protein_coding	ensembl_havana	10	34.31
ENSDARG00000009160	-4.28572	-0.344032	-2.31487	0.080274	-12.4573	-3.63892	0.00159716	0.00384945	ENSDARG00000009160	ENSDARG00000009160.9	kynurenine 3-monooxygenase [Source:NCBI gene;Acc:368242]	13	42272515	42306348	-1	NA	kmo	ZFIN	protein_coding	ensembl	9	34.84
ENSDARG00000075132	3.76581	0.303105	2.03446	0.0804886	-12.4241	-3.63507	0.000116092	0.000760654	ENSDARG00000075132	ENSDARG00000075132.4	fumarate hydratase [Source:NCBI gene;Acc:393938]	12	47638430	47648538	-1	NA	fh	ZFIN	protein_coding	ensembl_havana	4	39.87
ENSDARG00000102612	0.16245	2.01699	1.08972	12.416	12.416	3.63413	0.000303817	0.000817887	ENSDARG00000102612	ENSDARG00000102612.2	solute carrier family 15 member 4 [Source:ZFIN;Acc:ZDB-GENE-040426-1047]	8	35809081	35960987	-1	NA	slc15a4	ZFIN	protein_coding	ensembl_havana	2	35.75
ENSDARG00000023031	-4.82401	-0.388937	-2.60647	0.0806254	-12.403	-3.63262	0.000125571	0.000760654	ENSDARG00000023031	ENSDARG00000023031.7	homeobox A2b [Source:NCBI gene;Acc:30325]	16	20926673	20929183	1	NA	hoxa2b	ZFIN	protein_coding	ensembl_havana	7	43.45
ENSDARG00000112435	-5.97257	-0.481641	-3.2271	0.0806423	-12.4004	-3.63232	2.19204e-06	0.000353785	ENSDARG00000112435	ENSDARG00000112435.1	protein unc-13 homolog C-like [Source:NCBI gene;Acc:110437876]	18	2377067	2433011	-1	NA	CR769778.1	Clone-based (Ensembl) gene	protein_coding	ensembl	1	37.82
ENSDARG00000025404	3.48658	0.281492	1.88403	0.0807359	-12.3861	-3.63065	0.000102768	0.000760654	ENSDARG00000025404	ENSDARG00000025404.9	ubiquitin-conjugating enzyme E2G 2 (UBC7 homolog, yeast) [Source:ZFIN;Acc:ZDB-GENE-050417-288]	6	8598428	8609395	1	NA	ube2g2	ZFIN	protein_coding	ensembl_havana	9	35.73
ENSDARG00000097473	0.466455	0.0376688	0.252062	0.0807555	-12.3831	-3.6303	3.30945e-05	0.000760654	ENSDARG00000097473	ENSDARG00000097473.3	zgc:113340 [Source:ZFIN;Acc:ZDB-GENE-050327-34]	18	46162204	46168215	1	NA	zgc:113340	ZFIN	protein_coding	ensembl_havana	3	35.35
ENSDARG00000014386	-3.35636	-0.27165	-1.81401	0.0809357	-12.3555	-3.62708	0.00636063	0.0130619	ENSDARG00000014386	ENSDARG00000014386.10	UDP-N-acetyl-alpha-D-galactosamine:polypeptide N-acetylgalactosaminyltransferase 6 (GalNAc-T6) [Source:ZFIN;Acc:ZDB-GENE-040426-2272]	23	26763338	26784771	-1	NA	galnt6	ZFIN	protein_coding	ensembl_havana	10	33.29
ENSDARG00000017785	3.78478	0.306974	2.04588	0.0811075	-12.3293	-3.62402	0.000236378	0.000760654	ENSDARG00000017785	ENSDARG00000017785.10	zgc:158689 [Source:ZFIN;Acc:ZDB-GENE-070112-1902]	16	5678071	5710821	1	NA	zgc:158689	ZFIN	protein_coding	ensembl_havana	10	34.92
ENSDARG00000032264	-3.76164	-0.305365	-2.0335	0.0811787	-12.3185	-3.62275	0.000584513	0.00153481	ENSDARG00000032264	ENSDARG00000032264.8	v-myb avian myeloblastosis viral oncogene homolog-like 2b [Source:ZFIN;Acc:ZDB-GENE-041007-1]	11	1551603	1574656	1	NA	mybl2b	ZFIN	protein_coding	ensembl_havana	8	36.6
ENSDARG00000031683	0.645803	7.94845	4.29713	12.3078	12.3078	3.62151	0.000327605	0.000880215	ENSDARG00000031683	ENSDARG00000031683.8	v-fos FBJ murine osteosarcoma viral oncogene homolog Ab [Source:ZFIN;Acc:ZDB-GENE-031222-4]	20	46552311	46554440	-1	NA	fosab	ZFIN	protein_coding	ensembl_havana	8	43.52
ENSDARG00000070581	-0.298724	-3.67464	-1.98668	12.3011	12.3011	3.62071	0.00133501	0.00325849	ENSDARG00000070581	ENSDARG00000070581.5	gamma-glutamylamine cyclotransferase, tandem duplicate 1 [Source:NCBI gene;Acc:777609]	1	2454094	2457546	-1	NA	ggact.1	ZFIN	protein_coding	ensembl_havana	5	32.58
ENSDARG00000103462	-2.72388	-0.221575	-1.47273	0.0813453	-12.2933	-3.6198	0.000660202	0.00171996	ENSDARG00000103462	ENSDARG00000103462.2	dishevelled segment polarity protein 3b [Source:ZFIN;Acc:ZDB-GENE-121101-2]	18	45889496	45949578	1	NA	dvl3b	ZFIN	protein_coding	ensembl	2	37.98
ENSDARG00000008384	1.51637	0.123669	0.82002	0.0815561	-12.2615	-3.61606	0.000173894	0.000760654	ENSDARG00000008384	ENSDARG00000008384.10	histone deacetylase 6 [Source:ZFIN;Acc:ZDB-GENE-030131-3232]	8	7393435	7444390	-1	NA	hdac6	ZFIN	protein_coding	ensembl_havana	10	35.82
ENSDARG00000088717	-0.401907	-4.91657	-2.65924	12.2331	12.2331	3.61272	2.32965e-05	0.000760654	ENSDARG00000088717	ENSDARG00000088717.4	ECRG4 augurin precursor b [Source:NCBI gene;Acc:793804]	6	15268685	15300140	1	NA	ecrg4b	ZFIN	protein_coding	ensembl_havana	4	41.37
ENSDARG00000052553	2.39529	0.195865	1.29558	0.081771	-12.2293	-3.61227	0.000513776	0.00135487	ENSDARG00000052553	ENSDARG00000052553.7	ligase III, DNA, ATP-dependent [Source:ZFIN;Acc:ZDB-GENE-030131-8453]	5	60847823	60873092	1	NA	lig3	ZFIN	protein_coding	ensembl	7	34.88
ENSDARG00000012005	3.81242	0.312055	2.06224	0.0818521	-12.2172	-3.61084	0.000777228	0.00200893	ENSDARG00000012005	ENSDARG00000012005.13	MOB kinase activator 2b [Source:ZFIN;Acc:ZDB-GENE-060616-319]	18	49969568	50040161	1	NA	mob2b	ZFIN	protein_coding	ensembl	13	37.01
ENSDARG00000038667	1.62137	0.132809	0.877091	0.0819117	-12.2083	-3.60979	0.00112936	0.00281876	ENSDARG00000038667	ENSDARG00000038667.7	FGGY carbohydrate kinase domain containing [Source:NCBI gene;Acc:406567]	2	111919	115367	1	NA	fggy	ZFIN	protein_coding	ensembl_havana	7	52.25
ENSDARG00000101627	4.12092	0.338192	2.22956	0.0820672	-12.1851	-3.60705	0.00069986	0.00181972	ENSDARG00000101627	ENSDARG00000101627.2	signal sequence receptor, alpha [Source:ZFIN;Acc:ZDB-GENE-030826-28]	24	42081728	42090635	-1	NA	ssr1	ZFIN	protein_coding	ensembl	2	45.46
ENSDARG00000076058	0.390857	0.0321227	0.21149	0.0821853	-12.1676	-3.60498	0.000216494	0.000760654	ENSDARG00000076058	ENSDARG00000076058.5	glucosidase, beta, acid [Source:ZFIN;Acc:ZDB-GENE-100922-270]	16	14216581	14231312	1	NA	gba	ZFIN	protein_coding	ensembl_havana	5	36.72
ENSDARG00000055534	-0.231162	-2.80595	-1.51856	12.1384	12.1384	3.60151	0.0110077	0.0212612	ENSDARG00000055534	ENSDARG00000055534.6	G protein-coupled receptor kinase 7b [Source:NCBI gene;Acc:373871]	18	41740742	41754020	-1	NA	grk7b	ZFIN	protein_coding	ensembl_havana	6	38.58
ENSDARG00000105528	-3.69847	-0.304854	-2.00166	0.0824272	-12.1319	-3.60073	0.004848	0.0102712	ENSDARG00000105528	ENSDARG00000105528.2	si:dkey-86l18.10 [Source:ZFIN;Acc:ZDB-GENE-160728-106]	7	41295974	41302753	1	NA	si:dkey-86l18.10	ZFIN	protein_coding	havana	2	32.45
ENSDARG00000077866	-4.13807	-0.341181	-2.23962	0.0824493	-12.1287	-3.60035	0.00145178	0.00353188	ENSDARG00000077866	ENSDARG00000077866.5	nitric oxide synthase trafficking [Source:ZFIN;Acc:ZDB-GENE-070522-2]	9	48835357	48864945	-1	NA	nostrin	ZFIN	protein_coding	ensembl_havana	5	35.23
ENSDARG00000015236	-3.90404	-0.322168	-2.1131	0.0825217	-12.118	-3.59908	0.000138694	0.000760654	ENSDARG00000015236	ENSDARG00000015236.10	pyrroline-5-carboxylate reductase 3 [Source:NCBI gene;Acc:560682]	20	52529044	52544761	1	NA	pycr3	ZFIN	protein_coding	ensembl_havana	10	37.34
ENSDARG00000075592	-2.32851	-0.192421	-1.26047	0.0826371	-12.1011	-3.59707	0.000608775	0.00159563	ENSDARG00000075592	ENSDARG00000075592.4	tumor necrosis factor, alpha-induced protein 8-like 2a [Source:NCBI gene;Acc:723996]	19	373811	379750	-1	NA	tnfaip8l2a	ZFIN	protein_coding	ensembl_havana	4	40.61
ENSDARG00000076169	1.73362	0.143623	0.938619	0.082846	-12.0706	-3.59342	0.000539143	0.00141965	ENSDARG00000076169	ENSDARG00000076169.5	polymerase (DNA-directed), delta 3, accessory subunit [Source:ZFIN;Acc:ZDB-GENE-060512-59]	21	21743599	21754630	1	NA	pold3	ZFIN	protein_coding	ensembl_havana	5	36.08
ENSDARG00000100385	-0.513501	-0.0426156	-0.278058	0.0829902	-12.0496	-3.59092	8.96388e-05	0.000760654	ENSDARG00000100385	ENSDARG00000100385.3	solute carrier family 25 member 19 [Source:ZFIN;Acc:ZDB-GENE-050417-292]	3	13487760	13509283	-1	NA	slc25a19	ZFIN	protein_coding	ensembl	3	36.22
ENSDARG00000116139	-3.12722	-0.259611	-1.69342	0.0830164	-12.0458	-3.59046	0.00534766	0.0112097	ENSDARG00000116139	ENSDARG00000116139.1	caudal type homeobox 1 b [Source:ZFIN;Acc:ZDB-GENE-070615-29]	21	43976075	43992027	-1	NA	cdx1b	ZFIN	protein_coding	ensembl	1	33.98
ENSDARG00000054103	-0.359927	-4.33161	-2.34577	12.0347	12.0347	3.58913	0.00466251	0.00994332	ENSDARG00000054103	ENSDARG00000054103.5	ripply transcriptional repressor 1 [Source:NCBI gene;Acc:654446]	21	37966933	37973819	-1	NA	ripply1	ZFIN	protein_coding	ensembl_havana	5	33.95
ENSDARG00000026333	-0.531623	-6.39611	-3.46387	12.0313	12.0313	3.58872	0.000285652	0.000770219	ENSDARG00000026333	ENSDARG00000026333.8	XK, Kell blood group complex subunit-related family, member 7 [Source:ZFIN;Acc:ZDB-GENE-051113-336]	23	8989168	9015026	1	NA	xkr7	ZFIN	protein_coding	ensembl_havana	8	38.64
ENSDARG00000033854	-3.73064	-0.310232	-2.02044	0.0831578	-12.0253	-3.588	0.000183307	0.000760654	ENSDARG00000033854	ENSDARG00000033854.7	actin binding Rho activating protein b [Source:ZFIN;Acc:ZDB-GENE-040822-7]	19	46768266	46777963	-1	NA	abrab	ZFIN	protein_coding	ensembl_havana	7	36.85
ENSDARG00000012726	-0.501321	-6.00114	-3.25123	11.9707	11.9707	3.58143	0.00430772	0.00926409	ENSDARG00000012726	ENSDARG00000012726.9	calcium homeostasis modulator family member 5, tandem duplicate 2 [Source:ZFIN;Acc:ZDB-GENE-140107-2]	16	32205660	32208728	-1	NA	calhm5.2	ZFIN	protein_coding	ensembl_havana	9	36.53
ENSDARG00000019526	1.70301	0.142538	0.922773	0.0836978	-11.9477	-3.57867	0.000232538	0.000760654	ENSDARG00000019526	ENSDARG00000019526.11	ArfGAP with FG repeats 1b [Source:ZFIN;Acc:ZDB-GENE-040426-1520]	2	16460321	16479291	1	NA	agfg1b	ZFIN	protein_coding	ensembl_havana	11	36.78
ENSDARG00000053803	2.21978	0.186016	1.2029	0.0837991	-11.9333	-3.57692	0.000122535	0.000760654	ENSDARG00000053803	ENSDARG00000053803.6	kelch-like family member 43 [Source:ZFIN;Acc:ZDB-GENE-141212-285]	19	43790932	43819610	-1	NA	klhl43	ZFIN	protein_coding	ensembl_havana	6	35.08
ENSDARG00000035652	3.69957	0.310024	2.0048	0.0838	-11.9332	-3.57691	0.00489861	0.0103706	ENSDARG00000035652	ENSDARG00000035652.9	spermidine/spermine N1-acetyltransferase 1a, duplicate 1 [Source:NCBI gene;Acc:565700]	5	4332220	4342866	1	NA	sat1a.1	ZFIN	protein_coding	ensembl_havana	9	27.74
ENSDARG00000028784	-4.5629	-0.382854	-2.47288	0.0839059	-11.9181	-3.57508	0.000935841	0.00238547	ENSDARG00000028784	ENSDARG00000028784.10	si:dkey-24p1.6 [Source:ZFIN;Acc:ZDB-GENE-060503-67]	15	38299563	38331933	1	NA	si:dkey-24p1.6	ZFIN	protein_coding	ensembl_havana	10	32.03
ENSDARG00000103187	-0.326191	-3.88696	-2.10657	11.9162	11.9162	3.57485	0.00196936	0.00465993	ENSDARG00000103187	ENSDARG00000103187.3	synaptonemal complex central element protein 2 [Source:ZFIN;Acc:ZDB-GENE-050512-1]	3	13929860	13935837	1	NA	syce2	ZFIN	protein_coding	ensembl_havana	3	35.38
ENSDARG00000078898	-4.31317	-0.362024	-2.33759	0.0839346	-11.914	-3.57459	0.000112633	0.000760654	ENSDARG00000078898	ENSDARG00000078898.3	protocadherin 7a [Source:ZFIN;Acc:ZDB-GENE-120206-1]	1	15137901	15203357	1	NA	pcdh7a	ZFIN	protein_coding	ensembl	3	36.9
ENSDARG00000068370	-0.381085	-4.53629	-2.45869	11.9036	11.9036	3.57333	0.0199742	0.0363816	ENSDARG00000068370	ENSDARG00000068370.4	Ral GEF with PH domain and SH3 binding motif 1 [Source:NCBI gene;Acc:100101642]	8	32914626	33114202	-1	NA	ralgps1	ZFIN	protein_coding	ensembl_havana	4	35.54
ENSDARG00000088844	-0.247054	-2.93971	-1.59338	11.8991	11.8991	3.57278	0.00256675	0.0058769	ENSDARG00000088844	ENSDARG00000088844.3	DEAF1 transcription factor [Source:ZFIN;Acc:ZDB-GENE-081022-163]	25	4660639	4690184	1	NA	deaf1	ZFIN	protein_coding	ensembl_havana	3	34.31
ENSDARG00000088590	1.84855	0.155393	1.00197	0.0840621	-11.896	-3.5724	0.00416808	0.00898985	ENSDARG00000088590	ENSDARG00000088590.3	paxillin a [Source:NCBI gene;Acc:399546]	5	6670945	6718120	1	NA	pxna	ZFIN	protein_coding	ensembl_havana	3	37.05
ENSDARG00000099464	-0.074215	-0.882058	-0.478136	11.8852	11.8852	3.57109	0.000418074	0.00111587	ENSDARG00000099464	ENSDARG00000099464.2		KN149739.1	4228	22025	1	NA	CABZ01118738.1	Clone-based (Ensembl) gene	protein_coding	ensembl	2	39.5
ENSDARG00000102981	-3.83532	-0.322814	-2.07907	0.0841687	-11.8809	-3.57057	0.00248397	0.00570539	ENSDARG00000102981	ENSDARG00000102981.2	cytochrome P450, family 2, subfamily K, polypeptide16 [Source:ZFIN;Acc:ZDB-GENE-041010-37]	3	12764894	12780758	1	NA	cyp2k16	ZFIN	protein_coding	ensembl_havana	2	39.28
ENSDARG00000027620	-0.354054	-0.0298113	-0.191933	0.0841999	-11.8765	-3.57004	0.00104819	0.00264001	ENSDARG00000027620	ENSDARG00000027620.8	beta-carotene 15, 15-dioxygenase 2, like [Source:ZFIN;Acc:ZDB-GENE-010509-1]	5	26121393	26130527	1	NA	bco2l	ZFIN	protein_coding	ensembl_havana	8	35.39
ENSDARG00000042291	-5.40619	-0.456044	-2.93111	0.0843559	-11.8545	-3.56737	0.000198216	0.000760654	ENSDARG00000042291	ENSDARG00000042291.8	distal-less homeobox 6a [Source:NCBI gene;Acc:30586]	19	41419519	41467041	1	NA	dlx6a	ZFIN	protein_coding	ensembl_havana	8	36.51
ENSDARG00000082131	-0.424289	-5.02363	-2.72396	11.8401	11.8401	3.56561	0.0100153	0.019567	ENSDARG00000082131	ENSDARG00000082131.2	dre-mir-101a [Source:miRBase;Acc:MI0001960]	6	31365446	31365526	1	NA	dre-mir-101a	miRBase	miRNA	ensembl	2	49.38
ENSDARG00000004392	-0.0179872	-0.212964	-0.115475	11.8397	11.8397	3.56556	0.0022191	0.00515454	ENSDARG00000004392	ENSDARG00000004392.10	hematopoietic death receptor [Source:ZFIN;Acc:ZDB-GENE-030826-5]	5	27404946	27415081	1	NA	hdr	ZFIN	protein_coding	ensembl_havana	10	33.12
ENSDARG00000060049	-0.577933	-6.84177	-3.70985	11.8383	11.8383	3.5654	0.000302911	0.000815516	ENSDARG00000060049	ENSDARG00000060049.4	zgc:195075 [Source:ZFIN;Acc:ZDB-GENE-080723-70]	7	5155968	5162292	-1	NA	zgc:195075	ZFIN	protein_coding	ensembl_havana	4	36.57
ENSDARG00000074589	3.23466	0.273497	1.75408	0.0845522	-11.827	-3.56401	0.00124486	0.00305479	ENSDARG00000074589	ENSDARG00000074589.6	Ras and Rab interactor 2 [Source:ZFIN;Acc:ZDB-GENE-090312-194]	13	27232694	27296949	1	NA	rin2	ZFIN	protein_coding	ensembl_havana	6	35.33
ENSDARG00000042727	-0.599496	-7.08254	-3.84102	11.8142	11.8142	3.56244	3.17636e-05	0.000760654	ENSDARG00000042727	ENSDARG00000042727.8	exonuclease 5 [Source:NCBI gene;Acc:641427]	15	25084821	25094026	-1	NA	exo5	ZFIN	protein_coding	ensembl_havana	8	33.71
ENSDARG00000002731	1.05235	0.0890931	0.570724	0.0846608	-11.8118	-3.56216	0.000131117	0.000760654	ENSDARG00000002731	ENSDARG00000002731.9	syndecan 2 [Source:ZFIN;Acc:ZDB-GENE-021206-3]	19	47191005	47276297	-1	NA	sdc2	ZFIN	protein_coding	ensembl_havana	9	34.79
ENSDARG00000094426	-0.502847	-5.92164	-3.21225	11.7762	11.7762	3.55781	0.00426339	0.00917619	ENSDARG00000094426	ENSDARG00000094426.4	hairy-related 4, tandem duplicate 2 [Source:ZFIN;Acc:ZDB-GENE-060815-1]	23	21455152	21461134	1	NA	her4.2	ZFIN	protein_coding	ensembl_havana	4	37.17
ENSDARG00000010794	3.79696	0.322825	2.05989	0.0850222	-11.7616	-3.55602	0.000438401	0.00116176	ENSDARG00000010794	ENSDARG00000010794.8	transcription factor EB [Source:ZFIN;Acc:ZDB-GENE-090807-3]	11	22287954	22361306	-1	NA	tfeb	ZFIN	protein_coding	ensembl_havana	8	33.69
ENSDARG00000077201	-3.80676	-0.324111	-2.06544	0.085141	-11.7452	-3.554	0.00326584	0.00725676	ENSDARG00000077201	ENSDARG00000077201.6	myosin VIIBb [Source:ZFIN;Acc:ZDB-GENE-070912-482]	2	22880605	22927958	-1	NA	myo7bb	ZFIN	protein_coding	ensembl_havana	6	35.32
ENSDARG00000092044	-4.41565	-0.376571	-2.39611	0.085281	-11.7259	-3.55163	0.000308305	0.000829758	ENSDARG00000092044	ENSDARG00000092044.2	si:dkey-22f5.9 [Source:ZFIN;Acc:ZDB-GENE-091204-260]	21	30651064	30658520	-1	NA	si:dkey-22f5.9	ZFIN	protein_coding	ensembl_havana	2	32.72
ENSDARG00000016360	3.63045	0.309626	1.97004	0.0852859	-11.7253	-3.55155	0.000535007	0.00140887	ENSDARG00000016360	ENSDARG00000016360.10	karyopherin alpha 1 (importin alpha 5) [Source:ZFIN;Acc:ZDB-GENE-091116-39]	24	20941360	20956781	-1	NA	kpna1	ZFIN	protein_coding	ensembl_havana	10	34.21
ENSDARG00000096905	-4.24746	-0.362477	-2.30497	0.0853397	-11.7179	-3.55064	0.0015789	0.00381066	ENSDARG00000096905	ENSDARG00000096905.2	si:ch73-23l24.1 [Source:ZFIN;Acc:ZDB-GENE-131127-400]	6	15250672	15259419	1	NA	si:ch73-23l24.1	ZFIN	protein_coding	havana	2	31.9
ENSDARG00000058284	-5.21806	-0.446104	-2.83208	0.0854922	-11.697	-3.54806	0.000402183	0.00107408	ENSDARG00000058284	ENSDARG00000058284.6	EPH receptor A5 [Source:NCBI gene;Acc:797595]	10	12517059	12730451	1	NA	CT990561.1	Clone-based (Ensembl) gene	protein_coding	ensembl	6	36.79
ENSDARG00000061180	-0.0470812	-0.00402514	-0.0255532	0.0854936	-11.6968	-3.54804	0.00126073	0.00309209	ENSDARG00000061180	ENSDARG00000061180.6	vacuolar protein sorting 45 homolog [Source:ZFIN;Acc:ZDB-GENE-060503-526]	19	42397287	42416696	-1	NA	vps45	ZFIN	protein_coding	ensembl_havana	6	34.23
ENSDARG00000098654	-1.19642	-0.102486	-0.649451	0.0856608	-11.674	-3.54522	0.000113014	0.000760654	ENSDARG00000098654	ENSDARG00000098654.2	raftlin-like [Source:NCBI gene;Acc:101885083]	16	48791226	48914757	-1	NA	FQ976914.1	Clone-based (Ensembl) gene	protein_coding	ensembl	2	36.89
ENSDARG00000012674	0.890714	0.0763231	0.483518	0.0856875	-11.6703	-3.54477	0.000582043	0.00152883	ENSDARG00000012674	ENSDARG00000012674.9	RNA pseudouridine synthase D4 [Source:NCBI gene;Acc:445101]	11	17964689	18081864	1	NA	rpusd4	ZFIN	protein_coding	ensembl_havana	9	35.37
ENSDARG00000062109	-4.91429	-0.4218	-2.66804	0.0858314	-11.6507	-3.54235	0.000209759	0.000760654	ENSDARG00000062109	ENSDARG00000062109.6	Src homology 2 domain containing transforming protein D, b [Source:ZFIN;Acc:ZDB-GENE-030131-6059]	22	21398508	21465808	1	NA	shdb	ZFIN	protein_coding	ensembl_havana	6	36.02
ENSDARG00000024775	-6.46577	-0.555171	-3.51047	0.0858631	-11.6465	-3.54182	4.41076e-07	0.000244318	ENSDARG00000024775	ENSDARG00000024775.10	si:ch211-129c21.1 [Source:ZFIN;Acc:ZDB-GENE-030131-5796]	22	22316855	22340688	-1	NA	si:ch211-129c21.1	ZFIN	protein_coding	ensembl_havana	10	32.17
ENSDARG00000096433	-0.573396	-0.0492593	-0.311328	0.085908	-11.6404	-3.54106	0.000356598	0.000955782	ENSDARG00000096433	ENSDARG00000096433.3	rho-associated, coiled-coil containing protein kinase 2b [Source:ZFIN;Acc:ZDB-GENE-060125-2]	20	33571312	33583779	-1	NA	rock2b	ZFIN	protein_coding	havana	3	32.98
ENSDARG00000111110	-4.34035	-0.373804	-2.35708	0.086123	-11.6113	-3.53746	0.00493322	0.0104321	ENSDARG00000111110	ENSDARG00000111110.1		8	53794022	53803429	-1	NA	CABZ01086611.1	Clone-based (Ensembl) gene	protein_coding	ensembl	1	45.08
ENSDARG00000007080	-4.64193	-0.400285	-2.52111	0.0862324	-11.5966	-3.53563	0.000100706	0.000760654	ENSDARG00000007080	ENSDARG00000007080.9	Rh family, C glycoprotein, like 1 [Source:ZFIN;Acc:ZDB-GENE-060209-2]	6	36381709	36391687	1	NA	rhcgl1	ZFIN	protein_coding	ensembl_havana	9	33.56
ENSDARG00000067920	-0.455118	-5.26683	-2.86097	11.5724	11.5724	3.53262	0.0015789	0.00381066	ENSDARG00000067920	ENSDARG00000067920.7	RAB8A, member RAS oncogene family [Source:ZFIN;Acc:ZDB-GENE-070424-36]	2	55270566	55298075	-1	NA	rab8a	ZFIN	protein_coding	ensembl_havana	7	35.79
ENSDARG00000105714	-2.96312	-0.256239	-1.60968	0.0864762	-11.5639	-3.53155	0.00875586	0.0173475	ENSDARG00000105714	ENSDARG00000105714.2	si:cabz01083442.1 [Source:NCBI gene;Acc:101883419]	7	73295890	73299789	1	NA	CABZ01083442.1	Clone-based (Ensembl) gene	protein_coding	havana	2	38.79
ENSDARG00000067889	-6.66531	-0.577487	-3.6214	0.0866407	-11.5419	-3.52881	2.8286e-06	0.000379199	ENSDARG00000067889	ENSDARG00000067889.6	glycolipid transfer protein domain containing 2 [Source:ZFIN;Acc:ZDB-GENE-060526-346]	5	38462121	38468693	1	NA	gltpd2	ZFIN	protein_coding	ensembl_havana	6	38.03
ENSDARG00000097459	-6.6788	-0.57979	-3.6293	0.0868104	-11.5194	-3.52599	1.73508e-05	0.000760654	ENSDARG00000097459	ENSDARG00000097459.3	si:dkey-125e8.3 [Source:ZFIN;Acc:ZDB-GENE-131121-373]	7	2467057	2469958	1	NA	si:dkey-125e8.3	ZFIN	protein_coding	havana	3	33.39
ENSDARG00000093440	-0.572498	-6.59147	-3.58198	11.5135	11.5135	3.52526	7.04741e-06	0.000736175	ENSDARG00000093440	ENSDARG00000093440.2	tumor necrosis factor, alpha-induced protein 6 [Source:ZFIN;Acc:ZDB-GENE-060421-2654]	9	22764235	22779813	1	NA	tnfaip6	ZFIN	protein_coding	ensembl_havana	2	35.82
ENSDARG00000040566	-1.02061	-0.088771	-0.554691	0.0869783	-11.4971	-3.5232	0.00165124	0.00397258	ENSDARG00000040566	ENSDARG00000040566.8	5-phosphohydroxy-L-lysine phospho-lyase [Source:ZFIN;Acc:ZDB-GENE-051127-33]	15	23443665	23451449	1	NA	phykpl	ZFIN	protein_coding	ensembl_havana	8	33.29
ENSDARG00000061544	1.79713	0.156515	0.976823	0.0870915	-11.4822	-3.52132	0.000670188	0.00174527	ENSDARG00000061544	ENSDARG00000061544.8	anoctamin 6 [Source:ZFIN;Acc:ZDB-GENE-081104-64]	4	1878573	1914228	-1	NA	ano6	ZFIN	protein_coding	ensembl_havana	8	32.61
ENSDARG00000053026	-5.47481	-0.478593	-2.9767	0.0874173	-11.4394	-3.51594	0.000632087	0.00165428	ENSDARG00000053026	ENSDARG00000053026.8	kinesin family member 19 [Source:ZFIN;Acc:ZDB-GENE-080215-2]	12	38770654	38805710	1	NA	kif19	ZFIN	protein_coding	ensembl_havana	8	32.37
ENSDARG00000019746	-4.56326	-0.39948	-2.48137	0.0875426	-11.423	-3.51387	0.000141515	0.000760654	ENSDARG00000019746	ENSDARG00000019746.10	RFNG O-fucosylpeptide 3-beta-N-acetylglucosaminyltransferase [Source:NCBI gene;Acc:414848]	12	3054442	3077395	-1	NA	rfng	ZFIN	protein_coding	ensembl_havana	10	37.84
ENSDARG00000062146	3.70091	0.324235	2.01257	0.0876094	-11.4143	-3.51277	0.000124712	0.000760654	ENSDARG00000062146	ENSDARG00000062146.7	La ribonucleoprotein 4B [Source:ZFIN;Acc:ZDB-GENE-061027-39]	24	26997798	27019540	1	NA	larp4b	ZFIN	protein_coding	ensembl_havana	7	36.92
ENSDARG00000056473	-1.94449	-0.170542	-1.05752	0.087705	-11.4019	-3.5112	0.00308665	0.00691521	ENSDARG00000056473	ENSDARG00000056473.8	chromatin assembly factor 1, subunit B [Source:ZFIN;Acc:ZDB-GENE-040426-1947]	9	30543139	30555725	-1	NA	chaf1b	ZFIN	protein_coding	ensembl_havana	8	35
ENSDARG00000045190	-0.448609	-5.11432	-2.78147	11.4004	11.4004	3.51101	0.0134675	0.0254648	ENSDARG00000045190	ENSDARG00000045190.7	cholesterol 25-hydroxylase [Source:NCBI gene;Acc:494109]	12	17042754	17043874	1	NA	ch25h	ZFIN	protein_coding	ensembl_havana	7	42.73
ENSDARG00000062052	2.71201	0.238327	1.47517	0.0878782	-11.3794	-3.50835	0.000558397	0.00146889	ENSDARG00000062052	ENSDARG00000062052.9	caspase 2, apoptosis-related cysteine peptidase [Source:ZFIN;Acc:ZDB-GENE-030825-3]	16	17548695	17578503	-1	NA	casp2	ZFIN	protein_coding	ensembl_havana	9	34.91
ENSDARG00000029472	4.32922	0.380462	2.35484	0.0878823	-11.3789	-3.50828	0.000130377	0.000760654	ENSDARG00000029472	ENSDARG00000029472.11	afadin, adherens junction formation factor a [Source:ZFIN;Acc:ZDB-GENE-050419-52]	20	43120132	43353097	-1	NA	afdna	ZFIN	protein_coding	ensembl_havana	11	35.13
ENSDARG00000068182	-5.51256	-0.485152	-2.99886	0.0880085	-11.3625	-3.50621	4.8496e-05	0.000760654	ENSDARG00000068182	ENSDARG00000068182.5	crumbs homolog 3b [Source:ZFIN;Acc:ZDB-GENE-060610-3]	1	56180416	56184928	1	NA	crb3b	ZFIN	protein_coding	ensembl_havana	5	33.37
ENSDARG00000099525	-6.63094	-0.584411	-3.60767	0.0881339	-11.3464	-3.50416	3.4681e-09	1.10653e-05	ENSDARG00000099525	ENSDARG00000099525.3	si:ch1073-13h15.3 [Source:ZFIN;Acc:ZDB-GENE-121214-245]	12	3220285	3237561	-1	NA	si:ch1073-13h15.3	ZFIN	protein_coding	ensembl	3	37.84
ENSDARG00000061249	3.25377	0.287292	1.77053	0.0882951	-11.3257	-3.50152	0.000663697	0.00172893	ENSDARG00000061249	ENSDARG00000061249.8	myomesin 1a (skelemin) [Source:ZFIN;Acc:ZDB-GENE-030131-2856]	2	30916188	30959913	1	NA	myom1a	ZFIN	protein_coding	ensembl_havana	8	34.92
ENSDARG00000053619	-0.217253	-0.0191897	-0.118221	0.0883287	-11.3214	-3.50097	0.00157898	0.00381066	ENSDARG00000053619	ENSDARG00000053619.4	steroid receptor RNA activator 1 [Source:ZFIN;Acc:ZDB-GENE-040625-6]	21	43882274	43891419	1	NA	sra1	ZFIN	protein_coding	ensembl_havana	4	35.24
ENSDARG00000033307	0.0159926	0.180762	0.0983771	11.3028	11.3028	3.49861	0.0179556	0.0330617	ENSDARG00000033307	ENSDARG00000033307.5	insulin-like growth factor 2b [Source:ZFIN;Acc:ZDB-GENE-030131-2935]	25	24039364	24046870	-1	NA	igf2b	ZFIN	protein_coding	ensembl_havana	5	38.44
ENSDARG00000040334	0.845216	0.0749141	0.460065	0.088633	-11.2825	-3.49601	0.00168249	0.00403014	ENSDARG00000040334	ENSDARG00000040334.8	methionine adenosyltransferase II, alpha a [Source:ZFIN;Acc:ZDB-GENE-030131-2049]	10	7810455	7821686	-1	NA	mat2aa	ZFIN	protein_coding	ensembl_havana	8	40.81
ENSDARG00000062749	-0.538231	-0.0477091	-0.29297	0.0886405	-11.2815	-3.49589	0.000790281	0.00203689	ENSDARG00000062749	ENSDARG00000062749.6	INO80 complex subunit B [Source:ZFIN;Acc:ZDB-GENE-061013-69]	7	7696665	7707218	1	NA	ino80b	ZFIN	protein_coding	ensembl_havana	6	38.19
ENSDARG00000037639	-2.65568	-0.235452	-1.44557	0.0886598	-11.2791	-3.49558	0.00880639	0.0174357	ENSDARG00000037639	ENSDARG00000037639.6	NK3 homeobox 2 [Source:ZFIN;Acc:ZDB-GENE-030127-1]	14	212867	215051	-1	NA	nkx3-2	ZFIN	protein_coding	ensembl	6	44.9
ENSDARG00000073696	-0.0187002	-0.21088	-0.11479	11.2769	11.2769	3.4953	0.0108763	0.0210443	ENSDARG00000073696	ENSDARG00000073696.5	FERM domain containing 8 [Source:NCBI gene;Acc:559410]	10	26944418	26961209	1	NA	frmd8	ZFIN	protein_coding	ensembl_havana	5	37.76
ENSDARG00000042934	-0.364967	-4.11286	-2.23892	11.2691	11.2691	3.49431	0.00117952	0.00291126	ENSDARG00000042934	ENSDARG00000042934.6	cellular communication network factor 2a [Source:ZFIN;Acc:ZDB-GENE-030131-102]	20	25340814	25343490	1	NA	ccn2a	ZFIN	protein_coding	ensembl_havana	6	43.89
ENSDARG00000033999	-0.437157	-4.91638	-2.67677	11.2463	11.2463	3.49137	0.00390461	0.00847543	ENSDARG00000033999	ENSDARG00000033999.7	cytochrome P450, family 26, subfamily A, polypeptide 1 [Source:NCBI gene;Acc:30381]	12	8954761	8958353	-1	NA	cyp26a1	ZFIN	protein_coding	ensembl_havana	7	34.68
ENSDARG00000036645	1.512	0.134468	0.823233	0.0889338	-11.2443	-3.49112	0.000524092	0.00138093	ENSDARG00000036645	ENSDARG00000036645.8	regulator of chromosome condensation (RCC1) and BTB (POZ) domain containing protein 1 [Source:ZFIN;Acc:ZDB-GENE-030131-7951]	1	46635236	46650041	-1	NA	rcbtb1	ZFIN	protein_coding	ensembl_havana	8	38.15
ENSDARG00000061621	0.0261379	0.29386	0.159999	11.2427	11.2427	3.49091	0.00227249	0.00527239	ENSDARG00000061621	ENSDARG00000061621.7	thioesterase superfamily member 4 [Source:ZFIN;Acc:ZDB-GENE-070112-982]	16	17763848	17798412	1	NA	them4	ZFIN	protein_coding	ensembl_havana	7	34.25
ENSDARG00000057854	-1.97556	-0.175738	-1.07565	0.0889559	-11.2415	-3.49077	9.69596e-05	0.000760654	ENSDARG00000057854	ENSDARG00000057854.6	Sin3A-associated protein [Source:ZFIN;Acc:ZDB-GENE-040426-1679]	9	21266684	21268576	-1	NA	sap18	ZFIN	protein_coding	ensembl_havana	6	38.3
ENSDARG00000003217	-0.258339	-2.90156	-1.57995	11.2316	11.2316	3.48949	0.00113103	0.00282193	ENSDARG00000003217	ENSDARG00000003217.12	URB2 ribosome biogenesis homolog [Source:ZFIN;Acc:ZDB-GENE-030131-2621]	13	24231327	24263682	-1	NA	urb2	ZFIN	protein_coding	ensembl_havana	12	36.41
ENSDARG00000097737	-0.501613	-5.62317	-3.06239	11.2102	11.2102	3.48674	0.00276814	0.00627007	ENSDARG00000097737	ENSDARG00000097737.2	si:dkey-188h10.3 [Source:ZFIN;Acc:ZDB-LINCRNAG-030131-376]	3	55482160	55483481	1	NA	si:dkey-188h10.3	ZFIN	lincRNA	havana	2	33.51
ENSDARG00000028257	-0.547639	-6.13804	-3.34284	11.2082	11.2082	3.48648	0.000989115	0.00250109	ENSDARG00000028257	ENSDARG00000028257.9	cytochrome b561 family, member A3b [Source:ZFIN;Acc:ZDB-GENE-091204-222]	21	16102938	16114061	-1	NA	cyb561a3b	ZFIN	protein_coding	ensembl_havana	9	33.97
ENSDARG00000057218	-0.164763	-1.84611	-1.00544	11.2047	11.2047	3.48603	0.0216996	0.0391778	ENSDARG00000057218	ENSDARG00000057218.8	TBC1 domain family, member 15 [Source:ZFIN;Acc:ZDB-GENE-041111-251]	18	17002164	17020231	-1	NA	tbc1d15	ZFIN	protein_coding	ensembl_havana	8	35.83
ENSDARG00000055540	0.25741	0.0230387	0.140224	0.0895018	-11.173	-3.48194	0.000144911	0.000760654	ENSDARG00000055540	ENSDARG00000055540.6	6-phosphofructo-2-kinase/fructose-2,6-biphosphatase 4a [Source:ZFIN;Acc:ZDB-GENE-051120-51]	11	34555036	34577106	-1	NA	pfkfb4a	ZFIN	protein_coding	ensembl_havana	6	34.26
ENSDARG00000042877	-0.28408	-0.0254393	-0.154759	0.0895498	-11.167	-3.48117	0.0041482	0.00895059	ENSDARG00000042877	ENSDARG00000042877.7	hdc homolog, cell cycle regulator [Source:ZFIN;Acc:ZDB-GENE-041001-173]	20	36820965	36839074	1	NA	heca	ZFIN	protein_coding	ensembl_havana	7	35.86
ENSDARG00000056226	-5.65013	-0.506117	-3.07812	0.0895763	-11.1637	-3.48074	1.50787e-05	0.000760654	ENSDARG00000056226	ENSDARG00000056226.7	cAMP responsive element binding protein 3-like 3a [Source:NCBI gene;Acc:553700]	22	20112715	20126230	-1	NA	creb3l3a	ZFIN	protein_coding	ensembl_havana	7	36.24
ENSDARG00000036650	2.72599	0.244646	1.48532	0.0897458	-11.1426	-3.47801	0.00015884	0.000760654	ENSDARG00000036650	ENSDARG00000036650.7	cytidine and dCMP deaminase domain containing 1 [Source:NCBI gene;Acc:492807]	1	46617006	46632966	-1	NA	cdadc1	ZFIN	protein_coding	ensembl_havana	7	37.45
ENSDARG00000054292	-5.15336	-0.463292	-2.80832	0.0899011	-11.1233	-3.47552	2.96031e-05	0.000760654	ENSDARG00000054292	ENSDARG00000054292.8	si:ch211-14a17.11 [Source:ZFIN;Acc:ZDB-GENE-030616-582]	2	38225427	38230008	1	NA	C2H14orf119	HGNC Symbol	protein_coding	ensembl_havana	8	38.96
ENSDARG00000003994	-4.28349	-0.385155	-2.33432	0.0899161	-11.1215	-3.47528	0.00368565	0.00807654	ENSDARG00000003994	ENSDARG00000003994.9	synaptotagmin IXa [Source:ZFIN;Acc:ZDB-GENE-031002-18]	18	28988373	29060842	1	NA	syt9a	ZFIN	protein_coding	ensembl	9	35.15
ENSDARG00000053196	0.935621	0.0841326	0.509877	0.0899217	-11.1208	-3.47519	0.00171028	0.00409456	ENSDARG00000053196	ENSDARG00000053196.8	mechanistic target of rapamycin kinase [Source:ZFIN;Acc:ZDB-GENE-030131-2974]	8	46077609	46321918	-1	NA	mtor	ZFIN	protein_coding	ensembl_havana	8	36.24
ENSDARG00000057706	1.31603	0.118452	0.717242	0.0900073	-11.1102	-3.47381	0.00328361	0.00729321	ENSDARG00000057706	ENSDARG00000057706.7	si:ch211-137i24.10 [Source:ZFIN;Acc:ZDB-GENE-060526-34]	5	24165141	24174956	-1	NA	si:ch211-137i24.10	ZFIN	protein_coding	ensembl_havana	7	30.79
ENSDARG00000040045	-3.45515	-0.311238	-1.8832	0.0900794	-11.1013	-3.47266	0.00178489	0.00425657	ENSDARG00000040045	ENSDARG00000040045.6	claudin 1 [Source:ZFIN;Acc:ZDB-GENE-010328-11]	2	68789	71801	1	NA	cldn1	ZFIN	protein_coding	ensembl	6	49.09
ENSDARG00000104300	-1.90372	-0.171551	-1.03763	0.090114	-11.0971	-3.4721	0.000694608	0.00180665	ENSDARG00000104300	ENSDARG00000104300.2	WAS/WASL interacting protein family, member 1a [Source:ZFIN;Acc:ZDB-GENE-080204-101]	9	2499627	2518359	1	NA	wipf1a	ZFIN	protein_coding	ensembl_havana	2	38.81
ENSDARG00000087532	-0.62422	-6.92427	-3.77424	11.0927	11.0927	3.47154	8.185e-05	0.000760654	ENSDARG00000087532	ENSDARG00000087532.6	si:ch211-278p9.1 [Source:ZFIN;Acc:ZDB-GENE-081028-46]	17	7440458	7476912	-1	NA	si:ch211-278p9.1	ZFIN	protein_coding	ensembl_havana	6	38.31
ENSDARG00000102992	-0.220959	-2.45008	-1.33552	11.0884	11.0884	3.47098	0.000814404	0.00209534	ENSDARG00000102992	ENSDARG00000102992.2	bloodthirsty-related gene family, member 20 [Source:ZFIN;Acc:ZDB-GENE-060421-3419]	19	3762885	3773905	-1	NA	btr20	ZFIN	protein_coding	ensembl_havana	2	35.11
ENSDARG00000003081	5.85698	0.528231	3.1926	0.0901882	-11.0879	-3.47092	0.00268405	0.00610736	ENSDARG00000003081	ENSDARG00000003081.9	myosin binding protein Hb [Source:ZFIN;Acc:ZDB-GENE-030131-9794]	6	55032439	55082533	1	NA	mybphb	ZFIN	protein_coding	ensembl_havana	9	33.36
ENSDARG00000041429	-0.533101	-0.0481234	-0.290612	0.0902707	-11.0778	-3.4696	0.000326305	0.000876798	ENSDARG00000041429	ENSDARG00000041429.7	integrator complex subunit 14 [Source:ZFIN;Acc:ZDB-GENE-030131-5804]	18	18995247	19006634	-1	NA	ints14	ZFIN	protein_coding	ensembl_havana	7	34.29
ENSDARG00000001129	0.577582	0.0521567	0.314869	0.0903018	-11.074	-3.4691	2.78556e-05	0.000760654	ENSDARG00000001129	ENSDARG00000001129.12	dicer 1, ribonuclease type III [Source:NCBI gene;Acc:324724]	17	19419989	19466319	-1	NA	dicer1	ZFIN	protein_coding	ensembl_havana	12	35.63
ENSDARG00000061282	4.49958	0.406534	2.45306	0.0903494	-11.0681	-3.46834	2.06266e-05	0.000760654	ENSDARG00000061282	ENSDARG00000061282.8	golgi glycoprotein 1a [Source:ZFIN;Acc:ZDB-GENE-030131-6448]	25	37219187	37248826	-1	NA	glg1a	ZFIN	protein_coding	ensembl_havana	8	41.7
ENSDARG00000037495	-5.542	-0.500874	-3.02144	0.0903778	-11.0647	-3.46789	2.94805e-06	0.00038868	ENSDARG00000037495	ENSDARG00000037495.4	reticulon 4 receptor-like 2b [Source:ZFIN;Acc:ZDB-GENE-040310-2]	14	17197132	17200874	1	NA	rtn4rl2b	ZFIN	protein_coding	ensembl_havana	4	41.65
ENSDARG00000088347	-2.0862	-0.188857	-1.13753	0.090527	-11.0464	-3.46551	0.00294754	0.00662937	ENSDARG00000088347	ENSDARG00000088347.4	sp1 transcription factor [Source:ZFIN;Acc:ZDB-GENE-030131-2829]	11	19668	28747	-1	NA	sp1	ZFIN	protein_coding	ensembl_havana	4	50.03
ENSDARG00000060564	0.219184	2.42087	1.32003	11.0449	11.0449	3.46531	2.68361e-05	0.000760654	ENSDARG00000060564	ENSDARG00000060564.6	solute carrier family 25 member 21 [Source:ZFIN;Acc:ZDB-GENE-060929-664]	17	38030327	38233021	1	NA	slc25a21	ZFIN	protein_coding	ensembl_havana	6	34.82
ENSDARG00000043697	-3.81744	-0.346303	-2.08187	0.0907158	-11.0234	-3.4625	0.00321502	0.0071598	ENSDARG00000043697	ENSDARG00000043697.7	neurofilament, medium polypeptide b [Source:ZFIN;Acc:ZDB-GENE-070103-4]	8	6863462	6866890	1	NA	nefmb	ZFIN	protein_coding	ensembl_havana	7	47.45
ENSDARG00000102307	1.70336	0.154692	0.929027	0.0908159	-11.0113	-3.46091	0.00165167	0.00397332	ENSDARG00000102307	ENSDARG00000102307.2	TAF2 RNA polymerase II, TATA box binding protein (TBP)-associated factor [Source:NCBI gene;Acc:324486]	16	9580699	9606284	1	NA	taf2	ZFIN	protein_coding	ensembl_havana	2	34.78
ENSDARG00000103056	-2.20692	-0.200665	-1.20379	0.0909252	-10.9981	-3.45918	0.000138182	0.000760654	ENSDARG00000103056	ENSDARG00000103056.3	integrin alpha 4 [Source:ZFIN;Acc:ZDB-GENE-110411-108]	9	44034790	44088067	1	NA	itga4	ZFIN	protein_coding	ensembl_havana	3	32.65
ENSDARG00000033516	-0.289423	-3.18262	-1.73602	10.9964	10.9964	3.45897	0.00211887	0.00497357	ENSDARG00000033516	ENSDARG00000033516.8	EFR3 homolog Ba (S. cerevisiae) [Source:ZFIN;Acc:ZDB-GENE-030616-64]	17	33232748	33289349	-1	NA	efr3ba	ZFIN	protein_coding	ensembl_havana	8	36.14
ENSDARG00000013838	-2.52043	-0.229314	-1.37487	0.0909823	-10.9911	-3.45827	0.00129639	0.00317564	ENSDARG00000013838	ENSDARG00000013838.10	sulfatase 2b [Source:ZFIN;Acc:ZDB-GENE-030131-775]	23	15203822	15330230	-1	NA	sulf2b	ZFIN	protein_coding	ensembl_havana	10	37.44
ENSDARG00000032704	0.5572	0.0507532	0.303977	0.0910861	-10.9786	-3.45663	4.0671e-06	0.000495285	ENSDARG00000032704	ENSDARG00000032704.6	glutaminyl-tRNA amidotransferase subunit QRSL1 [Source:NCBI gene;Acc:327329]	17	25563979	25588544	1	NA	qrsl1	ZFIN	protein_coding	ensembl_havana	6	33.44
ENSDARG00000003269	-2.83456	-0.258258	-1.54641	0.0911102	-10.9757	-3.45624	0.0014574	0.00354474	ENSDARG00000003269	ENSDARG00000003269.13	chloride channel 3 [Source:ZFIN;Acc:ZDB-GENE-030131-1699]	7	7511914	7643941	1	NA	clcn3	ZFIN	protein_coding	ensembl_havana	13	37.51
ENSDARG00000074818	-5.38636	-0.490955	-2.93866	0.0911479	-10.9712	-3.45565	0.000468291	0.00123871	ENSDARG00000074818	ENSDARG00000074818.5	si:cabz01036022.1 [Source:ZFIN;Acc:ZDB-GENE-160113-144]	7	6480212	6521757	1	NA	si:cabz01036022.1	ZFIN	protein_coding	havana	5	37
ENSDARG00000035553	-0.595031	-6.52562	-3.56033	10.9669	10.9669	3.45508	0.00261929	0.00597962	ENSDARG00000035553	ENSDARG00000035553.7	connexin 27.5 [Source:ZFIN;Acc:ZDB-GENE-010619-2]	5	23622177	23628166	1	NA	cx27.5	ZFIN	protein_coding	ensembl_havana	7	34.67
ENSDARG00000086724	3.10481	0.283376	1.6941	0.0912698	-10.9565	-3.45372	0.00035783	0.000958952	ENSDARG00000086724	ENSDARG00000086724.3	im:7151449 [Source:ZFIN;Acc:ZDB-GENE-041111-283]	6	47484084	47506351	-1	NA	im:7151449	ZFIN	protein_coding	ensembl	3	35.2
ENSDARG00000099358	4.78016	0.43674	2.60845	0.0913653	-10.9451	-3.45221	5.31943e-05	0.000760654	ENSDARG00000099358	ENSDARG00000099358.3	holocytochrome c synthase b [Source:ZFIN;Acc:ZDB-GENE-000607-78]	24	31081504	31092711	-1	NA	hccsb	ZFIN	protein_coding	ensembl_havana	3	34.24
ENSDARG00000003984	1.27777	0.116773	0.697271	0.0913879	-10.9424	-3.45185	0.000384834	0.00102939	ENSDARG00000003984	ENSDARG00000003984.10	si:dkey-175g6.5 [Source:ZFIN;Acc:ZDB-GENE-091204-127]	10	23099365	23143104	1	NA	LTN1	HGNC Symbol	protein_coding	ensembl_havana	10	34.73
ENSDARG00000062190	7.82082	0.7161	4.26846	0.0915633	-10.9214	-3.44909	8.28138e-05	0.000760654	ENSDARG00000062190	ENSDARG00000062190.7	phosphodiesterase 3B [Source:ZFIN;Acc:ZDB-GENE-160728-20]	7	27700274	27798509	-1	NA	pde3b	ZFIN	protein_coding	ensembl_havana	7	34.04
ENSDARG00000005355	3.39104	0.310727	1.85088	0.091632	-10.9132	-3.448	0.000962327	0.00243547	ENSDARG00000005355	ENSDARG00000005355.12	La ribonucleoprotein 6, translational regulator a [Source:ZFIN;Acc:ZDB-GENE-030131-6403]	18	173603	194844	1	NA	larp6a	ZFIN	protein_coding	ensembl_havana	12	39.32
ENSDARG00000031763	2.29084	0.209929	1.25038	0.0916386	-10.9124	-3.4479	0.000186557	0.000760654	ENSDARG00000031763	ENSDARG00000031763.8	SMAD family member 6b [Source:ZFIN;Acc:ZDB-GENE-050419-198]	18	19648275	19699061	1	NA	smad6b	ZFIN	protein_coding	ensembl_havana	8	36.17
ENSDARG00000102447	-6.1001	-0.55911	-3.32961	0.0916559	-10.9104	-3.44763	7.53582e-05	0.000760654	ENSDARG00000102447	ENSDARG00000102447.2	glycerophosphodiester phosphodiesterase domain containing 4a [Source:ZFIN;Acc:ZDB-GENE-091204-436]	18	3332999	3356487	1	NA	gdpd4a	ZFIN	protein_coding	ensembl	2	37.5
ENSDARG00000073731	-0.138799	-1.51008	-0.824437	10.8796	10.8796	3.44355	0.0089685	0.0177226	ENSDARG00000073731	ENSDARG00000073731.5	docking protein 4 [Source:ZFIN;Acc:ZDB-GENE-041008-91]	7	28901786	28999142	1	NA	dok4	ZFIN	protein_coding	ensembl_havana	5	36.26
ENSDARG00000104953	-0.919934	-0.08474	-0.502337	0.0921153	-10.856	-3.44042	0.00180281	0.00429803	ENSDARG00000104953	ENSDARG00000104953.3	STT3 oligosaccharyltransferase complex catalytic subunit A [Source:ZFIN;Acc:ZDB-GENE-021015-3]	10	39212601	39234155	1	NA	stt3a	ZFIN	protein_coding	ensembl_havana	3	36.02
ENSDARG00000087873	-0.432607	-4.69377	-2.56319	10.85	10.85	3.43962	0.0158802	0.0295712	ENSDARG00000087873	ENSDARG00000087873.3	2-epi-5-epi-valiolone synthase [Source:ZFIN;Acc:ZDB-GENE-131121-365]	6	43438074	43449013	-1	NA	eevs	ZFIN	protein_coding	havana	3	35.59
ENSDARG00000025507	0.316802	0.0292056	0.173004	0.0921888	-10.8473	-3.43926	0.00302783	0.00679844	ENSDARG00000025507	ENSDARG00000025507.10	WD repeat domain 24 [Source:NCBI gene;Acc:406336]	24	37640626	37660664	1	NA	wdr24	ZFIN	protein_coding	ensembl_havana	10	35.4
ENSDARG00000071492	-5.77054	-0.532473	-3.1515	0.0922745	-10.8372	-3.43792	0.000184414	0.000760654	ENSDARG00000071492	ENSDARG00000071492.6	F-box protein 45 [Source:NCBI gene;Acc:393567]	24	28425900	28437833	-1	NA	fbxo45	ZFIN	protein_coding	ensembl_havana	6	37
ENSDARG00000044011	1.08341	0.100045	0.591728	0.0923423	-10.8293	-3.43686	0.00102796	0.00259498	ENSDARG00000044011	ENSDARG00000044011.9	XK related X-linked [Source:ZFIN;Acc:ZDB-GENE-041114-108]	14	41318412	41341284	1	NA	xkrx	ZFIN	protein_coding	ensembl_havana	9	33.56
ENSDARG00000015222	0.312034	0.0288303	0.170432	0.0923948	-10.8231	-3.43605	0.000484565	0.0012808	ENSDARG00000015222	ENSDARG00000015222.12	Cbl proto-oncogene-like 1, E3 ubiquitin protein ligase [Source:ZFIN;Acc:ZDB-GENE-040426-691]	4	18836791	18841071	-1	NA	cbll1	ZFIN	protein_coding	ensembl_havana	12	38.29
ENSDARG00000004199	-5.06569	-0.468163	-2.76693	0.0924183	-10.8204	-3.43568	0.000102303	0.000760654	ENSDARG00000004199	ENSDARG00000004199.10	sperm adhesion molecule 1 [Source:ZFIN;Acc:ZDB-GENE-050506-63]	25	27531874	27541621	-1	NA	spam1	ZFIN	protein_coding	ensembl_havana	10	35.08
ENSDARG00000076393	-1.88479	-0.174464	-1.02963	0.0925643	-10.8033	-3.4334	0.000218515	0.000760654	ENSDARG00000076393	ENSDARG00000076393.5	transmembrane protein 65 [Source:NCBI gene;Acc:100005403]	19	177455	185614	1	NA	tmem65	ZFIN	protein_coding	ensembl	5	40.53
ENSDARG00000105669	2.74331	0.253992	1.49865	0.0925858	-10.8008	-3.43306	0.000231486	0.000760654	ENSDARG00000105669	ENSDARG00000105669.3	si:dkey-10f23.2 [Source:ZFIN;Acc:ZDB-GENE-160728-101]	7	41491493	41512999	-1	NA	NFX1	HGNC Symbol	protein_coding	ensembl_havana	3	37.91
ENSDARG00000099596	0.747401	0.0692916	0.408346	0.09271	-10.7863	-3.43113	0.00447195	0.00957984	ENSDARG00000099596	ENSDARG00000099596.3	biotinidase [Source:ZFIN;Acc:ZDB-GENE-060825-186]	19	1999838	2004730	1	NA	btd	ZFIN	protein_coding	ensembl	3	39.63
ENSDARG00000115531	-0.628651	-6.74785	-3.68825	10.7339	10.7339	3.4241	0.00255049	0.00584305	ENSDARG00000115531	ENSDARG00000115531.1		11	44123327	44123458	-1	NA	FO704721.2	Clone-based (Ensembl) gene	snRNA	ensembl	1	46.97
ENSDARG00000099173	-0.661036	-7.08505	-3.87305	10.7181	10.7181	3.42198	3.15624e-05	0.000760654	ENSDARG00000099173	ENSDARG00000099173.2		4	29773917	29786758	1	NA	BX530097.1	Clone-based (Ensembl) gene	protein_coding	ensembl	2	34
ENSDARG00000078270	-2.13682	-0.199511	-1.16817	0.0933678	-10.7103	-3.42093	0.00272774	0.00619044	ENSDARG00000078270	ENSDARG00000078270.4	microtubule associated serine/threonine kinase family member 4 [Source:NCBI gene;Acc:100149322]	5	54945021	55114917	-1	NA	CU467961.1	Clone-based (Ensembl) gene	lincRNA	ensembl_havana	4	34.98
ENSDARG00000015964	-4.34223	-0.405548	-2.37389	0.0933962	-10.7071	-3.42049	0.000251695	0.000760654	ENSDARG00000015964	ENSDARG00000015964.6	zgc:153311 [Source:ZFIN;Acc:ZDB-GENE-060825-194]	6	30484005	30485009	-1	NA	zgc:153311	ZFIN	protein_coding	ensembl	6	49.75
ENSDARG00000092337	-3.87323	-0.36185	-2.11754	0.0934233	-10.704	-3.42007	0.00109703	0.00275185	ENSDARG00000092337	ENSDARG00000092337.4		8	16609666	16613493	-1	NA	CU467861.6	Clone-based (Ensembl) gene	processed_transcript	havana	4	35.79
ENSDARG00000026376	-2.39499	-0.224314	-1.30965	0.0936598	-10.6769	-3.41643	0.00205746	0.00483932	ENSDARG00000026376	ENSDARG00000026376.11	aconitase 1, soluble [Source:ZFIN;Acc:ZDB-GENE-031118-76]	7	71463106	71486162	-1	NA	aco1	ZFIN	protein_coding	ensembl	11	33.76
ENSDARG00000099344	-4.55531	-0.427207	-2.49126	0.0937821	-10.663	-3.41454	0.00031669	0.00085168	ENSDARG00000099344	ENSDARG00000099344.2	zgc:92162 [Source:ZFIN;Acc:ZDB-GENE-040718-41]	3	43757181	43770876	-1	NA	zgc:92162	ZFIN	protein_coding	ensembl_havana	2	32.25
ENSDARG00000076406	-4.56106	-0.42796	-2.49451	0.0938289	-10.6577	-3.41382	0.000543626	0.00143098	ENSDARG00000076406	ENSDARG00000076406.4	gamma-glutamylcyclotransferase a [Source:ZFIN;Acc:ZDB-GENE-081104-129]	19	1878500	1881108	1	NA	ggcta	ZFIN	protein_coding	ensembl_havana	4	34.19
ENSDARG00000032077	-0.676997	-7.19195	-3.93447	10.6233	10.6233	3.40916	4.53376e-06	0.000539616	ENSDARG00000032077	ENSDARG00000032077.10	major facilitator superfamily domain containing 12b [Source:NCBI gene;Acc:564425]	8	20564621	20580582	1	NA	BX323082.1	Clone-based (Ensembl) gene	unprocessed_pseudogene	havana	10	33.24
ENSDARG00000038845	1.99162	0.187547	1.08958	0.0941682	-10.6193	-3.40862	0.00181534	0.0043266	ENSDARG00000038845	ENSDARG00000038845.5	lactate dehydrogenase D [Source:ZFIN;Acc:ZDB-GENE-030131-6140]	25	13473938	13490744	-1	NA	ldhd	ZFIN	protein_coding	ensembl_havana	5	39.53
ENSDARG00000101023	-3.78858	-0.357223	-2.0729	0.0942894	-10.6056	-3.40676	0.000137942	0.000760654	ENSDARG00000101023	ENSDARG00000101023.2	muscle segment homeobox 2b [Source:NCBI gene;Acc:30531]	21	41144914	41147818	-1	NA	msx2b	ZFIN	protein_coding	ensembl	2	35.72
ENSDARG00000076919	1.31822	0.124498	0.721358	0.0944438	-10.5883	-3.4044	0.00662163	0.0135308	ENSDARG00000076919	ENSDARG00000076919.5	immunoglobulin superfamily, DCC subclass, member 4 [Source:ZFIN;Acc:ZDB-GENE-080327-32]	7	31625662	31759602	-1	NA	igdcc4	ZFIN	protein_coding	ensembl_havana	5	35.59
ENSDARG00000058158	0.47875	5.06912	2.77394	10.5882	10.5882	3.40439	0.00060768	0.00159302	ENSDARG00000058158	ENSDARG00000058158.6	tripartite motif containing 55b [Source:ZFIN;Acc:ZDB-GENE-060312-37]	24	24831727	24846603	1	NA	trim55b	ZFIN	protein_coding	ensembl_havana	6	36.86
ENSDARG00000069423	-5.52318	-0.522951	-3.02307	0.0946829	-10.5616	-3.40075	1.76242e-05	0.000760654	ENSDARG00000069423	ENSDARG00000069423.6	transmembrane inner ear [Source:ZFIN;Acc:ZDB-GENE-061207-9]	2	2223837	2279311	1	NA	tmie	ZFIN	protein_coding	ensembl_havana	6	39.1
ENSDARG00000099026	0.358543	3.7834	2.07097	10.5521	10.5521	3.39946	0.0173366	0.0320161	ENSDARG00000099026	ENSDARG00000099026.3	si:dkey-185m8.2 [Source:ZFIN;Acc:ZDB-GENE-160114-60]	7	8324506	8341388	1	NA	si:dkey-185m8.2	ZFIN	protein_coding	havana	3	39.23
ENSDARG00000005993	-3.92395	-0.372697	-2.14833	0.0949799	-10.5285	-3.39623	0.000675619	0.00175912	ENSDARG00000005993	ENSDARG00000005993.8	protein regulator of cytokinesis 1b [Source:ZFIN;Acc:ZDB-GENE-040426-777]	7	50353297	50367642	-1	NA	prc1b	ZFIN	protein_coding	ensembl_havana	8	34.45
ENSDARG00000011819	2.19663	0.208877	1.20275	0.0950899	-10.5164	-3.39456	0.000154727	0.000760654	ENSDARG00000011819	ENSDARG00000011819.11	pecanex 1 [Source:ZFIN;Acc:ZDB-GENE-081113-6]	13	36053985	36134401	-1	NA	pcnx1	ZFIN	protein_coding	ensembl_havana	11	37.24
ENSDARG00000073713	-0.539092	-5.66582	-3.10245	10.5099	10.5099	3.39368	0.00456794	0.00976513	ENSDARG00000073713	ENSDARG00000073713.7	vav 3 guanine nucleotide exchange factor b [Source:ZFIN;Acc:ZDB-GENE-070912-251]	2	15776156	15945153	1	NA	vav3b	ZFIN	protein_coding	ensembl_havana	7	36
ENSDARG00000077946	-3.03651	-0.289581	-1.66305	0.0953665	-10.4859	-3.39037	0.000749358	0.00193972	ENSDARG00000077946	ENSDARG00000077946.4	SWI/SNF related, matrix associated, actin dependent regulator of chromatin, subfamily c, member 2 [Source:ZFIN;Acc:ZDB-GENE-100728-1]	6	39836474	39866670	1	NA	smarcc2	ZFIN	protein_coding	ensembl_havana	4	35.34
ENSDARG00000077804	0.842532	0.080365	0.461448	0.0953852	-10.4838	-3.39009	0.000337243	0.000905577	ENSDARG00000077804	ENSDARG00000077804.5	heparan-alpha-glucosaminide N-acetyltransferase [Source:ZFIN;Acc:ZDB-GENE-140106-144]	1	15226268	15257315	1	NA	hgsnat	ZFIN	protein_coding	ensembl	5	34.67
ENSDARG00000102118	-1.99659	-0.190542	-1.09356	0.0954342	-10.4784	-3.38935	0.00725125	0.0146736	ENSDARG00000102118	ENSDARG00000102118.2	SMC5-SMC6 complex localization factor 1 [Source:ZFIN;Acc:ZDB-GENE-141216-402]	5	50371509	50437164	1	NA	slf1	ZFIN	protein_coding	ensembl_havana	2	34.94
ENSDARG00000071062	-0.0194361	-0.00185548	-0.0106458	0.095466	-10.4749	-3.38887	0.000629199	0.00164727	ENSDARG00000071062	ENSDARG00000071062.6	HPS5 biogenesis of lysosomal organelles complex 2 subunit 2 [Source:ZFIN;Acc:ZDB-GENE-070410-80]	25	3148431	3192405	-1	NA	hps5	ZFIN	protein_coding	ensembl_havana	6	35.37
ENSDARG00000104924	-0.531052	-5.55778	-3.04442	10.4656	10.4656	3.38758	0.00029112	0.000784697	ENSDARG00000104924	ENSDARG00000104924.2	myozenin-2 [Source:NCBI gene;Acc:100536537]	21	33187992	33212425	1	NA	BX072577.1	Clone-based (Ensembl) gene	protein_coding	ensembl	2	41.44
ENSDARG00000014875	-4.34004	-0.414816	-2.37743	0.0955787	-10.4626	-3.38717	0.00260358	0.00594929	ENSDARG00000014875	ENSDARG00000014875.11	abl-interactor 2b [Source:ZFIN;Acc:ZDB-GENE-060519-5]	6	9970733	10010348	1	NA	abi2b	ZFIN	protein_coding	ensembl_havana	11	37.07
ENSDARG00000001734	3.6486	0.349074	1.99884	0.0956732	-10.4522	-3.38574	0.000836951	0.00215058	ENSDARG00000001734	ENSDARG00000001734.10	FKBP prolyl isomerase 8 [Source:ZFIN;Acc:ZDB-GENE-040426-1849]	22	20925849	20950448	-1	NA	fkbp8	ZFIN	protein_coding	ensembl_havana	10	35.31
ENSDARG00000076420	-0.453333	-4.73629	-2.59481	10.4477	10.4477	3.38511	0.0180192	0.0331633	ENSDARG00000076420	ENSDARG00000076420.3	dickkopf WNT signaling pathway inhibitor 2 [Source:ZFIN;Acc:ZDB-GENE-080204-14]	1	50392716	50438247	-1	NA	dkk2	ZFIN	protein_coding	ensembl_havana	3	40.68
ENSDARG00000042840	3.16695	0.303892	1.73542	0.0959572	-10.4213	-3.38146	0.00059253	0.00155433	ENSDARG00000042840	ENSDARG00000042840.10	EMAP like 1 [Source:ZFIN;Acc:ZDB-GENE-060929-156]	17	30976484	31082381	-1	NA	eml1	ZFIN	protein_coding	ensembl_havana	10	34.24
ENSDARG00000052019	1.59534	0.153272	0.874306	0.0960748	-10.4086	-3.3797	0.00106407	0.00267872	ENSDARG00000052019	ENSDARG00000052019.8	si:ch73-109d9.1 [Source:ZFIN;Acc:ZDB-GENE-110411-256]	1	44011472	44025066	-1	NA	si:ch73-109d9.1	ZFIN	protein_coding	havana	8	36.93
ENSDARG00000089549	-0.59198	-6.1587	-3.37534	10.4036	10.4036	3.37901	0.00318355	0.00709716	ENSDARG00000089549	ENSDARG00000089549.4	BAALC binder of MAP3K1 and KLF4 b [Source:ZFIN;Acc:ZDB-GENE-030131-7983]	20	19579835	19590378	-1	NA	baalcb	ZFIN	protein_coding	ensembl_havana	4	34.89
ENSDARG00000058800	-5.57228	-0.536623	-3.05445	0.0963021	-10.384	-3.37629	4.34665e-05	0.000760654	ENSDARG00000058800	ENSDARG00000058800.4	RAB25, member RAS oncogene family a [Source:ZFIN;Acc:ZDB-GENE-041212-69]	19	7413942	7420867	-1	NA	rab25a	ZFIN	protein_coding	ensembl_havana	4	32.86
ENSDARG00000103266	-2.7571	-0.265618	-1.51136	0.0963393	-10.38	-3.37573	0.00488599	0.0103459	ENSDARG00000103266	ENSDARG00000103266.3	O-GlcNAcase like [Source:ZFIN;Acc:ZDB-GENE-110914-153]	11	45110865	45126501	1	NA	ogal	ZFIN	protein_coding	ensembl_havana	3	33.55
ENSDARG00000038709	-4.37437	-0.421478	-2.39792	0.0963517	-10.3786	-3.37555	0.00481526	0.0102213	ENSDARG00000038709	ENSDARG00000038709.7	si:dkeyp-66d1.7 [Source:ZFIN;Acc:ZDB-GENE-070912-662]	2	37750016	37755128	1	NA	si:dkeyp-66d1.7	ZFIN	protein_coding	havana	7	39.8
ENSDARG00000091656	0.514296	0.0495778	0.281937	0.0963993	-10.3735	-3.37483	0.000820164	0.00210965	ENSDARG00000091656	ENSDARG00000091656.3	LSM8 homolog, U6 small nuclear RNA associated [Source:ZFIN;Acc:ZDB-GENE-070629-3]	4	9536860	9539424	1	NA	lsm8	ZFIN	protein_coding	ensembl_havana	3	30.72
ENSDARG00000091127	0.118007	0.0113804	0.0646939	0.0964378	-10.3694	-3.37426	0.000710924	0.00184713	ENSDARG00000091127	ENSDARG00000091127.3	Kruppel-like factor 15 [Source:ZFIN;Acc:ZDB-GENE-030131-7844]	23	35187683	35195908	-1	NA	klf15	ZFIN	protein_coding	ensembl_havana	3	40.68
ENSDARG00000074079	-0.461425	-4.77804	-2.61973	10.355	10.355	3.37225	0.00121592	0.0029886	ENSDARG00000074079	ENSDARG00000074079.5	si:dkey-3d4.3 [Source:ZFIN;Acc:ZDB-GENE-070912-527]	9	36946340	36956667	1	NA	si:dkey-3d4.3	ZFIN	protein_coding	havana	5	37.43
ENSDARG00000002894	1.11808	0.108022	0.613049	0.0966137	-10.3505	-3.37163	0.000173241	0.000760654	ENSDARG00000002894	ENSDARG00000002894.10	apoptosis, caspase activation inhibitor [Source:ZFIN;Acc:ZDB-GENE-041001-171]	20	29231556	29269362	1	NA	aven	ZFIN	protein_coding	ensembl_havana	10	34.53
ENSDARG00000087032	-0.263799	-0.0254917	-0.144645	0.096633	-10.3484	-3.37134	0.00860622	0.0170797	ENSDARG00000087032	ENSDARG00000087032.5	retinoblastoma binding protein 8-like [Source:ZFIN;Acc:ZDB-GENE-030131-3078]	23	7471072	7504017	1	NA	rbbp8l	ZFIN	protein_coding	havana	5	36.03
ENSDARG00000104246	-4.91729	-0.475266	-2.69628	0.096652	-10.3464	-3.37106	0.000160423	0.000760654	ENSDARG00000104246	ENSDARG00000104246.2	exosome component 3 [Source:ZFIN;Acc:ZDB-GENE-050706-140]	KN150491.1	2817	6701	-1	NA	exosc3	ZFIN	protein_coding	ensembl	2	44.81
ENSDARG00000093745	-0.632805	-6.54345	-3.58813	10.3404	10.3404	3.37022	0.00568001	0.0118186	ENSDARG00000093745	ENSDARG00000093745.2	5-hydroxytryptamine (serotonin) receptor 1A a [Source:ZFIN;Acc:ZDB-GENE-071203-1]	8	31941650	31943435	1	NA	htr1aa	ZFIN	protein_coding	ensembl_havana	2	48.32
ENSDARG00000102965	0.857923	0.0829716	0.470447	0.0967121	-10.34	-3.37016	0.00118092	0.00291448	ENSDARG00000102965	ENSDARG00000102965.2	bromo adjacent homology domain-containing 1 protein-like [Source:NCBI gene;Acc:100331694]	20	54666222	54682191	1	NA	CABZ01087948.1	Clone-based (Ensembl) gene	protein_coding	ensembl	2	42.45
ENSDARG00000073892	1.99081	0.192548	1.09168	0.0967183	-10.3393	-3.37007	0.000491029	0.00129713	ENSDARG00000073892	ENSDARG00000073892.6	SECIS binding protein 2 [Source:ZFIN;Acc:ZDB-GENE-050208-263]	5	66250856	66271449	1	NA	secisbp2	ZFIN	protein_coding	havana	6	35.64
ENSDARG00000061371	-2.7615	-0.267275	-1.51439	0.0967862	-10.3321	-3.36906	0.00109229	0.00274626	ENSDARG00000061371	ENSDARG00000061371.8	cadherin 18, type 2a [Source:ZFIN;Acc:ZDB-GENE-060929-316]	2	29249204	29353179	1	NA	cdh18a	ZFIN	protein_coding	ensembl_havana	8	35.22
ENSDARG00000091598	-0.477108	-0.0461881	-0.261648	0.0968084	-10.3297	-3.36872	0.00104131	0.00262661	ENSDARG00000091598	ENSDARG00000091598.5	si:ch73-91k6.2 [Source:ZFIN;Acc:ZDB-GENE-050208-270]	20	51396223	51399133	-1	NA	si:ch73-91k6.2	ZFIN	protein_coding	havana	5	37
ENSDARG00000105495	-0.616975	-6.36826	-3.49262	10.3217	10.3217	3.36761	0.00262086	0.00598233	ENSDARG00000105495	ENSDARG00000105495.2	si:dkey-31g16.2 [Source:ZFIN;Acc:ZDB-GENE-160113-141]	7	1139805	1148539	-1	NA	si:dkey-31g16.2	ZFIN	protein_coding	ensembl	2	45.46
ENSDARG00000102583	-0.478275	-4.93475	-2.70651	10.3178	10.3178	3.36706	0.00208239	0.00489434	ENSDARG00000102583	ENSDARG00000102583.3	interleukin 4 receptor, tandem duplicate 1 [Source:ZFIN;Acc:ZDB-GENE-050227-5]	3	44048907	44060037	-1	NA	il4r.1	ZFIN	protein_coding	ensembl_havana	3	35.12
ENSDARG00000008732	-4.43708	-0.430138	-2.43361	0.0969418	-10.3155	-3.36674	0.000578408	0.00151966	ENSDARG00000008732	ENSDARG00000008732.8	zgc:66479 [Source:ZFIN;Acc:ZDB-GENE-031030-10]	6	46736251	46742455	-1	NA	zgc:66479	ZFIN	protein_coding	ensembl_havana	8	39.95
ENSDARG00000075564	1.33194	0.12928	0.73061	0.0970612	-10.3028	-3.36496	0.000580709	0.00152557	ENSDARG00000075564	ENSDARG00000075564.5	family with sequence similarity 13 member A [Source:ZFIN;Acc:ZDB-GENE-050208-102]	1	50694971	50710468	-1	NA	fam13a	ZFIN	protein_coding	ensembl	5	36.62
ENSDARG00000100159	-4.96045	-0.481874	-2.72116	0.0971432	-10.2941	-3.36374	0.00106142	0.00267249	ENSDARG00000100159	ENSDARG00000100159.2	angiopoietin-like 1b [Source:ZFIN;Acc:ZDB-GENE-030131-6243]	2	97692	103388	-1	NA	angptl1b	ZFIN	protein_coding	ensembl	2	48.73
ENSDARG00000093702	3.12616	0.304233	1.7152	0.0973185	-10.2755	-3.36114	0.000360121	0.000964739	ENSDARG00000093702	ENSDARG00000093702.2	si:dkey-126g1.9 [Source:ZFIN;Acc:ZDB-GENE-030131-9862]	23	31933583	31940912	1	NA	si:dkey-126g1.9	ZFIN	protein_coding	havana	2	33.94
ENSDARG00000033604	-0.693677	-0.0675688	-0.380623	0.0974067	-10.2662	-3.35984	0.00249859	0.00573648	ENSDARG00000033604	ENSDARG00000033604.7	low density lipoprotein receptor-related protein associated protein 1 [Source:ZFIN;Acc:ZDB-GENE-030131-5871]	1	41131481	41141446	1	NA	lrpap1	ZFIN	protein_coding	ensembl_havana	7	33.67
ENSDARG00000102773	-4.92269	-0.480169	-2.70143	0.0975421	-10.252	-3.35783	3.17328e-05	0.000760654	ENSDARG00000102773	ENSDARG00000102773.3	calcium channel, voltage-dependent, L type, alpha 1D subunit, a [Source:ZFIN;Acc:ZDB-GENE-030616-135]	11	36793473	36963988	-1	NA	cacna1da	ZFIN	protein_coding	ensembl	3	35.58
ENSDARG00000092123	3.61817	0.353445	1.98581	0.0976861	-10.2369	-3.3557	6.25214e-05	0.000760654	ENSDARG00000092123	ENSDARG00000092123.2	si:dkey-20d21.12 [Source:ZFIN;Acc:ZDB-GENE-081104-365]	8	26382604	26388090	-1	NA	si:dkey-20d21.12	ZFIN	protein_coding	ensembl_havana	2	36.49
ENSDARG00000052396	-0.257831	-2.63871	-1.44827	10.2342	10.2342	3.35533	0.0211559	0.0383202	ENSDARG00000052396	ENSDARG00000052396.7	protein kinase containing Z-DNA binding domains [Source:ZFIN;Acc:ZDB-GENE-050301-2]	13	50190664	50200348	-1	NA	pkz	ZFIN	protein_coding	ensembl	7	36.53
ENSDARG00000102594	-3.68583	-0.360202	-2.02301	0.0977262	-10.2327	-3.35511	0.00936153	0.0184194	ENSDARG00000102594	ENSDARG00000102594.2	zgc:194627 [Source:ZFIN;Acc:ZDB-GENE-081022-132]	22	5433093	5441893	-1	NA	zgc:194627	ZFIN	protein_coding	ensembl	2	35.83
ENSDARG00000037503	3.33106	0.325592	1.82832	0.0977445	-10.2308	-3.35484	0.000170138	0.000760654	ENSDARG00000037503	ENSDARG00000037503.8	THO complex 2 [Source:ZFIN;Acc:ZDB-GENE-030616-54]	14	12391871	12486627	1	NA	thoc2	ZFIN	protein_coding	ensembl_havana	8	36.74
ENSDARG00000104480	-6.037	-0.590523	-3.31376	0.0978174	-10.2231	-3.35377	0.000364297	0.000975516	ENSDARG00000104480	ENSDARG00000104480.2	hyperpolarization activated cyclic nucleotide-gated potassium channel 1 [Source:ZFIN;Acc:ZDB-GENE-110520-1]	21	10253976	10488379	-1	NA	hcn1	ZFIN	protein_coding	ensembl_havana	2	34.82
ENSDARG00000030972	0.0491223	0.00481957	0.026971	0.0981137	-10.1923	-3.3494	0.000785848	0.0020294	ENSDARG00000030972	ENSDARG00000030972.5	DnaJ heat shock protein family (Hsp40) member A1 [Source:ZFIN;Acc:ZDB-GENE-030131-2642]	1	45002971	45014434	1	NA	dnaja1	ZFIN	protein_coding	ensembl_havana	5	34.84
ENSDARG00000075833	-0.253334	-2.58054	-1.41694	10.1863	10.1863	3.34856	0.00627766	0.0129156	ENSDARG00000075833	ENSDARG00000075833.5	lymphatic vessel endothelial hyaluronic receptor 1a [Source:ZFIN;Acc:ZDB-GENE-031118-138]	7	66822229	66833588	1	NA	lyve1a	ZFIN	protein_coding	ensembl_havana	5	34.77
ENSDARG00000018492	-1.75413	-0.172262	-0.963195	0.0982039	-10.1829	-3.34808	0.0206124	0.0374201	ENSDARG00000018492	ENSDARG00000018492.5	zinc finger protein 503 [Source:NCBI gene;Acc:324913]	13	17468161	17471044	1	NA	znf503	ZFIN	protein_coding	ensembl_havana	5	48.34
ENSDARG00000017675	2.1614	0.212275	1.18684	0.0982122	-10.182	-3.34795	0.00093516	0.00238393	ENSDARG00000017675	ENSDARG00000017675.11	UTP4 small subunit processome component [Source:ZFIN;Acc:ZDB-GENE-040426-2466]	18	14619544	14633308	1	NA	utp4	ZFIN	protein_coding	ensembl_havana	11	36.02
ENSDARG00000045417	1.05559	0.103795	0.579695	0.0983286	-10.17	-3.34624	0.000212372	0.000760654	ENSDARG00000045417	ENSDARG00000045417.10	family with sequence similarity 49 member Bb [Source:ZFIN;Acc:ZDB-GENE-040426-2590]	24	10792773	10897557	-1	NA	fam49bb	ZFIN	protein_coding	ensembl_havana	10	34.88
ENSDARG00000056023	-5.66435	-0.557374	-3.11086	0.0984004	-10.1626	-3.34519	0.000389542	0.00104145	ENSDARG00000056023	ENSDARG00000056023.7	homeobox B9a [Source:NCBI gene;Acc:30344]	3	23677351	23682436	1	NA	hoxb9a	ZFIN	protein_coding	ensembl_havana	7	37.08
ENSDARG00000002507	-4.38208	-0.431227	-2.40665	0.0984068	-10.1619	-3.3451	0.000901864	0.00230938	ENSDARG00000002507	ENSDARG00000002507.12	integrin, alpha 10 [Source:ZFIN;Acc:ZDB-GENE-100922-54]	16	14276364	14353567	-1	NA	itga10	ZFIN	protein_coding	ensembl_havana	12	35.55
ENSDARG00000059280	-4.84124	-0.476598	-2.65892	0.0984455	-10.1579	-3.34453	0.00011931	0.000760654	ENSDARG00000059280	ENSDARG00000059280.7	homeobox D3a [Source:NCBI gene;Acc:30349]	9	1937049	1959917	-1	NA	hoxd3a	ZFIN	protein_coding	ensembl_havana	7	36
ENSDARG00000114226	0.0617228	0.625934	0.343829	10.1411	10.1411	3.34214	0.00382003	0.00831447	ENSDARG00000114226	ENSDARG00000114226.1		17	741424	751083	-1	NA	CABZ01102109.1	Clone-based (Ensembl) gene	protein_coding	ensembl	1	41.95
ENSDARG00000101300	-0.172108	-0.0169793	-0.0945436	0.098655	-10.1363	-3.34146	0.00194261	0.00460551	ENSDARG00000101300	ENSDARG00000101300.2	Sjogren syndrome nuclear autoantigen 1 [Source:ZFIN;Acc:ZDB-GENE-081104-255]	5	54545432	54554605	-1	NA	ssna1	ZFIN	protein_coding	ensembl_havana	2	34.03
ENSDARG00000079378	4.72391	0.4668	2.59535	0.0988164	-10.1198	-3.33911	0.000388177	0.00103789	ENSDARG00000079378	ENSDARG00000079378.5	pleckstrin homology-like domain, family B, member 1b [Source:ZFIN;Acc:ZDB-GENE-121114-8]	15	17948397	18091157	-1	NA	phldb1b	ZFIN	protein_coding	ensembl_havana	5	35.01
ENSDARG00000042087	4.01945	0.397362	2.20841	0.0988598	-10.1153	-3.33847	0.000223438	0.000760654	ENSDARG00000042087	ENSDARG00000042087.7	DNA methyltransferase 1 associated protein 1 [Source:ZFIN;Acc:ZDB-GENE-040426-748]	8	18354485	18367736	-1	NA	dmap1	ZFIN	protein_coding	ensembl_havana	7	32.29
ENSDARG00000060215	4.29757	0.425553	2.36156	0.0990217	-10.0988	-3.33611	0.000123727	0.000760654	ENSDARG00000060215	ENSDARG00000060215.7	centrosomal protein 85 [Source:ZFIN;Acc:ZDB-GENE-030131-1998]	16	41685001	41717063	-1	NA	cep85	ZFIN	protein_coding	ensembl_havana	7	34.62
ENSDARG00000062757	-5.16842	-0.512208	-2.84031	0.0991035	-10.0905	-3.33492	1.22781e-05	0.000760654	ENSDARG00000062757	ENSDARG00000062757.5	zgc:158403 [Source:NCBI gene;Acc:790939]	3	14641962	14688110	1	NA	zgc:158403	ZFIN	protein_coding	ensembl_havana	5	35.48
ENSDARG00000103618	-0.575702	-5.8074	-3.19155	10.0875	10.0875	3.3345	5.06389e-05	0.000760654	ENSDARG00000103618	ENSDARG00000103618.3	bloodthirsty-related gene family, member 18 [Source:ZFIN;Acc:ZDB-GENE-080213-2]	19	3729013	3790595	-1	NA	btr18	ZFIN	protein_coding	ensembl_havana	3	37.17
ENSDARG00000098401	1.28126	0.127019	0.704138	0.0991358	-10.0872	-3.33445	0.000103049	0.000760654	ENSDARG00000098401	ENSDARG00000098401.2	family with sequence similarity 136 member A [Source:NCBI gene;Acc:406709]	10	7671260	7672949	1	NA	fam136a	ZFIN	protein_coding	ensembl	2	36.45
ENSDARG00000013023	-0.584117	-5.88666	-3.23539	10.0779	10.0779	3.33312	0.00879204	0.0174127	ENSDARG00000013023	ENSDARG00000013023.12	NOP2/Sun RNA methyltransferase 3 [Source:NCBI gene;Acc:553534]	1	33697170	33722780	1	NA	nsun3	ZFIN	protein_coding	ensembl_havana	12	35.33
ENSDARG00000115610	-3.65288	-0.36288	-2.00788	0.0993409	-10.0663	-3.33147	0.000308189	0.000829515	ENSDARG00000115610	ENSDARG00000115610.1	chemokine (C-C motif) ligand 25a [Source:ZFIN;Acc:ZDB-GENE-110222-1]	2	53582357	53592532	-1	NA	ccl25a	ZFIN	protein_coding	ensembl	1	33.06
ENSDARG00000041060	-0.859149	-0.0853927	-0.472271	0.0993922	-10.0612	-3.33072	0.00472752	0.0100524	ENSDARG00000041060	ENSDARG00000041060.6	lectin, galactoside-binding, soluble, 9 (galectin 9)-like 3 [Source:ZFIN;Acc:ZDB-GENE-040718-159]	15	31054200	31067589	-1	NA	lgals9l3	ZFIN	protein_coding	ensembl_havana	6	35.06
ENSDARG00000105322	-5.01271	-0.499127	-2.75592	0.0995724	-10.0429	-3.32811	0.000226318	0.000760654	ENSDARG00000105322	ENSDARG00000105322.2	kelch domain containing 7A [Source:ZFIN;Acc:ZDB-GENE-160114-44]	11	28633717	28639498	-1	NA	klhdc7a	ZFIN	protein_coding	havana	2	39.99
ENSDARG00000062152	-4.21631	-0.420065	-2.31819	0.0996286	-10.0373	-3.3273	0.00221544	0.0051469	ENSDARG00000062152	ENSDARG00000062152.7	chromatin assembly factor 1, subunit A (p150) [Source:NCBI gene;Acc:563212]	22	22276283	22301929	-1	NA	chaf1a	ZFIN	protein_coding	ensembl_havana	7	38.14
ENSDARG00000062568	2.96907	0.296411	1.63274	0.0998329	-10.0167	-3.32434	0.000822839	0.00211619	ENSDARG00000062568	ENSDARG00000062568.6	mitochondrial ribosomal protein L2 [Source:ZFIN;Acc:ZDB-GENE-050809-12]	13	51893676	51903150	-1	NA	mrpl2	ZFIN	protein_coding	ensembl	6	47.59
ENSDARG00000056643	-0.692975	-6.93828	-3.81563	10.0123	10.0123	3.3237	4.12034e-05	0.000760654	ENSDARG00000056643	ENSDARG00000056643.7	solute carrier family 22 member 7b, tandem duplicate 1 [Source:ZFIN;Acc:ZDB-GENE-040426-1311]	17	22002857	22010668	-1	NA	slc22a7b.1	ZFIN	protein_coding	ensembl_havana	7	35.48
ENSDARG00000101256	0.812652	0.0813313	0.446992	0.100081	-9.99187	-3.32075	9.84572e-05	0.000760654	ENSDARG00000101256	ENSDARG00000101256.2		KN150670.1	733	23795	-1	NA	CABZ01085052.1	Clone-based (Ensembl) gene	protein_coding	ensembl	2	38.65
ENSDARG00000057249	0.146074	1.45292	0.799497	9.94644	9.94644	3.31418	0.000219388	0.000760654	ENSDARG00000057249	ENSDARG00000057249.7	zinc finger, MYND-type containing 11 [Source:ZFIN;Acc:ZDB-GENE-050522-301]	24	27223952	27256673	-1	NA	zmynd11	ZFIN	protein_coding	ensembl_havana	7	36.31
ENSDARG00000059043	-0.5511	-0.0554134	-0.303257	0.100551	-9.94525	-3.31401	0.00164455	0.00395829	ENSDARG00000059043	ENSDARG00000059043.5	neurotrophin 3 [Source:ZFIN;Acc:ZDB-GENE-031118-66]	4	4397503	4431975	-1	NA	ntf3	ZFIN	protein_coding	ensembl_havana	5	36.36
ENSDARG00000093714	-0.998373	-0.100427	-0.5494	0.100591	-9.94127	-3.31343	0.00102992	0.00259972	ENSDARG00000093714	ENSDARG00000093714.3	artemin b [Source:ZFIN;Acc:ZDB-GENE-070705-129]	2	17200320	17235891	-1	NA	artnb	ZFIN	protein_coding	havana	3	36.81
ENSDARG00000011673	-0.599917	-0.0604452	-0.330181	0.100756	-9.92497	-3.31106	0.00587401	0.0121746	ENSDARG00000011673	ENSDARG00000011673.11	si:ch211-246m6.5 [Source:ZFIN;Acc:ZDB-GENE-050208-577]	22	14145510	14161309	-1	NA	si:ch211-246m6.5	ZFIN	protein_coding	havana	11	35.18
ENSDARG00000055052	-1.76306	-0.178035	-0.970546	0.100981	-9.90286	-3.30784	0.00570423	0.011862	ENSDARG00000055052	ENSDARG00000055052.8	microtubule-associated protein 2 [Source:ZFIN;Acc:ZDB-GENE-041010-118]	9	38883388	38993033	1	NA	map2	ZFIN	protein_coding	ensembl_havana	8	33.96
ENSDARG00000043247	2.08953	0.211369	1.15045	0.101156	-9.88572	-3.30535	0.00126568	0.00310374	ENSDARG00000043247	ENSDARG00000043247.6	general transcription factor IIIC, polypeptide 3 [Source:ZFIN;Acc:ZDB-GENE-040914-80]	1	6243906	6272146	1	NA	gtf3c3	ZFIN	protein_coding	ensembl	6	37.09
ENSDARG00000007271	2.60712	0.263887	1.4355	0.101218	-9.87967	-3.30446	0.00118584	0.00292617	ENSDARG00000007271	ENSDARG00000007271.10	myoneurin [Source:NCBI gene;Acc:327167]	24	26328787	26343203	1	NA	mynn	ZFIN	protein_coding	ensembl_havana	10	35.12
ENSDARG00000077859	0.576695	0.0584384	0.317567	0.101333	-9.86843	-3.30282	0.000434484	0.00115157	ENSDARG00000077859	ENSDARG00000077859.4	NADH:ubiquinone oxidoreductase complex assembly factor 4 [Source:ZFIN;Acc:ZDB-GENE-060810-114]	20	400487	403812	1	NA	ndufaf4	ZFIN	protein_coding	ensembl_havana	4	40.53
ENSDARG00000075281	0.799816	0.0811013	0.440459	0.1014	-9.86193	-3.30187	8.28744e-05	0.000760654	ENSDARG00000075281	ENSDARG00000075281.4	TBC1 domain family, member 30 [Source:ZFIN;Acc:ZDB-GENE-030131-2064]	4	4484651	4507761	-1	NA	tbc1d30	ZFIN	protein_coding	ensembl_havana	4	33.97
ENSDARG00000077618	2.66203	0.270169	1.4661	0.10149	-9.8532	-3.30059	0.000424209	0.00113215	ENSDARG00000077618	ENSDARG00000077618.5	Ras and Rab interactor 3 [Source:ZFIN;Acc:ZDB-GENE-030131-8871]	17	33453689	33486030	1	NA	rin3	ZFIN	protein_coding	ensembl_havana	5	35.36
ENSDARG00000032601	2.14287	0.217984	1.18043	0.101725	-9.83043	-3.29725	0.000817404	0.00210289	ENSDARG00000032601	ENSDARG00000032601.10	mono-ADP ribosylhydrolase 2 [Source:ZFIN;Acc:ZDB-GENE-040426-1490]	13	33703784	34558921	1	NA	macrod2	ZFIN	protein_coding	ensembl	10	35.33
ENSDARG00000069383	-0.520373	-5.11002	-2.8152	9.81991	9.81991	3.29571	0.00924657	0.0182213	ENSDARG00000069383	ENSDARG00000069383.6	cyclic nucleotide gated channel subunit alpha 4 [Source:ZFIN;Acc:ZDB-GENE-070912-292]	9	32930622	32946439	1	NA	cnga4	ZFIN	protein_coding	ensembl_havana	6	33.76
ENSDARG00000071876	-3.65477	-0.372353	-2.01356	0.101881	-9.81535	-3.29504	0.00282089	0.00637914	ENSDARG00000071876	ENSDARG00000071876.5	RELT like 2 [Source:ZFIN;Acc:ZDB-GENE-060421-6581]	14	9456675	9475845	1	NA	rell2	ZFIN	protein_coding	ensembl_havana	5	35.55
ENSDARG00000018984	-0.256589	-0.0261674	-0.141378	0.101982	-9.80569	-3.29362	0.0016695	0.00400083	ENSDARG00000018984	ENSDARG00000018984.9	EYA transcriptional coactivator and phosphatase 2 [Source:ZFIN;Acc:ZDB-GENE-040912-24]	6	55909795	55997350	-1	NA	eya2	ZFIN	protein_coding	ensembl_havana	9	34.85
ENSDARG00000042881	0.197726	1.93837	1.06805	9.80331	9.80331	3.29327	0.00111174	0.00278141	ENSDARG00000042881	ENSDARG00000042881.6	nth-like DNA glycosylase 1 [Source:ZFIN;Acc:ZDB-GENE-120511-4]	1	54178703	54191626	-1	NA	nthl1	ZFIN	protein_coding	ensembl	6	38.42
ENSDARG00000079412	-5.74274	-0.585968	-3.16435	0.102036	-9.80042	-3.29284	0.000378042	0.00101156	ENSDARG00000079412	ENSDARG00000079412.5	finTRIM family, member 2 [Source:ZFIN;Acc:ZDB-GENE-070424-5]	2	42236118	42242734	1	NA	ftr02	ZFIN	protein_coding	ensembl_havana	5	39.76
ENSDARG00000068036	-5.76686	-0.589229	-3.17804	0.102175	-9.78712	-3.29088	9.40763e-05	0.000760654	ENSDARG00000068036	ENSDARG00000068036.4	transmembrane protein 119b [Source:ZFIN;Acc:ZDB-GENE-070410-49]	5	31872049	31875645	-1	NA	tmem119b	ZFIN	protein_coding	ensembl_havana	4	37.64
ENSDARG00000055770	-0.375708	-0.0384183	-0.207063	0.102256	-9.77941	-3.28975	0.000354364	0.000949872	ENSDARG00000055770	ENSDARG00000055770.5	DNA fragmentation factor, alpha polypeptide [Source:ZFIN;Acc:ZDB-GENE-040718-376]	23	28803007	28808480	-1	NA	dffa	ZFIN	protein_coding	ensembl_havana	5	32.39
ENSDARG00000069440	3.32234	0.339858	1.8311	0.102295	-9.77567	-3.2892	0.000102875	0.000760654	ENSDARG00000069440	ENSDARG00000069440.5	dachshund d [Source:ZFIN;Acc:ZDB-GENE-070427-2]	9	30820290	31062704	1	NA	dachd	ZFIN	protein_coding	ensembl_havana	5	35.14
ENSDARG00000097731	-0.729647	-7.12775	-3.9287	9.76876	9.76876	3.28818	5.07822e-05	0.000760654	ENSDARG00000097731	ENSDARG00000097731.2		17	44249608	44252967	1	NA	CR936482.1	Clone-based (Ensembl) gene	antisense	havana	2	36.13
ENSDARG00000101890	-2.31467	-0.237159	-1.27591	0.102459	-9.75998	-3.28688	0.0110652	0.0213591	ENSDARG00000101890	ENSDARG00000101890.2	polymeric immunoglobulin receptor [Source:ZFIN;Acc:ZDB-GENE-060503-327]	2	51613453	51634431	-1	NA	pigr	ZFIN	protein_coding	ensembl_havana	2	36.97
ENSDARG00000031427	-0.133311	-1.30071	-0.717013	9.75698	9.75698	3.28644	0.00147824	0.00358594	ENSDARG00000031427	ENSDARG00000031427.8	calmodulin 2a (phosphorylase kinase, delta) [Source:ZFIN;Acc:ZDB-GENE-030804-3]	13	8777633	8785610	-1	NA	calm2a	ZFIN	protein_coding	ensembl_havana	8	38.15
ENSDARG00000068261	5.88183	0.603209	3.24252	0.102555	-9.7509	-3.28554	0.000115063	0.000760654	ENSDARG00000068261	ENSDARG00000068261.5	protein S [Source:ZFIN;Acc:ZDB-GENE-061013-657]	1	343292	354166	-1	NA	pros1	ZFIN	protein_coding	ensembl_havana	5	43.76
ENSDARG00000099689	-6.21158	-0.637415	-3.4245	0.102617	-9.74496	-3.28466	0.000151358	0.000760654	ENSDARG00000099689	ENSDARG00000099689.2	serine peptidase inhibitor, Kazal type 2, tandem duplicate 3 [Source:ZFIN;Acc:ZDB-GENE-141216-190]	14	15231097	15231960	1	NA	spink2.3	ZFIN	protein_coding	havana	2	35.3
ENSDARG00000101982	3.09151	0.317516	1.70451	0.102706	-9.73654	-3.28341	8.73534e-05	0.000760654	ENSDARG00000101982	ENSDARG00000101982.3	SPRY domain containing 3 [Source:ZFIN;Acc:ZDB-GENE-070928-22]	23	36497518	36592436	-1	NA	spryd3	ZFIN	protein_coding	ensembl	3	36.06
ENSDARG00000044528	-0.0134119	-0.00137911	-0.00739549	0.102828	-9.72501	-3.2817	0.00342919	0.00757349	ENSDARG00000044528	ENSDARG00000044528.7	solute carrier family 15 member 1b [Source:ZFIN;Acc:ZDB-GENE-030131-4661]	6	12556427	12588044	-1	NA	slc15a1b	ZFIN	protein_coding	ensembl_havana	7	35.71
ENSDARG00000116445	-0.497871	-4.83753	-2.6677	9.71643	9.71643	3.28043	0.00685357	0.0139494	ENSDARG00000116445	ENSDARG00000116445.1		25	33266586	33275666	-1	NA	CABZ01046954.1	Clone-based (Ensembl) gene	protein_coding	ensembl	1	35.54
ENSDARG00000021151	-0.43581	-4.23427	-2.33504	9.71585	9.71585	3.28034	0.000958039	0.00243137	ENSDARG00000021151	ENSDARG00000021151.11	protein tyrosine phosphatase receptor type Eb [Source:ZFIN;Acc:ZDB-GENE-060503-263]	17	29319587	29343657	1	NA	ptpreb	ZFIN	protein_coding	ensembl_havana	11	34.97
ENSDARG00000101727	-0.741175	-7.20115	-3.97116	9.71585	9.71585	3.28034	4.47456e-06	0.000538737	ENSDARG00000101727	ENSDARG00000101727.3		7	14314386	14351087	1	NA	CU467822.3	Clone-based (Ensembl) gene	lincRNA	havana	3	34.95
ENSDARG00000063254	-1.25277	-0.128968	-0.690869	0.102946	-9.71379	-3.28003	0.000639325	0.00167254	ENSDARG00000063254	ENSDARG00000063254.8	R3H domain containing 4 [Source:ZFIN;Acc:ZDB-GENE-070112-1352]	11	5666325	5674923	1	NA	r3hdm4	ZFIN	protein_coding	ensembl	8	37.43
ENSDARG00000003403	0.207012	0.0213182	0.114165	0.10298	-9.71059	-3.27956	0.000376024	0.00100633	ENSDARG00000003403	ENSDARG00000003403.11	teneurin transmembrane protein 1 [Source:ZFIN;Acc:ZDB-GENE-060531-26]	5	21295747	21524251	-1	NA	tenm1	ZFIN	protein_coding	ensembl_havana	11	37.15
ENSDARG00000018325	0.454507	0.0468077	0.250657	0.102986	-9.71008	-3.27948	2.92447e-05	0.000760654	ENSDARG00000018325	ENSDARG00000018325.10	TAF5 RNA polymerase II, TATA box binding protein (TBP)-associated factor [Source:ZFIN;Acc:ZDB-GENE-051120-180]	1	49415281	49432147	1	NA	taf5	ZFIN	protein_coding	ensembl_havana	10	38.81
ENSDARG00000094258	-3.83033	-0.39453	-2.11243	0.103002	-9.70858	-3.27926	0.00607749	0.0125507	ENSDARG00000094258	ENSDARG00000094258.3	COMM domain containing 9 [Source:ZFIN;Acc:ZDB-GENE-070424-139]	17	24618640	24622996	1	NA	commd9	ZFIN	protein_coding	ensembl_havana	3	31.21
ENSDARG00000008784	2.12665	0.219085	1.17287	0.103019	-9.70699	-3.27902	0.000505365	0.00133368	ENSDARG00000008784	ENSDARG00000008784.10	pre-mRNA processing factor 4Ba [Source:ZFIN;Acc:ZDB-GENE-040426-947]	2	32812402	32826108	-1	NA	prpf4ba	ZFIN	protein_coding	ensembl_havana	10	36.5
ENSDARG00000102483	-1.78092	-0.183516	-0.982218	0.103046	-9.70444	-3.27865	0.00935353	0.0184048	ENSDARG00000102483	ENSDARG00000102483.2	nuclear mitotic apparatus protein 1 [Source:ZFIN;Acc:ZDB-GENE-110517-1]	15	44021044	44052927	-1	NA	numa1	ZFIN	protein_coding	ensembl	2	36
ENSDARG00000078576	3.91002	0.403591	2.1568	0.10322	-9.68806	-3.27621	0.000269893	0.000760654	ENSDARG00000078576	ENSDARG00000078576.5	SET domain containing 5 [Source:ZFIN;Acc:ZDB-GENE-080523-1]	6	21809633	21830477	-1	NA	setd5	ZFIN	protein_coding	ensembl	5	36.27
ENSDARG00000021154	-5.09289	-0.525701	-2.8093	0.103223	-9.6878	-3.27617	8.19175e-05	0.000760654	ENSDARG00000021154	ENSDARG00000021154.10	zgc:92040 [Source:ZFIN;Acc:ZDB-GENE-040718-87]	12	3926168	3940768	-1	NA	zgc:92040	ZFIN	protein_coding	ensembl_havana	10	32.97
ENSDARG00000113257	-0.443623	-4.29613	-2.36988	9.6842	9.6842	3.27563	0.00550774	0.0115101	ENSDARG00000113257	ENSDARG00000113257.1	zmp:0000000930 [Source:NCBI gene;Acc:100151586]	16	43353106	43356018	-1	NA	FO704821.1	Clone-based (Ensembl) gene	protein_coding	ensembl	1	32.89
ENSDARG00000054026	-0.941115	-0.0971897	-0.519152	0.103271	-9.68328	-3.2755	5.17218e-05	0.000760654	ENSDARG00000054026	ENSDARG00000054026.6	musculoskeletal, embryonic nuclear protein 1a [Source:ZFIN;Acc:ZDB-GENE-111129-3]	6	40841156	40842768	-1	NA	mustn1a	ZFIN	protein_coding	ensembl_havana	6	34.28
ENSDARG00000078535	-0.531161	-0.0548659	-0.293014	0.103294	-9.68109	-3.27517	0.00933076	0.018365	ENSDARG00000078535	ENSDARG00000078535.6	leucine rich repeat and coiled-coil centrosomal protein 1 [Source:ZFIN;Acc:ZDB-GENE-041111-207]	2	31686365	31711547	-1	NA	lrrcc1	ZFIN	protein_coding	ensembl_havana	6	34.44
ENSDARG00000103957	1.7951	0.185656	0.99038	0.103424	-9.66898	-3.27336	0.0111383	0.0214743	ENSDARG00000103957	ENSDARG00000103957.2	adipogenesis associated, Mth938 domain containing [Source:NCBI gene;Acc:553802]	18	3096612	3103827	-1	NA	aamdc	ZFIN	protein_coding	ensembl	2	36.95
ENSDARG00000109715	-3.98537	-0.41267	-2.19902	0.103546	-9.65752	-3.27165	0.00665062	0.0135805	ENSDARG00000109715	ENSDARG00000109715.1	synuclein, gamma b (breast cancer-specific protein 1) [Source:ZFIN;Acc:ZDB-GENE-050522-235]	12	25894539	25916530	-1	NA	sncgb	ZFIN	protein_coding	ensembl	1	32.71
ENSDARG00000091377	-0.351079	-3.37474	-1.86291	9.61249	9.61249	3.26491	0.0273868	0.048324	ENSDARG00000091377	ENSDARG00000091377.4	galanin/GMAP prepropeptide [Source:NCBI gene;Acc:100006361]	25	10556274	10565006	-1	NA	galn	ZFIN	protein_coding	ensembl_havana	4	28.33
ENSDARG00000055100	-0.134366	-1.29159	-0.712979	9.61248	9.61248	3.26491	0.0250638	0.0446178	ENSDARG00000055100	ENSDARG00000055100.5	chemokine (C-X-C motif) ligand 12b (stromal cell-derived factor 1) [Source:ZFIN;Acc:ZDB-GENE-030721-1]	22	26929554	26945493	-1	NA	cxcl12b	ZFIN	protein_coding	ensembl_havana	5	32.02
ENSDARG00000077960	-6.26719	-0.652034	-3.45961	0.104039	-9.61176	-3.2648	0.000159985	0.000760654	ENSDARG00000077960	ENSDARG00000077960.6	si:ch211-186e20.7 [Source:ZFIN;Acc:ZDB-GENE-110407-6]	5	28797771	28802250	1	NA	si:ch211-186e20.7	ZFIN	protein_coding	ensembl_havana	6	34.96
ENSDARG00000097931	-2.89224	-0.300983	-1.59661	0.104066	-9.6093	-3.26443	0.00966745	0.018957	ENSDARG00000097931	ENSDARG00000097931.2		5	28282449	28286213	1	NA	BX323557.1	Clone-based (Ensembl) gene	lincRNA	havana	2	31.61
ENSDARG00000073810	-5.82652	-0.607026	-3.21678	0.104183	-9.59847	-3.2628	0.000540488	0.00142296	ENSDARG00000073810	ENSDARG00000073810.7	thrombospondin 2b [Source:ZFIN;Acc:ZDB-GENE-100623-1]	12	30653047	30681927	1	NA	thbs2b	ZFIN	protein_coding	ensembl_havana	7	35.75
ENSDARG00000071374	-2.66265	-0.277481	-1.47006	0.104212	-9.59579	-3.2624	0.0069684	0.0141592	ENSDARG00000071374	ENSDARG00000071374.5	leucine rich repeat transmembrane neuronal 2 [Source:ZFIN;Acc:ZDB-GENE-080327-8]	24	34606966	34612832	1	NA	lrrtm2	ZFIN	protein_coding	ensembl_havana	5	42.3
ENSDARG00000096616	-2.33479	-0.243502	-1.28915	0.104293	-9.5884	-3.26129	0.000284333	0.000766729	ENSDARG00000096616	ENSDARG00000096616.2	si:ch211-255p10.3 [Source:ZFIN;Acc:ZDB-GENE-121214-339]	12	4677193	4683325	-1	NA	si:ch211-255p10.3	ZFIN	protein_coding	havana	2	33.3
[truncated: 17,387 more rows]

## Sheet: 3 months MYBPC3 Het vs Control 
id	MYBPC3_3M_C	MYBPC3_3M_H	AveExpr	FC	FC_hr	logFC	P.Value	adj.P.Val	ID	Gene.stable.ID.version	Gene.description	Chromosome.scaffold.name	Gene.start..bp.	Gene.end..bp.	Strand	Karyotype.band	Gene.name	Source.of.gene.name	Gene.type	Source..gene.	Version..gene.	Gene...GC.content
[truncated: 587 more rows]

[truncated: 2 more sheets: 6 months MYBPC3 KO vs Control , 6 months MYBPC3 Het vs Control ]
